# Supplementary material for: Composite Microbial Solid-State Fermentation Enhances the Fermentation Quality, Nutritional Value, and Safety of Cottonseed Hulls: Insights Based on Physicochemical Detection and Untargeted Metabolomics
Source: Microorganisms. 2026 Jul 2;14(7):1456. doi: 10.3390/microorganisms14071456 (PMC13413447; doi:10.3390/microorganisms14071456)
Supplement: Supplementary file 1 [file microorganisms-14-01456-s001.zip]

Archive with 8 entries (8 files):
- Figure S1. Representative scanning electron micrographs of cottonseed hulls from the untreated group.tif
- Figure S2. Representative scanning electron micrographs of cottonseed hulls from the untreated group2.tif
- Figure S3. Representative scanning electron micrographs of cottonseed hulls from the control group..tif
- Figure S4 .Representative scanning electron micrographs of cottonseed hulls from the control group..tif
- Figure S5. Representative scanning electron micrographs of cottonseed hulls from the experimental group.tif
- Figure S6. Representative scanning electron micrographs of cottonseed hulls from the experimental group.tif
- Table S1. Feature intensity matrix of untargeted metabolomics data in positive ion mode (QC samples)-EG.VS.CG.xlsx
- Table S2. Feature intensity matrix of untargeted metabolomics data in negative ion mode (QC samples)-EG.VS.CG.xlsx
