# Supplementary material for: Composite Microbial Solid-State Fermentation Enhances the Fermentation Quality, Nutritional Value, and Safety of Cottonseed Hulls: Insights Based on Physicochemical Detection and Untargeted Metabolomics
Source: Microorganisms. 2026 Jul 2;14(7):1456. doi: 10.3390/microorganisms14071456 (PMC13413447; doi:10.3390/microorganisms14071456)
Supplement: Supplementary file 1 [file microorganisms-14-01456-s001.zip › Table S1. Feature intensity matrix of untargeted metabolomics data in positive ion mode (QC samples)-EG.VS.CG.xlsx]

## Sheet: Sheet1
Compound_ID	Name	IonMode	Formula	MolecularWeight	m/z	MassError	Adduct	RT (min)	Score	Level	Column	ClassI	ClassII	ClassIII	CAS	HMDB_ID	KEGG_ID	KEGG_MapID	Lipidmaps_ID	PubChemID	SMILES	InChIKey	pos_CG1	pos_CG2	pos_CG3	pos_CG4	pos_CG5	pos_CG6	pos_EG1	pos_EG2	pos_EG3	pos_EG4	pos_EG5	pos_EG6	pos_QC1	pos_QC2	pos_QC3
Com_4026_pos	20-Deoxyingenol	P	C20H28O4	332.199	355.186	5.83353	[M+Na]+	7.342	0.61	1	C18	Lipids and lipid-like molecules	Prenol lipids	Diterpenoids	"54706-99-9"	-	-	-	-	-	CC1CC2C(C2(C)C)C3C=C(C(C4(C1(C3=O)C=C(C4O)C)O)O)C	FOSYZKSOJUQLTD-UHFFFAOYSA-N	3.56997e+06	3.36026e+06	4.14088e+06	5.97745e+06	6.88127e+06	2.59998e+06	4.24662e+06	2.65873e+06	4.229e+06	3.50222e+06	2.15668e+06	3.23078e+06	7.42695e+06	6.66331e+06	7.27151e+06
Com_1324_pos	Salsolidine	P	C12H17NO2	207.126	208.133	1.79103	[M+H]+	5.342	0.50	1	C18	Organoheterocyclic compounds	Tetrahydroisoquinolines	-	"5784-74-7"	-	-	-	-	-	CC1C2=CC(=C(C=C2CCN1)OC)OC	HMYJLVDKPJHJCF-UHFFFAOYSA-N	4.3442e+07	3.61132e+07	4.27195e+07	3.99441e+07	2.97024e+07	4.65212e+07	2.10683e+07	3.40823e+07	3.95725e+07	3.16334e+07	2.84405e+07	2.93545e+07	2.90213e+07	2.85593e+07	3.10408e+07
Com_4417_pos	Licoflavone B	P	C25H26O4	390.183	391.189	4.49632	[M+H]+	7.227	0.55	1	C18	Phenylpropanoids and polyketides	Flavonoids	Flavones	"91433-17-9"	-	-	-	LMPK12110029	-	CC(=CCC1=CC2=C(C=C1O)OC(=CC2=O)C3=CC(=C(C=C3)O)CC=C(C)C)C	GLDVIKFETPAZNV-UHFFFAOYSA-N	1.48479e+06	1.92172e+06	4.4525e+06	1.00997e+06	1.30969e+06	1.3639e+06	1.48133e+06	1.69423e+06	1.35014e+06	1.62208e+06	5.19168e+06	1.1393e+06	1.83876e+06	1.65504e+06	1.5466e+06
Com_4852_pos	Cannflavin A	P	C26H28O6	436.189	459.179	1.56884	[M+Na]+	8.142	0.56	1	C18	Phenylpropanoids and polyketides	Flavonoids	Flavones	"76735-57-4"	-	-	-	LMPK12110794	-	CC(=CCCC(=CCC1=C(C2=C(C=C1O)OC(=CC2=O)C3=CC(=C(C=C3)O)OC)O)C)C	MWGFICMOCSIQMV-LZYBPNLTSA-N	1.01006e+07	1.11713e+07	1.21164e+07	1.08506e+07	1.2314e+07	9.40873e+06	1.12596e+07	8.84605e+06	9.65545e+06	1.06058e+07	9.59336e+06	1.2408e+07	7.24906e+06	7.32589e+06	8.09435e+06
Com_1541_pos	Ambroxide	P	C16H28O	236.214	219.21	1.49036	[M+H-H2O]+	7.363	0.79	1	C18	Organoheterocyclic compounds	Naphthofurans	-	"6790-58-5"	HMDB0036831	-	-	-	10857465	CC1(CCCC2(C1CCC3(C2CCO3)C)C)C	YPZUZOLGGMJZJO-LQKXBSAESA-N	2.85268e+07	5.31819e+07	4.12842e+07	4.35699e+07	1.95402e+07	3.09192e+07	1.26841e+08	8.10667e+07	1.16578e+08	7.80515e+07	6.02684e+07	1.40915e+08	3.87822e+07	3.9366e+07	4.00207e+07
Com_4780_pos	Eupalinolide O	P	C22H26O8	418.163	441.153	2.62109	[M+Na]+	5.746	0.54	1	C18	Lipids and lipid-like molecules	Prenol lipids	Terpene lactones	"2170228-67-6"	-	-	-	-	-	CC1=CC2C(C(CC(=CCC1OC(=O)C)C=O)OC(=O)C(=CCO)C)C(=C)C(=O)O2	MAIWERGSXNNKMK-KJXUJBMCSA-N	1.04044e+08	8.32813e+07	7.68887e+07	8.1747e+07	6.30726e+07	8.03704e+07	8.5188e+07	1.21804e+08	1.12043e+08	8.59701e+07	1.22655e+08	1.07361e+08	7.60409e+07	7.88258e+07	7.73176e+07
Com_3557_pos	Aleuritic acid	P	C16H32O5	304.225	327.215	3.68795	[M+Na]+	6.196	0.61	1	C18	Lipids and lipid-like molecules	Fatty Acyls	Fatty acids and conjugates	"533-87-9"	-	-	-	LMFA01050101	-	C(CCCC(C(CCCCCCO)O)O)CCCC(=O)O	MEHUJCGAYMDLEL-CABCVRRESA-N	1.67776e+08	5.90823e+08	4.74606e+08	1.57172e+08	2.70204e+08	3.49885e+08	2.30955e+08	4.587e+08	5.12258e+08	4.498e+08	4.95893e+08	2.78847e+08	3.95284e+08	3.92027e+08	3.90595e+08
Com_3667_pos	7beta-Hydroxylathyrol	P	C20H30O5	350.209	333.203	8.42782	[M+H-H2O]+	6.549	0.65	1	C18	Lipids and lipid-like molecules	Prenol lipids	Diterpenoids	"34208-98-5"	-	-	-	-	24868376	CC1CC2(C(C1O)C(C(=C)C(CC3C(C3(C)C)C=C(C2=O)C)O)O)O	NVDZRSWQWPPKAI-GNQYTXSHSA-N	3.69718e+08	4.54705e+08	4.61654e+08	3.57556e+08	3.57075e+08	3.15647e+08	3.11445e+08	3.16976e+08	3.80801e+08	3.6592e+08	4.55312e+08	3.40911e+08	3.30801e+08	3.17315e+08	3.20451e+08
Com_2597_pos	Huperzine B	P	C16H20N2O	256.158	279.145	5.04861	[M+Na]+	5.919	0.60	1	C18	Organoheterocyclic compounds	Phenanthrolines	-	"103548-82-9"	HMDB0253233	C09866	-	-	3631	CC1=CC2CC3=C(C=CC(=O)N3)C3(C1)NCCCC23	YYWGABLTRMRUIT-UHFFFAOYSA-N	1.21994e+07	1.38313e+07	9.84918e+06	1.06514e+07	7.57775e+06	9.17729e+06	2.38247e+06	4.11623e+06	5.17081e+06	3.53954e+06	3.57623e+06	3.64405e+06	5.17298e+06	5.2836e+06	5.5248e+06
Com_2334_pos	alpha-Lapachone	P	C15H14O3	242.094	265.083	1.79854	[M+Na]+	6.714	0.68	1	C18	Organoheterocyclic compounds	Naphthopyrans	Naphthopyranones	"4707-33-9"	-	-	-	-	-	CC1(CCC2=C(O1)C(=O)C3=CC=CC=C3C2=O)C	PJWHOPKRRBUSDH-UHFFFAOYSA-N	9.7339e+06	8.96271e+06	1.42686e+07	8.71456e+06	9.74163e+06	1.20238e+07	5.68022e+06	5.39718e+06	2.94837e+06	6.62442e+06	4.38351e+06	3.05669e+06	7.2552e+06	7.28815e+06	7.22367e+06
Com_4903_pos	5-O-Methylvisammioside	P	C22H28O10	452.168	475.158	0.6599	[M+Na]+	5.596	0.51	1	C18	Organoheterocyclic compounds	Benzopyrans	1-benzopyrans	"84272-85-5"	-	-	-	-	21670038	CC1=CC(=O)C2=C(C3=C(C=C2O1)O[C@@H](C3)C(C)(C)O[C@H]4[C@@H]([C@H]([C@@H]([C@H](O4)CO)O)O)O)OC	QVGFPTYGKPLXPK-OOBAEQHESA-N	2.11539e+07	1.14307e+07	1.9263e+07	1.52047e+07	1.84265e+07	2.20683e+07	6.64615e+06	6.7508e+06	8.33607e+06	5.78554e+06	8.73848e+06	8.1871e+06	4.40783e+06	8.39639e+06	9.13058e+06
Com_4018_pos	Arnicolide D	P	C19H24O5	332.162	355.152	0.17552	[M+Na]+	7.876	0.63	1	C18	Lipids and lipid-like molecules	Prenol lipids	Terpene lactones	"34532-68-8"	-	-	-	-	-	CC1CC2C(C(C(=O)O2)C)C(C3(C1C=CC3=O)C)OC(=O)C(=C)C	NZESEVTYUVXOTC-APDQSUQKSA-N	4.19397e+07	2.39653e+07	3.23249e+07	2.77724e+07	4.29694e+07	2.40359e+07	2.31713e+07	1.29815e+07	2.2536e+07	1.38796e+07	1.48542e+07	2.23867e+07	1.38875e+07	1.3799e+07	1.47747e+07
Com_4569_pos	(+)-Praeruptorin A	P	C21H22O7	386.137	409.126	0.32682	[M+Na]+	6.407	0.63	1	C18	Phenylpropanoids and polyketides	Coumarins and derivatives	Pyranocoumarins	"73069-27-9"	HMDB0242259	-	-	-	73189387	CC=C(C)C(=O)OC1C(OC(C)=O)C2=C(OC1(C)C)C=CC1=C2OC(=O)C=C1	XGPBRZDOJDLKOT-NXIDYTHLSA-N	1.50465e+07	1.19215e+07	1.42724e+07	1.16328e+07	1.77456e+07	1.29301e+07	1.49696e+07	1.19977e+07	1.08881e+07	9.91511e+06	1.01792e+07	1.0503e+07	1.00658e+07	1.07014e+07	1.04718e+07
Com_5076_pos	Vicenin-1	P	C26H28O14	564.148	587.136	1.73307	[M+Na]+	5.37	0.87	1	C18	Phenylpropanoids and polyketides	Flavonoids	Flavonoid glycosides	"35927-38-9"	HMDB0030708	-	-	LMPK12110206	13644663	OCC1OC(C(O)C(O)C1O)C1=C(O)C(C2OC(CO)C(O)C(O)C2O)=C2OC(=CC(=O)C2=C1O)C1=CC=C(O)C=C1	OVMFOVNOXASTPA-MCIQUCDDSA-N	6.92834e+06	6.32407e+06	1.11736e+07	5.48672e+06	8.17274e+06	6.53946e+06	5.31038e+06	3.55367e+06	5.66231e+06	4.93335e+06	3.6487e+06	7.0252e+06	5.2741e+06	5.18757e+06	5.28855e+06
Com_2352_pos	Oxymatrine	P	C15H24N2O2	264.184	265.19	2.611	[M+H]+	5.544	0.59	1	C18	Alkaloids and derivatives	Lupin alkaloids	Matrine alkaloids	"16837-52-8"	-	C10749	-	-	114850	C1CC2C3CCC[N+]4(C3C(CCC4)CN2C(=O)C1)[O-]	XVPBINOPNYFXID-LHDUFFHYSA-N	2.18567e+06	3.77441e+06	2.51685e+06	2.87009e+06	2.00086e+06	2.87377e+06	1.66179e+06	3.04352e+06	2.60204e+06	2.40648e+06	2.49006e+06	3.10397e+06	2.24632e+06	2.0753e+06	2.0828e+06
Com_1421_pos	Pinosylvin	P	C14H12O2	212.084	213.092	5.75717	[M+H]+	5.532	0.66	1	C18	Phenylpropanoids and polyketides	Stilbenes	-	"22139-77-1"	-	C01745	map00945;map01110	LMPK13090001	-	C1=CC=C(C=C1)C=CC2=CC(=CC(=C2)O)O	YCVPRTHEGLPYPB-VOTSOKGWSA-N	2.85847e+06	3.54016e+06	2.24356e+06	2.99185e+06	5.40438e+06	3.62838e+06	2.61946e+06	1.71467e+06	2.5009e+06	2.15004e+06	2.15819e+06	2.7876e+06	2.593e+06	2.66564e+06	2.57409e+06
Com_2771_pos	Leucocyanidin	P	C15H14O7	306.074	289.07	1.95607	[M+H-H2O]+	5.119	0.84	1	C18	Phenylpropanoids and polyketides	Flavonoids	Flavans	"480-17-1"	HMDB0303660	C05906	map00941;map01061;map01100;map01110	LMPK12020202	71629	OC1C(O)C2=C(O)C=C(O)C=C2OC1C1=CC(O)=C(O)C=C1	SBZWTSHAFILOTE-UHFFFAOYSA-N	2.06151e+07	1.00435e+08	4.70364e+07	4.15282e+07	2.15125e+07	7.3376e+07	2.64658e+07	1.5979e+07	1.51067e+07	1.77587e+07	1.69723e+07	1.70303e+07	2.48011e+07	2.48812e+07	2.46505e+07
Com_3575_pos	Cimifugin	P	C16H18O6	306.11	329.101	4.50048	[M+Na]+	5.719	0.61	1	C18	Organoheterocyclic compounds	Benzopyrans	1-benzopyrans	"37921-38-3"	HMDB0250254	C09000	-	-	5087850	COC1=C2CC(OC2=CC2=C1C(=O)C=C(CO)O2)C(C)(C)O	ATDBDSBKYKMRGZ-UHFFFAOYSA-N	1.27059e+07	1.23592e+07	2.31705e+07	1.1466e+07	9.46769e+06	1.22142e+07	8.77031e+06	1.06629e+07	1.17334e+07	9.11087e+06	1.07218e+07	9.14762e+06	1.02815e+07	9.57696e+06	9.86174e+06
Com_1613_pos	Sinapinic acid	P	C11H12O5	224.068	225.075	1.79209	[M+H]+	5.595	0.66	1	C18	Phenylpropanoids and polyketides	Cinnamic acids and derivatives	Hydroxycinnamic acids and derivatives	"530-59-6"	HMDB0034069	C00482	map00940;map01061;map01100;map01110	-	1549091	COC1=CC(\C=C/C(O)=O)=CC(OC)=C1O	PCMORTLOPMLEFB-ARJAWSKDSA-N	5.17463e+07	3.93177e+07	4.48435e+07	4.20423e+07	4.01015e+07	4.59741e+07	2.95932e+07	3.81025e+07	4.21905e+07	3.93825e+07	3.95143e+07	3.31764e+07	3.32905e+07	3.23513e+07	3.33781e+07
Com_5071_pos	Cucurbitacin E	P	C32H44O8	556.304	579.292	1.45244	[M+Na]+	7.434	0.52	1	C18	Lipids and lipid-like molecules	Steroids and steroid derivatives	Cucurbitacins	"18444-66-1"	HMDB0250581	C08797	map00996;map01062;map01110	LMST01010107	2887	CC(=O)OC(C)(C)C=CC(=O)C(C)(O)C1C(O)CC2(C)C3CC=C4C(C=C(O)C(=O)C4(C)C)C3(C)C(=O)CC12C	NDYMQXYDSVBNLL-UHFFFAOYSA-N	7.67919e+06	5.8362e+06	5.92764e+06	8.07099e+06	6.74599e+06	5.9387e+06	1.0427e+07	9.92558e+06	9.84163e+06	9.25415e+06	7.41419e+06	6.44701e+06	7.81419e+06	7.80873e+06	8.60709e+06
Com_3628_pos	N-Vanillyldecanamide	P	C18H29NO3	307.215	330.204	1.21515	[M+Na]+	7.479	0.89	1	C18	Benzenoids	Phenols	Methoxyphenols	"31078-36-1"	-	-	-	-	-	CCCCCCCCCC(=O)NCC1=CC(=C(C=C1)O)OC	QLHTWDQJPOTDMV-UHFFFAOYSA-N	2.52384e+08	3.00112e+08	2.20684e+08	2.98744e+08	2.88218e+08	2.32828e+08	2.5335e+08	2.77201e+08	2.65579e+08	1.88368e+08	2.57627e+08	2.7557e+08	2.85146e+08	2.70749e+08	2.82813e+08
Com_2478_pos	3'-Hydroxypterostilbene	P	C16H16O4	272.105	273.111	2.69465	[M+H]+	5.248	0.59	1	C18	Phenylpropanoids and polyketides	Stilbenes	-	"475231-21-1"	-	-	-	-	-	COC1=CC(=CC(=C1)C=CC2=CC(=C(C=C2)O)O)OC	UQRBFXIUUDJHSN-ONEGZZNKSA-N	2.46866e+07	1.92465e+07	2.15731e+07	6.23427e+07	1.64233e+07	2.27906e+07	1.81305e+07	1.93777e+07	2.33803e+07	1.80654e+07	2.42413e+07	2.10031e+07	1.8372e+07	1.8519e+07	1.65776e+07
Com_2189_pos	Bombykol	P	C16H30O	238.23	256.263	0.95517	[M+NH4]+	9.401	0.79	1	C18	Lipids and lipid-like molecules	Fatty Acyls	Fatty alcohols	"765-17-3"	-	C16873	-	LMFA05000007	-	CCCC=CC=CCCCCCCCCCO	CIVIWCVVOFNUST-SCFJQAPRSA-N	2.17584e+09	1.08661e+09	2.50886e+09	3.01739e+09	2.87623e+09	1.60991e+09	2.5191e+09	2.47499e+09	9.15868e+08	2.69693e+09	7.31883e+08	1.53446e+09	4.12342e+09	4.19702e+09	3.86372e+09
Com_2410_pos	Sphingosine (d17:1)	P	C17H35NO2	285.267	268.263	1.34178	[M+H-H2O]+	9.2	0.69	1	C18	Organic nitrogen compounds	Organonitrogen compounds	Amines	"6918-48-5"	-	-	-	LMSP01040002	-	CCCCCCCCCCCCC=CC(C(CO)N)O	RBEJCQPPFCKTRZ-LHMZYYNSSA-N	1.04354e+08	6.63541e+07	1.16112e+08	1.15068e+08	1.31552e+08	8.17624e+07	1.1284e+08	9.11796e+07	5.3654e+07	7.8527e+07	4.20137e+07	7.03431e+07	1.66619e+08	1.76827e+08	1.64455e+08
Com_298_pos	2-Amino-4-methoxyphenol	P	C7H9NO2	139.063	140.07	1.62567	[M+H]+	5.123	0.56	1	C18	Benzenoids	Phenols	Cresols	"20734-76-3"	-	-	-	-	-	COC1=CC(=C(C=C1)O)N	ZMXYNJXDULEQCK-UHFFFAOYSA-N	1.64895e+07	2.36698e+07	2.21743e+07	1.76762e+07	1.83913e+07	1.82865e+07	1.08251e+07	9.83675e+06	1.64901e+07	1.30872e+07	1.50791e+07	1.50894e+07	1.59047e+07	1.01057e+07	1.09225e+07
Com_2671_pos	Maculosin	P	C14H16N2O3	260.116	283.107	4.89663	[M+Na]+	5.399	0.66	1	C18	Organic acids and derivatives	Carboxylic acids and derivatives	Amino acids, peptides, and analogues	"4549-02-4"	-	C10605	-	-	-	C1CC2C(=O)NC(C(=O)N2C1)CC3=CC=C(C=C3)O	LSGOTAXPWMCUCK-RYUDHWBXSA-N	1.90195e+06	4.50108e+06	5.97006e+06	2.44258e+06	1.15027e+06	1.80637e+06	1.46043e+06	2.19715e+06	2.31136e+06	2.1268e+06	3.05673e+06	1.58418e+06	2.03498e+06	1.6399e+06	2.04509e+06
Com_4486_pos	Myrislignan	P	C21H26O6	374.173	397.164	3.90592	[M+Na]+	5.561	0.58	1	C18	Lignans, neolignans and related compounds	-	-	"171485-39-5"	-	-	-	-	21636106	CC(C(C1=CC(=C(C=C1)O)OC)O)OC2=C(C=C(C=C2OC)CC=C)OC	ULZFTGWWPHYLGI-RBZFPXEDSA-N	8.52105e+06	7.0846e+06	1.22558e+07	6.65802e+06	5.17708e+06	6.1634e+06	3.29486e+06	3.95989e+06	6.08545e+06	1.93208e+06	7.30016e+06	4.80853e+06	4.75924e+06	4.71151e+06	4.76172e+06
Com_5036_pos	2-O-Acetyl-20-hydroxyecdysone	P	C29H46O8	522.319	545.308	1.44839	[M+Na]+	6.8	0.67	1	C18	Lipids and lipid-like molecules	Steroids and steroid derivatives	Bile acids, alcohols and derivatives	"19536-25-5"	-	-	-	-	-	CC(=O)OC1CC2(C3CCC4(C(CCC4(C3=CC(=O)C2CC1O)O)C(C)(C(CCC(C)(C)O)O)O)C)C	TXLUXHSVMYTTCI-FORVDKSSSA-N	1.63255e+07	1.60113e+07	1.91918e+07	1.56231e+07	1.4608e+07	1.70615e+07	9.49885e+06	1.13715e+07	1.16446e+07	8.74818e+06	1.19508e+07	1.13705e+07	1.19519e+07	1.13654e+07	1.10858e+07
Com_3937_pos	Incensole Acetate	P	C22H36O3	348.266	349.271	8.44029	[M+H]+	9.73	0.56	1	C18	Lipids and lipid-like molecules	Prenol lipids	Sesquiterpenoids	"34701-53-6"	-	-	-	-	-	CC1=CCCC(=CCC2(CCC(O2)(C(CC1)OC(=O)C)C)C(C)C)C	HVBACKJYWZTKCA-XSLBTUIJSA-N	3.69086e+08	2.23939e+08	5.73795e+08	2.3217e+08	3.05387e+08	3.25644e+08	3.19961e+07	2.57455e+07	2.49545e+07	2.6877e+07	2.42704e+07	2.52069e+07	2.94774e+08	3.07995e+08	3.0029e+08
Com_1220_pos	Hispolon	P	C12H12O4	220.074	203.07	1.80765	[M+H-H2O]+	5.551	0.56	1	C18	Benzenoids	Phenols	Benzenediols	"173933-40-9"	HMDB0253182	-	-	-	53395354	CC(=O)C=C(O)C=CC1=CC=C(O)C(O)=C1	QDVIEIMMEUCFMW-UHFFFAOYSA-N	2.07821e+07	2.15385e+07	2.56076e+07	1.98364e+07	2.62447e+07	2.48399e+07	1.07314e+07	9.94646e+06	1.31553e+07	9.94022e+06	1.32995e+07	1.19916e+07	1.38256e+07	1.42212e+07	1.35285e+07
Com_2095_pos	Dibutyl maleate	P	C12H20O4	228.136	251.125	1.65453	[M+Na]+	5.999	0.66	1	C18	Organic acids and derivatives	Hydroxy acids and derivatives	Beta hydroxy acids and derivatives	"105-76-0"	-	-	-	-	-	CCCCOC(=O)C=CC(=O)OCCCC	PDSCSYLDRHAHOX-UHFFFAOYSA-N	2.85358e+09	2.30888e+09	2.68534e+09	2.55252e+09	2.00667e+09	2.86824e+09	3.13267e+09	3.34772e+09	3.61801e+09	3.03205e+09	3.1874e+09	3.22291e+09	2.60452e+09	2.62444e+09	2.56751e+09
Com_5157_pos	Galloylpaeoniflorin	P	C30H32O15	632.174	655.163	1.01826	[M+Na]+	5.56	0.54	1	C18	Lipids and lipid-like molecules	Prenol lipids	Terpene glycosides	"122965-41-7"	-	-	-	-	-	CC12CC3(C4CC1(C4(C(O2)O3)COC(=O)C5=CC=CC=C5)OC6C(C(C(C(O6)COC(=O)C7=CC(=C(C(=C7)O)O)O)O)O)O)O	KLFIUQCKSSAFFU-UHFFFAOYSA-N	1.11746e+07	8.69616e+06	9.71944e+06	8.85136e+06	1.52004e+07	1.22961e+07	9.72396e+06	3.92257e+06	5.6025e+06	4.29775e+06	3.75645e+06	7.83234e+06	7.92318e+06	7.74897e+06	7.59118e+06
Com_4247_pos	Vinpocetine	P	C22H26N2O2	350.199	373.192	8.45398	[M+Na]+	7.288	0.50	1	C18	Alkaloids and derivatives	Eburnan-type alkaloids	-	"42971-09-5"	HMDB0243512	D01371	-	-	-	CCOC(=O)C1=CC2(CC)CCCN3CCC4=C(C23)N1C1=CC=CC=C41	DDNCQMVWWZOMLN-UHFFFAOYSA-N	4.96865e+06	8.15503e+06	1.4121e+07	7.12473e+06	6.41024e+06	6.60567e+06	8.46985e+06	6.25468e+06	8.6937e+06	8.11661e+06	1.9252e+07	7.80327e+06	7.53698e+06	7.51116e+06	7.83312e+06
Com_2454_pos	(+)-Shikonin	P	C16H16O5	288.1	271.096	1.796	[M+H-H2O]+	5.449	0.67	1	C18	Benzenoids	Naphthalenes	Naphthoquinones	"517-89-5"	-	C17412	map00130;map01110	-	-	CC(=CCC(C1=CC(=O)C2=C(C=CC(=C2C1=O)O)O)O)C	NEZONWMXZKDMKF-SNVBAGLBSA-N	5.185e+07	3.77871e+07	5.59072e+07	3.07042e+07	2.88502e+07	5.34797e+07	4.01665e+07	2.90312e+07	4.99828e+07	3.25759e+07	5.20263e+07	2.59823e+07	3.87469e+07	3.86097e+07	3.8803e+07
Com_1483_pos	Nepodin	P	C13H12O3	216.079	217.086	1.37036	[M+H]+	5.5	0.58	1	C18	Benzenoids	Naphthalenes	Naphthols and derivatives	"3785-24-8"	-	C09954	-	-	-	CC1=CC2=C(C(=CC=C2)O)C(=C1C(=O)C)O	DMLHPCALHMPJHS-UHFFFAOYSA-N	1.80842e+07	1.43972e+07	1.62094e+07	1.69975e+07	1.31939e+07	1.62994e+07	1.34663e+07	1.67067e+07	8.87372e+06	7.10257e+06	1.96091e+07	1.51603e+07	1.3129e+07	7.86292e+06	1.37739e+07
Com_528_pos	6-Hydroxycoumarin	P	C9H6O3	162.032	163.039	1.09019	[M+H]+	7.428	0.67	1	C18	Phenylpropanoids and polyketides	Coumarins and derivatives	Hydroxycoumarins	"6093-68-1"	-	-	-	-	-	C1=CC2=C(C=CC(=O)O2)C=C1O	CJIJXIFQYOPWTF-UHFFFAOYSA-N	4.97013e+06	6.22883e+06	5.06129e+06	5.42568e+06	4.84929e+06	4.8316e+06	8.65013e+06	1.21054e+07	1.19123e+07	9.50889e+06	1.13513e+07	8.37612e+06	6.08247e+06	6.91381e+06	7.49183e+06
Com_1326_pos	Fraxetin	P	C10H8O5	208.037	209.044	1.89094	[M+H]+	5.464	0.74	1	C18	Phenylpropanoids and polyketides	Coumarins and derivatives	Hydroxycoumarins	"574-84-5"	-	C09265	map00999;map01110	-	-	COC1=C(C(=C2C(=C1)C=CC(=O)O2)O)O	HAVWRBANWNTOJX-UHFFFAOYSA-N	9.46326e+06	1.17961e+07	1.65918e+07	1.43849e+07	6.80438e+06	1.19644e+07	1.03323e+07	1.29706e+07	1.09111e+07	1.21988e+07	1.37375e+07	1.92293e+07	1.00849e+07	1.16724e+07	1.07605e+07
Com_2383_pos	Dihydroartemisinin	P	C15H24O5	284.162	267.156	9.89825	[M+H-H2O]+	6.117	0.84	1	C18	Lipids and lipid-like molecules	Prenol lipids	Sesquiterpenoids	"71939-50-9"	HMDB0242686	D07362	-	-	540327	CC1CCC2C(C)C(O)OC3OC4(C)CCC1C23OO4	BJDCWCLMFKKGEE-UHFFFAOYSA-N	1.41989e+08	1.60157e+08	1.70553e+08	1.24063e+08	1.13679e+08	1.41247e+08	8.05267e+07	1.1323e+08	1.09781e+08	1.45906e+08	9.06927e+07	1.42512e+08	1.43922e+08	1.35757e+08	1.41173e+08
Com_3897_pos	Oridonin	P	C20H28O6	364.189	347.182	8.93733	[M+H-H2O]+	6.549	0.58	1	C18	Lipids and lipid-like molecules	Prenol lipids	Diterpenoids	"28957-04-2"	HMDB0242516	-	-	-	3576890	CC1(C)CCC(O)C23COC(O)(C(O)C12)C12C(O)C(CCC31)C(=C)C2=O	SDHTXBWLVGWJFT-UHFFFAOYSA-N	3.81137e+08	4.15723e+08	3.6352e+08	3.80491e+08	3.3455e+08	3.78211e+08	2.99623e+08	3.11441e+08	3.47665e+08	3.22676e+08	4.02694e+08	3.44217e+08	2.99462e+08	2.9842e+08	2.98801e+08
Com_4621_pos	Loganin	P	C17H26O10	390.153	413.14	3.92201	[M+Na]+	5.209	0.67	1	C18	Lipids and lipid-like molecules	Prenol lipids	Terpene glycosides	"18524-94-2"	HMDB0247827	C01433	map00902;map01062;map01100;map01110	LMPR0102070001	601562	COC(=O)C1=COC(OC2OC(CO)C(O)C(O)C2O)C2C(C)C(O)CC12	AMBQHHVBBHTQBF-UHFFFAOYSA-N	6.64935e+06	8.5581e+06	1.59779e+06	4.68411e+06	5.08541e+06	5.03672e+06	5.69556e+06	5.94608e+06	9.78559e+06	6.50458e+06	7.09652e+06	5.62902e+06	5.89617e+06	5.65112e+06	5.34041e+06
Com_5061_pos	Schaftoside	P	C26H28O14	564.148	565.154	2.01132	[M+H]+	5.377	0.92	1	C18	Phenylpropanoids and polyketides	Flavonoids	Flavonoid glycosides	"51938-32-0"	HMDB0033571	C10181	-	LMPK12110207	3550102	OCC1OC(C(O)C(O)C1O)C1=C(O)C(C2OCC(O)C(O)C2O)=C2OC(=CC(=O)C2=C1O)C1=CC=C(O)C=C1	MMDUKUSNQNWVET-UHFFFAOYSA-N	1.58831e+08	1.47389e+08	1.84463e+08	1.63503e+08	1.40822e+08	1.61159e+08	1.35529e+08	1.64399e+08	1.66315e+08	1.36458e+08	1.55908e+08	1.87829e+08	1.33148e+08	1.34166e+08	1.3699e+08
Com_1300_pos	Senkyunolide H	P	C12H16O4	224.105	207.101	1.47534	[M+H-H2O]+	5.779	0.85	1	C18	Organoheterocyclic compounds	Isobenzofurans	-	"94596-27-7"	HMDB0258236	-	-	-	13965088	CCCC=C1C2=C(C(C(CC2)O)O)C(=O)O1	DQNGMIQSXNGHOA-OBEBJBLMSA-N	5.34428e+07	5.25726e+07	3.6607e+07	3.33662e+07	4.60714e+07	6.16828e+07	3.72057e+07	3.63234e+07	5.0378e+07	2.82057e+07	4.84108e+07	4.87037e+07	2.42876e+07	2.47408e+07	2.43751e+07
Com_630_pos	Vasicine	P	C11H12N2O	188.095	171.091	1.20234	[M+H-H2O]+	5.449	0.57	1	C18	Organoheterocyclic compounds	Diazanaphthalenes	Benzodiazines	"7174-27-8"	HMDB0256199	C10733	map00996;map01063	-	667496	C1CN2CC3=CC=CC=C3N=C2C1O	YIICVSCAKJMMDJ-JTQLQIEISA-N	3.50854e+06	1.65696e+06	4.15068e+06	2.21215e+06	2.26318e+06	2.43663e+06	1.62371e+06	2.1571e+06	2.99684e+06	1.75105e+06	2.32544e+06	2.88656e+06	2.35258e+06	2.13657e+06	1.80165e+06
Com_3217_pos	Picrotin	P	C15H18O7	310.105	311.11	9.69153	[M+H]+	5.888	0.67	1	C18	Organoheterocyclic compounds	Furopyrans	-	"21416-53-5"	HMDB0240279	C09528	-	-	3032291	[H][C@@]12C[C@@]3(O)C4[C@@H](C(OC4=O)[C@@]4([H])OC(=O)[C@]1(O2)[C@@]34C)C(C)(C)O	RYEFFICCPKWYML-TZWFEERXSA-N	4.16889e+06	4.49645e+06	3.78881e+06	2.99001e+06	4.77232e+06	3.38437e+06	3.71147e+06	1.64934e+06	3.48247e+06	2.69569e+06	2.19062e+06	3.59005e+06	3.4376e+06	3.94883e+06	3.61222e+06
Com_1754_pos	Citrinin	P	C13H14O5	250.084	233.08	2.04075	[M+H-H2O]+	5.704	0.65	1	C18	Organoheterocyclic compounds	Benzopyrans	-	"518-75-2"	HMDB0041857	C16765	-	-	-	[H][C@]1(C)OC=C2C(O)=C(C(O)=O)C(=O)C(C)=C2[C@]1([H])C	CQIUKKVOEOPUDV-IYSWYEEDSA-N	2.17408e+07	2.00294e+07	1.94677e+07	1.98892e+07	3.71881e+07	2.47719e+07	1.63776e+07	1.7087e+07	1.85112e+07	1.7085e+07	1.6332e+07	2.11922e+07	1.57165e+07	1.55341e+07	1.76436e+07
Com_1769_pos	2-Desoxy-4-epi-pulchellin	P	C15H22O3	250.157	233.153	1.93783	[M+H-H2O]+	5.989	0.87	1	C18	Lipids and lipid-like molecules	Prenol lipids	Terpene lactones	"122872-03-1"	-	-	-	-	-	CC1CC2C(CC3(C1CCC3O)C)C(=C)C(=O)O2	BOPADYWRUULRBD-MBICNOSFSA-N	8.86474e+07	1.17825e+08	9.82601e+07	8.70371e+07	7.21478e+07	6.36534e+07	6.91795e+07	9.50607e+07	1.05391e+08	1.00674e+08	1.04646e+08	3.90753e+07	7.77488e+07	5.80269e+07	7.59781e+07
Com_2582_pos	Phenyl beta-D-glucopyranoside	P	C12H16O6	256.095	279.086	6.62106	[M+Na]+	5.487	0.58	1	C18	Organic oxygen compounds	Organooxygen compounds	Carbohydrates and carbohydrate conjugates	"1464-44-4"	-	C11611	-	-	-	C1=CC=C(C=C1)OC2C(C(C(C(O2)CO)O)O)O	NEZJDVYDSZTRFS-RMPHRYRLSA-N	1.66301e+07	1.29402e+07	1.85087e+07	1.23415e+07	1.72485e+07	1.50956e+07	9.7282e+06	9.56986e+06	1.09667e+07	8.80541e+06	1.04467e+07	1.44993e+07	1.34831e+07	9.80574e+06	1.37705e+07
Com_4776_pos	alpha-Boswellic acid	P	C30H48O3	456.36	439.357	1.174	[M+H-H2O]+	10.514	0.78	1	C18	Lipids and lipid-like molecules	Prenol lipids	Triterpenoids	"471-66-9"	-	-	-	LMPR0106150027	-	CC1(CCC2(CCC3(C(=CCC4C3(CCC5C4(CCC(C5(C)C(=O)O)O)C)C)C2C1)C)C)C	BZXULBWGROURAF-SLLOXPBESA-N	1.96574e+07	1.38317e+07	3.27271e+07	1.42324e+07	3.03257e+07	2.13573e+07	7.96887e+06	8.95501e+06	1.09206e+07	7.25141e+06	5.95012e+06	1.07561e+07	3.36477e+07	3.59898e+07	2.62488e+07
Com_1581_pos	Fraxidin	P	C11H10O5	222.053	223.06	1.90533	[M+H]+	5.601	0.70	1	C18	Phenylpropanoids and polyketides	Coumarins and derivatives	Hydroxycoumarins	"525-21-3"	-	C17479	-	-	-	COC1=C(C(=C2C(=C1)C=CC(=O)O2)O)OC	QNFBKOHHLAWWTC-UHFFFAOYSA-N	3.14809e+07	2.02245e+07	3.01289e+07	2.30394e+07	2.1567e+07	3.35749e+07	2.2669e+07	2.17204e+07	2.5149e+07	1.87788e+07	2.07956e+07	2.31913e+07	2.04225e+07	1.98859e+07	1.98738e+07
Com_1518_pos	N-Formylcytisine	P	C12H14N2O2	218.106	219.113	1.29555	[M+H]+	5.23	0.53	1	C18	Alkaloids and derivatives	Lupin alkaloids	Cytisine and derivatives	"53007-06-0"	-	-	-	-	179619	C1C2CN(CC1C3=CC=CC(=O)N3C2)C=O	PCYQRXYBKKZUSR-VHSXEESVSA-N	5.01284e+06	1.03968e+07	5.50363e+06	1.1681e+07	5.36885e+06	5.11754e+06	1.87995e+07	2.64911e+07	2.30614e+07	2.47214e+07	2.22147e+07	1.88447e+07	1.45e+07	1.72517e+07	1.44912e+07
Com_4408_pos	Hirsuteine	P	C22H26N2O3	366.194	389.185	3.69625	[M+Na]+	6.411	0.51	1	C18	Alkaloids and derivatives	Corynanthean-type alkaloids	-	"35467-43-7"	-	C16971	-	-	-	COC=C(C1CC2C3=C(CCN2CC1C=C)C4=CC=CC=C4N3)C(=O)OC	TZUGIFAYWNNSAO-AZQGJTAVSA-N	4.07041e+07	3.29193e+07	4.03801e+07	3.66621e+07	4.7565e+07	3.7914e+07	4.26679e+07	3.64844e+07	2.639e+07	2.54755e+07	3.10506e+07	2.99548e+07	2.95604e+07	2.85295e+07	3.07114e+07
Com_2130_pos	Dehydrocostus Lactone	P	C15H18O2	230.131	253.118	8.94487	[M+Na]+	5.27	0.53	1	C18	Lipids and lipid-like molecules	Prenol lipids	Terpene lactones	"477-43-0"	HMDB0250946	C09387	-	-	4426320	C=C1CCC2C1C1OC(=O)C(=C)C1CCC2=C	NETSQGRTUNRXEO-UHFFFAOYSA-N	1.27e+07	4.91621e+07	5.26251e+06	9.94551e+06	1.30411e+07	7.72887e+06	9.31386e+07	7.91244e+07	1.09883e+08	8.4402e+07	8.61821e+07	9.49636e+07	5.17443e+07	5.16164e+07	5.29298e+07
Com_1532_pos	Germacrone	P	C15H22O	218.167	219.174	2.11245	[M+H]+	6.658	0.91	1	C18	Lipids and lipid-like molecules	Prenol lipids	Sesquiterpenoids	"6902-91-6"	HMDB0252704	C16966	-	-	81323	CC(C)=C1CC=C(C)CCC=C(C)CC1=O	CAULGCQHVOVVRN-UHFFFAOYSA-N	2.7204e+06	1.92635e+07	1.19411e+08	2.62627e+06	5.74089e+07	6.76771e+07	5.54473e+07	6.50922e+07	3.28707e+07	8.97531e+07	5.6478e+07	5.40355e+07	2.8271e+07	3.34233e+07	3.63299e+07
Com_1531_pos	Curcumol	P	C15H24O2	236.178	219.174	2.58268	[M+H-H2O]+	5.989	0.75	1	C18	Lipids and lipid-like molecules	Prenol lipids	Sesquiterpenoids	"4871-97-0"	HMDB0038122	-	-	-	228604	CC(C)C1CC23OC1(O)CC(=C)C2CCC3C	QRMPRVXWPCLVNI-UHFFFAOYSA-N	1.18403e+08	5.87914e+07	7.10142e+07	1.06243e+08	4.89245e+07	1.85285e+08	5.24087e+07	1.18786e+08	7.5623e+07	6.41183e+07	1.15491e+08	1.38267e+08	6.33312e+07	1.00633e+08	1.00424e+08
Com_3383_pos	Isosteviol	P	C20H30O3	318.219	319.224	8.42032	[M+H]+	7.272	0.81	1	C18	Lipids and lipid-like molecules	Prenol lipids	Diterpenoids	"27975-19-5"	-	-	-	-	99514	CC12CCC3C4(CCCC(C4CCC3(C1)CC2=O)(C)C(=O)O)C	KFVUFODCZDRVSS-XGBBNYNSSA-N	1.03728e+08	9.9897e+07	2.00953e+08	1.13066e+08	7.52293e+07	1.83566e+08	1.41522e+08	1.92037e+08	1.81516e+08	1.87287e+08	1.95537e+08	1.87617e+08	1.61225e+08	1.5142e+08	1.59974e+08
Com_4073_pos	Columbin	P	C20H22O6	358.142	359.148	1.27145	[M+H]+	5.692	0.50	1	C18	Organoheterocyclic compounds	Naphthopyrans	-	"546-97-4"	HMDB0036837	C09077	-	-	226036	CC12CC(OC(=O)C1CCC1(C)C2C2OC(=O)C1(O)C=C2)C1=COC=C1	AALLCALQGXXWNA-UHFFFAOYSA-N	4.30817e+07	4.23985e+07	5.12094e+07	4.42255e+07	3.4446e+07	4.40612e+07	2.76796e+07	3.48291e+07	3.23179e+07	2.80242e+07	4.70899e+07	3.71477e+07	3.27992e+07	3.24611e+07	2.9564e+07
Com_3219_pos	Decursinol angelate	P	C19H20O5	328.131	311.126	5.9097	[M+H-H2O]+	7.556	0.71	1	C18	Phenylpropanoids and polyketides	Coumarins and derivatives	Pyranocoumarins	"130848-06-5"	HMDB0250925	-	-	-	611538	CC=C(C)C(=O)OC1CC2=CC3=C(OC(=O)C=C3)C=C2OC1(C)C	AGABNGOXUSXQDD-UHFFFAOYSA-N	5.94033e+07	3.14883e+07	5.9038e+07	4.34859e+07	7.76118e+07	3.87286e+07	5.58767e+07	3.13542e+07	4.17002e+07	3.00727e+07	3.46426e+07	5.03084e+07	3.53214e+07	3.21191e+07	3.45095e+07
Com_3544_pos	Bigelovin	P	C17H20O5	304.131	327.122	5.43988	[M+Na]+	5.547	0.58	1	C18	Lipids and lipid-like molecules	Prenol lipids	Terpene lactones	"3668-14-2"	-	-	-	-	3080597	CC1CC2C(C(C3(C1C=CC3=O)C)OC(=O)C)C(=C)C(=O)O2	DCNRYQODUSSOKC-MMLVVLEOSA-N	4.46821e+07	4.73104e+07	5.25252e+07	4.99786e+07	4.93109e+07	5.14995e+07	2.98057e+07	3.11345e+07	3.12892e+07	2.20325e+07	3.81393e+07	3.31364e+07	2.9368e+07	3.12435e+07	3.59807e+07
Com_4973_pos	Polyporenic acid C	P	C31H46O4	482.34	505.333	8.59566	[M+Na]+	6.56	0.80	1	C18	Lipids and lipid-like molecules	Steroids and steroid derivatives	Bile acids, alcohols and derivatives	"465-18-9"	HMDB0256688	-	-	-	-	CC(C)C(=C)CCC(C1C(CC2(C1(CC=C3C2=CCC4C3(CCC(=O)C4(C)C)C)C)C)O)C(=O)O	KPKYWYZPIVAHKU-WMNQUVFJSA-N	7.39235e+06	1.27409e+07	1.49226e+07	7.58255e+06	6.54039e+06	4.22844e+06	2.75409e+06	3.49348e+06	1.88616e+07	3.93241e+06	1.50718e+07	1.03752e+07	7.27919e+06	7.79148e+06	7.39696e+06
Com_16_pos	Tropone	P	C7H6O	106.042	107.049	3.01375	[M+H]+	5.011	0.94	1	C18	Hydrocarbon derivatives	Tropones	-	"539-80-0"	-	-	-	-	-	C1=CC=CC(=O)C=C1	QVWDCTQRORVHHT-UHFFFAOYSA-N	6.51146e+07	6.08167e+07	5.17475e+07	5.74336e+07	5.21262e+07	7.258e+07	6.13343e+07	7.10754e+07	7.55578e+07	6.69881e+07	7.03469e+07	6.78012e+07	7.50438e+07	7.46296e+07	6.06522e+07
Com_3758_pos	Combretastatin A4	P	C18H20O5	316.131	339.122	4.78203	[M+Na]+	5.706	0.72	1	C18	Phenylpropanoids and polyketides	Stilbenes	-	"117048-59-6"	HMDB0250413	C20268	-	-	-	COC1=CC=C(C=CC2=CC(OC)=C(OC)C(OC)=C2)C=C1O	HVXBOLULGPECHP-UHFFFAOYSA-N	2.9373e+07	2.19209e+07	3.90456e+07	2.83841e+07	2.48021e+07	2.81566e+07	2.1286e+07	2.11008e+07	2.31759e+07	1.88631e+07	3.13086e+07	2.3891e+07	2.16046e+07	2.37146e+07	2.16133e+07
Com_1330_pos	Sinapaldehyde	P	C11H12O4	208.074	209.08	1.93455	[M+H]+	5.614	0.86	1	C18	Benzenoids	Phenols	Methoxyphenols	"4206-58-0"	HMDB0258301	C05610	map00940;map01061;map01100;map01110	-	119216	COC1=CC(C=CC=O)=CC(OC)=C1O	CDICDSOGTRCHMG-UHFFFAOYSA-N	2.89786e+08	2.42849e+08	3.01515e+08	2.60872e+08	2.70289e+08	3.02195e+08	2.15412e+08	2.74224e+08	2.54331e+08	2.26383e+08	3.05427e+08	2.42992e+08	2.16459e+08	2.17844e+08	2.20258e+08
Com_2649_pos	cis-9,10-Epoxystearic Acid	P	C18H34O3	298.251	281.247	1.49671	[M+H-H2O]+	7.548	0.97	1	C18	Lipids and lipid-like molecules	Fatty Acyls	Lineolic acids and derivatives	"24560-98-3"	-	-	-	LMFA02000001	-	CCCCCCCCC1C(O1)CCCCCCCC(=O)O	IMYZYCNQZDBZBQ-SJORKVTESA-N	2.54589e+08	3.85386e+08	2.55759e+08	3.51218e+08	2.19508e+08	3.23018e+08	2.30391e+08	2.4647e+08	2.44875e+08	2.67875e+08	2.73827e+08	2.58679e+08	2.51144e+08	2.35089e+08	2.59858e+08
Com_4210_pos	Rosmanol	P	C20H26O5	346.178	369.169	5.13267	[M+Na]+	6.409	0.85	1	C18	Lipids and lipid-like molecules	Prenol lipids	Terpene lactones	"80225-53-2"	-	-	-	-	-	CC(C)C1=C(C(=C2C(=C1)C(C3C4C2(CCCC4(C)C)C(=O)O3)O)O)O	LCAZOMIGFDQMNC-FORWCCJISA-N	3.54238e+07	2.82518e+07	3.33767e+07	3.09838e+07	3.96265e+07	2.99166e+07	3.81353e+07	3.57346e+07	2.19704e+07	2.33196e+07	2.72397e+07	2.30471e+07	2.454e+07	2.4932e+07	2.40346e+07
Com_4766_pos	Ganoderal A	P	C30H44O2	436.334	437.338	6.74236	[M+H]+	11.133	0.70	1	C18	Lipids and lipid-like molecules	Prenol lipids	Triterpenoids	"104700-98-3"	HMDB0035983	-	-	-	13934281	CC(CC\C=C(/C)C=O)C1CCC2(C)C3=CCC4C(C)(C)C(=O)CCC4(C)C3=CCC12C	RHNFCIPJKSUUES-AWQFTUOYSA-N	9.6197e+06	7.81133e+06	2.1298e+07	1.79189e+07	2.38821e+07	1.07487e+07	1.19183e+07	8.3665e+06	5.38731e+06	1.1955e+07	9.0152e+06	1.16531e+07	1.97326e+07	2.4254e+07	2.37122e+07
Com_4835_pos	Cerevisterol	P	C28H46O3	430.345	453.334	0.32262	[M+Na]+	10.61	0.51	1	C18	Lipids and lipid-like molecules	Steroids and steroid derivatives	Ergostane steroids	"516-37-0"	-	-	-	LMST01031231	-	CC(C)C(C)C=CC(C)C1CCC2C1(CCC3C2=CC(C4(C3(CCC(C4)O)C)O)O)C	ARXHRTZAVQOQEU-BRVLHLJYSA-N	4.9141e+06	5.52772e+06	9.26439e+06	6.23181e+06	9.26555e+06	5.74356e+06	3.67377e+06	3.72346e+06	2.34744e+06	4.58491e+06	3.04716e+06	4.15073e+06	1.04119e+07	1.11548e+07	1.08481e+07
Com_230_pos	4-Methoxyphenethyl alcohol	P	C9H12O2	152.084	135.08	1.44532	[M+H-H2O]+	5.879	0.75	1	C18	Benzenoids	Phenols	Tyrosols and derivatives	"702-23-8"	-	-	-	-	-	COC1=CC=C(C=C1)CCO	AUWDOZOUJWEPBA-UHFFFAOYSA-N	1.63965e+08	1.86393e+08	1.65427e+08	1.40369e+08	1.43222e+08	1.69397e+08	1.65532e+08	1.80861e+08	2.03648e+08	1.46217e+08	1.88684e+08	1.52958e+08	1.3519e+08	1.3434e+08	1.32204e+08
Com_3391_pos	Picein	P	C14H18O7	298.105	321.094	1.61261	[M+Na]+	5.603	0.68	1	C18	Organic oxygen compounds	Organooxygen compounds	Carbohydrates and carbohydrate conjugates	"530-14-3"	-	C10720	-	-	-	CC(=O)C1=CC=C(C=C1)OC2C(C(C(C(O2)CO)O)O)O	GOZCEKPKECLKNO-RKQHYHRCSA-N	1.31855e+07	5.06442e+06	7.11577e+06	1.06962e+07	1.08856e+07	1.15454e+07	7.37771e+06	2.95447e+06	6.18778e+06	835056	3.93227e+06	5.81588e+06	7.10336e+06	6.54149e+06	6.49736e+06
Com_1796_pos	Isocurcumenol	P	C15H22O2	234.162	235.169	1.86699	[M+H]+	6.824	0.88	1	C18	Lipids and lipid-like molecules	Prenol lipids	Sesquiterpenoids	"24063-71-6"	HMDB0036647	-	-	-	5255901	CC1CCC2C(=C)CC3(O)OC12CC3=C(C)C	DEBDFZGNZTYPMF-UHFFFAOYSA-N	2.53568e+07	3.36932e+07	3.3258e+07	3.44977e+07	2.6215e+07	4.05142e+07	2.605e+07	3.31472e+07	3.696e+07	3.16608e+07	5.52493e+07	2.94523e+07	3.51964e+07	2.43948e+07	2.73803e+07
Com_5096_pos	Timosaponin A1	P	C33H54O8	578.382	601.371	0.58145	[M+Na]+	9.962	0.73	1	C18	Lipids and lipid-like molecules	Steroids and steroid derivatives	Steroidal glycosides	"68422-00-4"	-	-	-	-	-	CC1CCC2(C(C3C(O2)CC4C3(CCC5C4CCC6C5(CCC(C6)OC7C(C(C(C(O7)CO)O)O)O)C)C)C)OC1	ZNEIIZNXGCIAAL-MYNIFUFOSA-N	2.93134e+06	614183	5.89223e+06	3.80394e+06	3.71176e+06	5.18645e+06	2.78837e+06	5.21672e+06	2.99269e+06	3.71894e+06	1.33535e+06	3.50601e+06	7.16974e+06	8.59314e+06	9.4566e+06
Com_1777_pos	2,4,5-Trimethoxybenzoic acid	P	C10H12O5	212.068	235.057	1.73197	[M+Na]+	5.516	0.72	1	C18	Benzenoids	Benzene and substituted derivatives	Benzoic acids and derivatives	"490-64-2"	-	-	-	-	-	COC1=CC(=C(C=C1C(=O)O)OC)OC	KVZUCOGWKYOPID-UHFFFAOYSA-N	3.18862e+06	3.35345e+06	6.91964e+06	2.74396e+06	4.22374e+06	2.25806e+06	4.5333e+06	2.91025e+06	1.82295e+06	2.34028e+06	2.90316e+06	3.41515e+06	2.61481e+06	3.03133e+06	2.97594e+06
Com_3665_pos	Marrubiin	P	C20H28O4	332.199	333.203	9.41118	[M+H]+	8.235	0.62	1	C18	Organoheterocyclic compounds	Lactones	Gamma butyrolactones	"465-92-9"	-	C09128	-	-	-	CC1CC2C3C(CCCC3(C1(CCC4=COC=C4)O)C)(C(=O)O2)C	HQLLRHCTVDVUJB-OBHOOXMTSA-N	6.65458e+07	4.73178e+07	6.20068e+07	3.09777e+07	9.96036e+07	1.76439e+08	1.99205e+07	1.30293e+07	2.21825e+07	1.96172e+07	2.59075e+07	2.40799e+07	1.7004e+07	1.56892e+07	1.96575e+07
Com_2974_pos	Shogaol	P	C17H24O3	276.173	299.16	7.2741	[M+Na]+	5.604	0.60	1	C18	Benzenoids	Phenols	Methoxyphenols	"555-66-8"	-	C10494	-	-	5281794	CCCCCC=CC(=O)CCC1=CC(=C(C=C1)O)OC	OQWKEEOHDMUXEO-BQYQJAHWSA-N	8.98375e+06	1.67853e+07	9.42426e+06	7.90412e+06	7.68486e+06	8.80016e+06	3.90556e+06	5.78114e+06	6.24423e+06	5.34102e+06	6.34787e+06	4.85105e+06	5.15926e+06	6.27505e+06	5.87727e+06
Com_2068_pos	Sophoridine	P	C15H24N2O	248.189	249.196	2.22259	[M+H]+	5.4	0.64	1	C18	Alkaloids and derivatives	Lupin alkaloids	Matrine alkaloids	"6882-68-4"	-	-	-	-	-	C1CC2C3CCCN4C3C(CCC4)CN2C(=O)C1	ZSBXGIUJOOQZMP-BHPKHCPMSA-N	5.7182e+06	5.46169e+06	6.70501e+06	3.82991e+06	5.73115e+06	4.68932e+06	6.18926e+06	2.78613e+06	3.89592e+06	2.13405e+06	3.58249e+06	4.07418e+06	3.54149e+06	3.81196e+06	3.52885e+06
Com_2681_pos	Artemisinin	P	C15H22O5	282.147	283.152	8.89845	[M+H]+	5.712	0.69	1	C18	Lipids and lipid-like molecules	Prenol lipids	Terpene lactones	"63968-64-9"	-	C09538	-	LMPR0103190003	68827	CC1CCC2C(C(=O)OC3C24C1CCC(O3)(OO4)C)C	BLUAFEHZUWYNDE-NNWCWBAJSA-N	7.58588e+07	8.17696e+07	8.61341e+07	6.81026e+07	7.14552e+07	7.70121e+07	4.71654e+07	1.00392e+08	1.24552e+08	4.45104e+07	4.78081e+07	5.02821e+07	6.64732e+07	6.6686e+07	6.56033e+07
Com_4429_pos	Bruceine D	P	C20H26O9	410.158	393.151	8.60306	[M+H-H2O]+	5.43	0.54	1	C18	Lipids and lipid-like molecules	Prenol lipids	Terpene lactones	"21499-66-1"	HMDB0249404	C08752	-	-	432922	CC1=CC(=O)C(O)C2(C)C1CC1OC(=O)C(O)C3(O)C4(C)OCC13C2C(O)C4O	JBDMZGKDLMGOFR-UHFFFAOYSA-N	3.56139e+07	2.22113e+07	3.87308e+07	2.74802e+07	1.85032e+07	3.65848e+07	1.66179e+07	1.71348e+07	2.66374e+07	1.87986e+07	2.52518e+07	2.0572e+07	1.70707e+07	1.84177e+07	2.33801e+07
Com_4928_pos	(20S)-Protopanaxadiol	P	C30H52O3	460.392	483.381	0.63604	[M+Na]+	8.679	0.66	1	C18	Lipids and lipid-like molecules	Prenol lipids	Triterpenoids	"30636-90-9"	-	C20715	map00999;map01110	-	-	CC(=CCCC(C)(C1CCC2(C1C(CC3C2(CCC4C3(CCC(C4(C)C)O)C)C)O)C)O)C	PYXFVCFISTUSOO-HKUCOEKDSA-N	2.64496e+06	1.85801e+06	2.43708e+06	2.12812e+06	1.63296e+06	2.62546e+06	2.93997e+06	2.41157e+06	2.41813e+06	1.70835e+06	2.73588e+06	2.53745e+06	3.64747e+06	3.45637e+06	3.68732e+06
Com_4558_pos	Lupenone	P	C30H48O	424.371	407.367	1.52891	[M+H-H2O]+	11.426	0.88	1	C18	Lipids and lipid-like molecules	Prenol lipids	Triterpenoids	"1617-70-5"	HMDB0254213	C16990	-	-	323075	CC(=C)C1CCC2(C)CCC3(C)C(CCC4C5(C)CCC(=O)C(C)(C)C5CCC34C)C12	GRBHNQFQFHLCHO-UHFFFAOYSA-N	8.86146e+06	4.4018e+06	1.30102e+07	5.60474e+06	1.32297e+07	9.52891e+06	5.48779e+06	4.03282e+06	5.35661e+06	4.19966e+06	4.07279e+06	4.71142e+06	9.96713e+06	1.02351e+07	8.26427e+06
Com_4930_pos	Panaxadiol	P	C30H52O3	460.392	483.381	1.18366	[M+Na]+	9.886	0.65	1	C18	Lipids and lipid-like molecules	Prenol lipids	Triterpenoids	"19666-76-3"	HMDB0038243	-	-	LMPR0106080019	328778	CC12CCC(C1C(O)CC1C3(C)CCC(O)C(C)(C)C3CCC21C)C1(C)CCCC(C)(C)O1	PVLHOJXLNBFHDX-UHFFFAOYSA-N	1.40743e+06	1.07823e+06	1.33025e+06	1.47879e+06	1.3999e+06	1.17571e+06	1.3368e+06	1.17344e+06	1.43696e+06	821978	974363	981781	2.58156e+06	2.38875e+06	2.65079e+06
Com_153_pos	2-Hydroxymethyl-5-hydroxypyridine	P	C6H7NO2	125.048	126.055	2.47477	[M+H]+	1.418	0.67	1	C18	Organoheterocyclic compounds	Pyridines and derivatives	Hydroxypyridines	"40222-77-3"	-	-	-	-	-	C1=CC(=NC=C1O)CO	NESFDGDRYVANBC-UHFFFAOYSA-N	1.64438e+07	2.4819e+07	1.51222e+07	1.42429e+07	1.4367e+07	1.75818e+07	1.43665e+07	1.31792e+07	1.70292e+07	1.27082e+07	1.55698e+07	1.429e+07	1.30795e+07	1.42318e+07	1.36294e+07
Com_1837_pos	N-Lactoyl-Phenylalanine	P	C12H15NO4	237.1	238.107	2.08552	[M+H]+	5.752	0.98	1	C18	Organic acids and derivatives	Carboxylic acids and derivatives	Amino acids, peptides, and analogues	"183241-73-8"	HMDB0062175	-	-	-	11075454	C[C@H](O)C(=O)N[C@@H](CC1=CC=CC=C1)C(O)=O	IIRJJZHHNGABMQ-WPRPVWTQSA-N	1.2226e+08	1.53006e+08	3.91233e+07	1.05021e+08	1.07259e+08	1.33161e+08	1.57112e+08	2.05921e+08	2.14568e+08	1.89716e+08	1.9527e+08	1.75892e+08	1.3047e+08	1.32958e+08	1.26538e+08
Com_86_pos	4-Hydroxyacetophenone	P	C8H8O2	136.052	119.049	1.63785	[M+H-H2O]+	4.851	0.78	1	C18	Organic oxygen compounds	Organooxygen compounds	Carbonyl compounds	"99-93-4"	-	C10700	map00363;map01100;map01120	-	-	CC(=O)C1=CC=C(C=C1)O	TXFPEBPIARQUIG-UHFFFAOYSA-N	1.78521e+06	1.43057e+06	2.43234e+06	1.78573e+06	1.71885e+06	1.1564e+06	2.32001e+06	1.32298e+06	1.91535e+06	2.16853e+06	2.22559e+06	2.70551e+06	1.56781e+06	1.67591e+06	1.89543e+06
Com_2185_pos	Nicotinic acid riboside	P	C11H13NO6	255.074	256.081	2.67187	[M+H]+	1.386	0.78	1	C18	Organic oxygen compounds	Organooxygen compounds	Carbohydrates and carbohydrate conjugates	"17720-18-2"	HMDB0006809	-	-	-	161234	OC[C@H]1O[C@H]([C@H](O)[C@@H]1O)[N+]1=CC=CC(=C1)C(O)=O	PUEDDPCUCPRQNY-ZYUZMQFOSA-O	1.06782e+07	1.14965e+07	8.17536e+06	8.05251e+06	1.17519e+07	7.53012e+06	1.76419e+07	1.59875e+07	2.05984e+07	1.68454e+07	1.86673e+07	1.92915e+07	1.18791e+07	1.20342e+07	1.20862e+07
Com_1445_pos	Kainic acid	P	C10H15NO4	213.1	214.107	1.94248	[M+H]+	5.621	0.52	1	C18	Organic acids and derivatives	Carboxylic acids and derivatives	Amino acids, peptides, and analogues	"487-79-6"	HMDB0253757	C12819	-	-	10255	CC(=C)C1CNC(C1CC(O)=O)C(O)=O	VLSMHEGGTFMBBZ-UHFFFAOYSA-N	6.00655e+07	9.93134e+07	6.99023e+07	5.63363e+07	6.80349e+07	7.46812e+07	1.88441e+07	1.85927e+07	2.63139e+07	2.07077e+07	2.25452e+07	2.02559e+07	3.48828e+07	3.50027e+07	3.52723e+07
Com_269_pos	Geraniol	P	C10H18O	154.136	137.132	1.44535	[M+H-H2O]+	5.875	0.86	1	C18	Lipids and lipid-like molecules	Prenol lipids	Monoterpenoids	"106-24-1"	HMDB0035155	C01500	map00902;map00907;map01060;map01062;map01066;map01100;map01110;map01120	LMPR0102010016	637566	CC(C)=CCC\C(C)=C\CO	GLZPCOQZEFWAFX-JXMROGBWSA-N	2.40524e+07	3.8194e+07	2.04338e+07	3.28575e+07	2.83842e+07	1.99499e+07	2.01568e+07	2.77979e+07	3.14753e+07	2.57882e+07	2.57738e+07	2.3927e+07	2.65965e+07	2.67836e+07	2.15526e+07
Com_2304_pos	3-(3,4,5-Trimethoxyphenyl)propanoic acid	P	C12H16O5	240.1	263.089	1.72874	[M+Na]+	5.753	0.63	1	C18	Phenylpropanoids and polyketides	Phenylpropanoic acids	-	"25173-72-2"	HMDB0030254	-	-	-	64860	COC1=CC(CCC(O)=O)=CC(OC)=C1OC	ZCYXGVJUZBKJAI-UHFFFAOYSA-N	7.51508e+06	1.24849e+07	7.29168e+06	7.70836e+06	7.34516e+06	9.78075e+06	6.17581e+06	3.96967e+06	4.98814e+06	3.40024e+06	4.59436e+06	3.76747e+06	5.58972e+06	5.84927e+06	5.11877e+06
Com_3733_pos	all-trans-4-Oxoretinoic acid	P	C20H26O3	314.188	337.177	0.86074	[M+Na]+	7.526	0.84	1	C18	Lipids and lipid-like molecules	Prenol lipids	Retinoids	"38030-57-8"	HMDB0006285	C16678	map00830;map01100	LMPR01090026	6437063	C\C(\C=C\C1=C(C)C(=O)CCC1(C)C)=C/C=C/C(/C)=C/C(O)=O	GGCUJPCCTQNTJF-FRCNGJHJSA-N	3.52632e+07	5.46713e+07	8.61141e+07	2.07283e+07	5.26516e+07	1.02609e+07	1.73295e+07	1.21466e+07	1.0537e+08	2.12882e+07	6.46686e+07	5.76367e+07	4.54241e+07	2.72896e+07	4.47947e+07
Com_251_pos	2,4-Dihydroxybenzoic acid	P	C7H6O4	154.027	137.023	1.81143	[M+H-H2O]+	5.165	0.66	1	C18	Benzenoids	Benzene and substituted derivatives	Benzoic acids and derivatives	"89-86-1"	HMDB0029666	-	-	-	1491	OC(=O)C1=C(O)C=C(O)C=C1	UIAFKZKHHVMJGS-UHFFFAOYSA-N	5.26728e+06	4.16208e+06	3.35964e+06	3.99819e+06	3.76056e+06	4.99213e+06	3.36738e+06	3.25644e+06	3.17432e+06	2.5928e+06	3.6586e+06	3.14635e+06	3.119e+06	2.53595e+06	2.84776e+06
Com_244_pos	Perillyl alcohol	P	C10H16O	152.12	135.117	0.99712	[M+H-H2O]+	7.681	0.87	1	C18	Lipids and lipid-like molecules	Prenol lipids	Monoterpenoids	"536-59-4"	HMDB0003634	C02452	map00902;map00903;map01110	-	10819	CC(=C)C1CCC(CO)=CC1	NDTYTMIUWGWIMO-UHFFFAOYSA-N	3.63927e+07	4.10845e+07	3.65373e+07	4.68936e+07	5.27207e+07	3.829e+07	4.68093e+07	4.2984e+07	3.38147e+07	3.39496e+07	4.84829e+07	4.23909e+07	3.99254e+07	3.27533e+07	3.81169e+07
Com_4201_pos	Batilol	P	C21H44O3	344.329	367.318	0.77381	[M+Na]+	11.008	0.58	1	C18	Lipids and lipid-like molecules	Glycerolipids	Monoradylglycerols	"544-62-7"	HMDB0248884	C13858	-	-	-	CCCCCCCCCCCCCCCCCCOCC(O)CO	OGBUMNBNEWYMNJ-UHFFFAOYSA-N	3.0187e+06	3.9393e+06	6.06486e+06	3.76039e+06	7.42781e+06	3.24758e+06	1.49419e+06	2.07668e+06	1.34387e+07	2.9246e+06	1.16542e+06	1.72161e+06	9.32512e+06	1.0833e+07	1.12329e+07
Com_4436_pos	3-Oxo-4,6-choladien-24-oic acid	P	C24H34O3	370.251	393.24	0.63346	[M+Na]+	9.26	0.58	1	C18	Lipids and lipid-like molecules	Steroids and steroid derivatives	Bile acids, alcohols and derivatives	"88179-71-9"	HMDB0000476	-	-	LMST04010235	5283992	[H][C@@]12CC[C@H]([C@H](C)CCC(O)=O)[C@@]1(C)CC[C@@]1([H])[C@@]2([H])C=CC2=CC(=O)CC[C@]12C	CREVIXFSUWYGRJ-IHMUCKAYSA-N	1.28541e+07	4.94625e+07	2.93221e+07	4.46945e+07	2.43828e+07	3.12588e+07	3.15051e+07	4.50332e+07	2.85588e+07	7.91486e+07	4.35518e+07	2.59718e+07	3.16501e+07	3.6064e+07	3.76695e+07
Com_4695_pos	Cortisone acetate	P	C23H30O6	402.204	425.195	4.16906	[M+Na]+	7.537	0.63	1	C18	Lipids and lipid-like molecules	Steroids and steroid derivatives	Pregnane steroids	"50-04-4"	HMDB0015459	C08173	-	LMST02030120	5745	[H][C@@]12CC[C@](O)(C(=O)COC(C)=O)[C@@]1(C)CC(=O)[C@@]1([H])[C@@]2([H])CCC2=CC(=O)CC[C@]12C	ITRJWOMZKQRYTA-RFZYENFJSA-N	2.21566e+07	6.05967e+07	2.95613e+07	2.13284e+07	2.29604e+07	3.36264e+07	2.46215e+07	2.63949e+07	2.2524e+07	2.3422e+07	6.24628e+07	2.5098e+07	2.71082e+07	2.47712e+07	2.67894e+07
Com_4282_pos	Prostaglandin E1	P	C20H34O5	354.241	377.229	1.68355	[M+Na]+	6.173	0.59	1	C18	Lipids and lipid-like molecules	Fatty Acyls	Eicosanoids	"745-65-3"	HMDB0001442	C04741	-	LMFA03010134	5280723	CCCCC[C@H](O)\C=C\[C@H]1[C@H](O)CC(=O)[C@@H]1CCCCCCC(O)=O	GMVPRGQOIOIIMI-DWKJAMRDSA-N	3.29434e+06	1.22907e+08	5.60735e+07	1.08014e+08	8.0881e+07	1.04858e+08	7.34691e+07	9.67413e+07	9.96456e+07	5.7317e+07	5.02023e+07	8.48679e+07	7.68422e+07	7.79453e+07	7.94225e+07
Com_4460_pos	Deoxycorticosterone acetate	P	C23H32O4	372.23	395.219	0.49516	[M+Na]+	7.371	0.70	1	C18	Lipids and lipid-like molecules	Steroids and steroid derivatives	Pregnane steroids	"56-47-3"	HMDB0251003	C14554	-	-	3001	CC(=O)OCC(=O)C1CCC2C3CCC4=CC(=O)CCC4(C)C3CCC12C	VPGRYOFKCNULNK-UHFFFAOYSA-N	3.84536e+06	5.62141e+06	8.11705e+06	4.34054e+06	3.42323e+06	4.83623e+06	2.38882e+06	2.37503e+06	2.08361e+06	2.77469e+06	3.93614e+06	2.60716e+06	2.76134e+06	3.16138e+06	3.59727e+06
Com_4883_pos	Menaquinone-4	P	C31H40O2	444.303	467.292	0.0763	[M+Na]+	10.586	0.64	1	C18	Lipids and lipid-like molecules	Prenol lipids	Quinone and hydroquinone lipids	"863-61-6"	HMDB0030017	D00100	-	LMPR02030042	5282367	CC(C)=CCC\C(C)=C\CC\C(C)=C\CC\C(C)=C\CC1=C(C)C(=O)C2=CC=CC=C2C1=O	DKHGMERMDICWDU-GHDNBGIDSA-N	403898	664878	1.45014e+06	529398	1.23762e+06	441440	1.78001e+06	1.42559e+06	1.61527e+06	840407	1.95144e+06	3.42364e+06	633297	602176	738137
Com_618_pos	Pyridoxine	P	C8H11NO3	169.074	170.081	2.25657	[M+H]+	2.231	0.86	1	C18	Organoheterocyclic compounds	Pyridines and derivatives	Pyridoxines	"65-23-6"	HMDB0000239	C00314	map00750;map01100;map01120;map01240	-	1054	CC1=C(O)C(CO)=C(CO)C=N1	LXNHXLLTXMVWPM-UHFFFAOYSA-N	1.19382e+08	1.37188e+08	9.48095e+07	9.1482e+07	7.98527e+07	1.20188e+08	6.73864e+07	9.35478e+07	1.06337e+08	1.12866e+08	8.69281e+07	8.97093e+07	6.46508e+07	7.68389e+07	6.57928e+07
Com_2993_pos	D-Ribo-phytosphingosine	P	C18H39NO3	317.293	300.289	1.52943	[M+H-H2O]+	7.584	0.83	1	C18	Organic nitrogen compounds	Organonitrogen compounds	Amines	"554-62-1"	HMDB0004610	C12144	map00600;map01100	LMSP01030001	122121	CCCCCCCCCCCCCC[C@@H](O)[C@@H](O)[C@@H](N)CO	AERBNCYCJBRYDG-KSZLIROESA-N	4.44134e+07	3.70346e+07	7.6576e+07	7.4499e+07	1.03119e+08	6.90016e+07	4.81135e+07	4.04085e+07	4.88026e+07	1.64915e+07	4.34114e+07	6.42955e+07	1.08106e+08	1.01154e+08	1.06265e+08
Com_1240_pos	Caryophyllene oxide	P	C15H24O	220.183	203.179	1.90827	[M+H-H2O]+	6.846	0.96	1	C18	Lipids and lipid-like molecules	Prenol lipids	Sesquiterpenoids	"1139-30-6"	HMDB0036789	C16908	-	-	14350	CC12CCC3C(CC3(C)C)C(=C)CCC1O2	NVEQFIOZRFFVFW-UHFFFAOYSA-N	1.11338e+08	9.23701e+07	8.00411e+07	4.4221e+07	3.70607e+07	5.38607e+07	4.77852e+07	5.67625e+07	5.81368e+07	6.44566e+07	1.54916e+08	5.71027e+07	4.42781e+07	4.48176e+07	4.47265e+07
Com_1467_pos	Isoalantolactone	P	C15H20O2	232.146	215.143	1.84156	[M+H-H2O]+	5.936	0.55	1	C18	Lipids and lipid-like molecules	Prenol lipids	Terpene lactones	"470-17-7"	HMDB0035934	C09484	-	-	605266	CC12CCCC(=C)C1CC1C(C2)OC(=O)C1=C	CVUANYCQTOGILD-UHFFFAOYSA-N	2.82612e+07	3.02794e+07	2.77422e+07	2.07656e+07	1.78358e+07	2.75403e+07	2.06838e+07	2.69082e+07	3.31219e+07	2.72485e+07	2.53795e+07	1.86909e+07	2.05686e+07	2.05554e+07	2.00224e+07
Com_2414_pos	Ac-DL-Trp-OH	P	C13H14N2O3	246.1	269.089	1.15919	[M+Na]+	5.648	0.69	1	C18	Organic acids and derivatives	Carboxylic acids and derivatives	Amino acids, peptides, and analogues	"87-32-1"	HMDB0255052	-	-	-	2002	CC(O)=NC(CC1=CNC2=CC=CC=C12)C(O)=O	DZTHIGRZJZPRDV-UHFFFAOYSA-N	3.48453e+06	3.60593e+06	5.77136e+06	2.99864e+06	3.47031e+06	3.89108e+06	1.89448e+06	1.63924e+06	1.95252e+06	1.77192e+06	1.56369e+06	2.00009e+06	2.34845e+06	2.42265e+06	2.27341e+06
Com_4742_pos	gamma-Tocotrienol	P	C28H42O2	410.318	433.307	1.06447	[M+Na]+	11.144	0.83	1	C18	Lipids and lipid-like molecules	Prenol lipids	Quinone and hydroquinone lipids	"14101-61-2"	HMDB0012958	C14155	map00130;map01100;map01110	LMPR02020057	5282349	CC(C)=CCC\C(C)=C\CC\C(C)=C\CC[C@]1(C)CCC2=CC(O)=C(C)C(C)=C2O1	OTXNTMVVOOBZCV-WAZJVIJMSA-N	868256	842899	2.32305e+06	3.07179e+06	3.00152e+06	206628	1.17068e+06	970856	435203	2.91309e+06	1.03938e+06	962262	4.96889e+06	5.69057e+06	6.66442e+06
Com_2634_pos	H-Val-Tyr-OH	P	C14H20N2O4	280.142	281.149	2.85961	[M+H]+	5.037	0.90	1	C18	Organic acids and derivatives	Carboxylic acids and derivatives	Amino acids, peptides, and analogues	"3061-91-4"	HMDB0029139	-	-	-	7009554	CC(C)[C@H](N)C(=O)N[C@@H](CC1=CC=C(O)C=C1)C(O)=O	VEYJKJORLPYVLO-RYUDHWBXSA-N	4.1603e+07	5.86554e+07	1.13283e+07	4.23508e+07	2.8084e+07	3.04799e+07	2.43603e+08	3.15466e+08	3.05192e+08	2.73266e+08	2.76111e+08	2.72444e+08	1.04411e+08	1.02777e+08	9.28644e+07
Com_3055_pos	1-Monomyristin	P	C17H34O4	302.246	303.253	1.35618	[M+H]+	8.739	0.93	1	C18	Lipids and lipid-like molecules	Glycerolipids	Monoradylglycerols	"589-68-4"	HMDB0304951	-	-	-	79050	CCCCCCCCCCCCCC(=O)OCC(O)CO	DCBSHORRWZKAKO-UHFFFAOYSA-N	1.2066e+07	1.11248e+07	1.24247e+07	1.35568e+07	1.7089e+07	1.33153e+07	1.52503e+07	1.4043e+07	1.0119e+07	9.43363e+06	6.41589e+06	9.34066e+06	1.02768e+07	1.07925e+07	1.13625e+07
Com_2119_pos	5'-Deoxyadenosine	P	C10H13N5O3	251.102	252.109	2.06511	[M+H]+	3.167	0.67	1	C18	Nucleosides, nucleotides, and analogues	5'-deoxyribonucleosides	-	"4754-39-6"	HMDB0001983	C05198	-	-	439182	C[C@H]1O[C@H]([C@H](O)[C@@H]1O)N1C=NC2=C(N)N=CN=C12	XGYIMTFOTBMPFP-KQYNXXCUSA-N	1.07091e+06	1.06257e+07	4.83212e+06	1.72018e+07	7.89174e+06	6.37311e+06	372757	1.73778e+07	1.64884e+07	8.63003e+06	524604	1.57155e+07	7.86492e+06	8.29215e+06	9.85685e+06
Com_571_pos	methionine sulfoxide	P	C5H11NO3S	165.046	166.053	2.47824	[M+H]+	1.353	0.97	1	C18	Organic acids and derivatives	Carboxylic acids and derivatives	Amino acids, peptides, and analogues	"3226-65-1"	HMDB0002005	C02989	map00270;map01100	-	158980	CS(=O)CC[C@H](N)C(O)=O	QEFRNWWLZKMPFJ-YGVKFDHGSA-N	2.74941e+07	1.49509e+07	1.74778e+07	2.18347e+07	2.07489e+07	2.32316e+07	3.99498e+07	3.52648e+07	2.98477e+07	2.32178e+07	3.29495e+07	3.75703e+07	2.35056e+07	2.29433e+07	2.30631e+07
Com_1096_pos	N-Acetylornithine	P	C7H14N2O3	174.1	197.089	3.33398	[M+Na]+	3.301	0.53	1	C18	Organic acids and derivatives	Carboxylic acids and derivatives	Amino acids, peptides, and analogues	"6205-08-9"	HMDB0003357	C00437	map00220;map01100;map01110;map01210;map01230	-	439232	CC(=O)N[C@@H](CCCN)C(O)=O	JRLGPAXAGHMNOL-LURJTMIESA-N	366075	645082	2.76383e+06	420082	25006.6	384525	4.38037e+06	4.16519e+06	6.19822e+06	3.63318e+06	4.23019e+06	4.76139e+06	1.35535e+06	1.18917e+06	1.76456e+06
Com_45_pos	Histamine	P	C5H9N3	111.08	112.087	2.15744	[M+H]+	1.38	0.68	1	C18	Organic nitrogen compounds	Organonitrogen compounds	Amines	"51-74-1"	HMDB0000870	C00388	map00340;map01065;map01100;map01110;map04080;map04664;map04721;map04750;map04971;map04974;map05310;map07227	-	774	C1=C(NC=N1)CCN	NTYJJOPFIAHURM-UHFFFAOYSA-N	1.00521e+07	9.08344e+06	7.56255e+06	9.01108e+06	7.66152e+06	9.39333e+06	3.00482e+07	4.35629e+07	4.39726e+07	3.17926e+07	3.41206e+07	3.14679e+07	2.03976e+07	2.05179e+07	2.27227e+07
Com_1231_pos	L-Alanyl-L-leucine	P	C9H18N2O3	202.132	203.139	2.58738	[M+H]+	5.2	0.96	1	C18	Organic acids and derivatives	Carboxylic acids and derivatives	Amino acids, peptides, and analogues	"3303-34-2"	HMDB0028691	C20964	map00998;map01100;map01110	-	96801	CC(C)C[C@H](NC(=O)[C@H](C)N)C(O)=O	RDIKFPRVLJLMER-BQBZGAKWSA-N	2.52404e+07	8.73274e+07	1.1553e+07	2.03585e+07	2.43738e+07	1.93443e+07	2.50253e+08	2.36642e+08	3.34109e+08	2.52694e+08	2.51748e+08	2.90047e+08	1.33637e+08	1.32061e+08	1.33809e+08
Com_4246_pos	Arctigenin	P	C21H24O6	372.157	373.164	1.92448	[M+H]+	5.646	0.56	1	C18	Lignans, neolignans and related compounds	Furanoid lignans	Tetrahydrofuran lignans	"7770-78-7"	HMDB0030087	C10545	-	-	64981	COC1=CC=C(C[C@H]2COC(=O)[C@@H]2CC2=CC=C(O)C(OC)=C2)C=C1OC	NQWVSMVXKMHKTF-JKSUJKDBSA-N	1.29538e+07	1.43255e+07	1.46543e+07	1.51151e+07	1.04342e+07	1.21141e+07	9.75849e+06	1.10132e+07	1.02873e+07	1.00562e+07	1.5533e+07	1.31061e+07	1.08793e+07	1.10691e+07	1.03847e+07
Com_2372_pos	Osthole	P	C15H16O3	244.11	267.099	1.2051	[M+Na]+	5.999	0.75	1	C18	Phenylpropanoids and polyketides	Coumarins and derivatives	-	"484-12-8"	HMDB0302150	C09280	-	-	10228	COC1=CC=C2C=CC(=O)OC2=C1CC=C(C)C	MBRLOUHOWLUMFF-UHFFFAOYSA-N	3.01039e+07	2.84371e+07	2.88465e+07	2.9268e+07	2.32907e+07	3.30862e+07	3.39034e+07	3.83435e+07	4.43064e+07	3.9281e+07	3.83476e+07	3.99464e+07	2.84308e+07	2.96199e+07	3.03608e+07
Com_3868_pos	8-Gingerol	P	C19H30O4	322.214	345.203	1.29137	[M+Na]+	7.336	0.65	1	C18	Benzenoids	Phenols	Methoxyphenols	"23513-08-8"	HMDB0033615	C17495	-	LMPK15020008	5275725	CCCCCCCC(O)CC(=O)CCC1=CC(OC)=C(O)C=C1	BCIWKKMTBRYQJU-UHFFFAOYSA-N	2.37689e+07	3.19632e+07	2.87193e+07	2.71055e+07	5.17157e+07	2.75896e+07	1.94774e+07	2.38943e+07	2.40248e+07	2.04356e+07	2.44863e+07	2.37113e+07	2.63249e+07	2.57114e+07	2.58647e+07
Com_3403_pos	Artemether	P	C16H26O5	298.178	321.167	0.20156	[M+Na]+	6.261	0.63	1	C18	Lipids and lipid-like molecules	Prenol lipids	Sesquiterpenoids	"71963-77-4"	HMDB0015643	D02483	-	-	68911	[H][C@@]12CC[C@@H](C)[C@]3([H])CC[C@@]4(C)OO[C@@]13[C@]([H])(O[C@H](OC)[C@@H]2C)O4	SXYIRMFQILZOAM-HVNFFKDJSA-N	4.30638e+07	5.22372e+07	4.4416e+07	3.87054e+07	3.55692e+07	4.46265e+07	4.41507e+07	4.8531e+07	5.35853e+07	4.82491e+07	5.44069e+07	4.80882e+07	3.79127e+07	4.01135e+07	3.99105e+07
Com_1533_pos	Nootkatone	P	C15H22O	218.167	219.174	1.98546	[M+H]+	7.2	0.92	1	C18	Lipids and lipid-like molecules	Prenol lipids	Sesquiterpenoids	"4674-50-4"	HMDB0013687	C17914	-	-	20797	CC1CC(=O)C=C2CCC(CC12C)C(C)=C	WTOYNNBCKUYIKC-UHFFFAOYSA-N	3.94479e+07	2.78103e+07	2.94586e+07	2.11069e+07	2.46249e+07	7.05236e+07	2.35127e+07	2.05499e+07	2.40443e+07	3.56294e+07	2.68915e+07	2.17625e+07	2.50648e+07	2.51233e+07	2.50468e+07
Com_4754_pos	Garcinone C	P	C23H26O7	414.168	437.153	8.19958	[M+Na]+	6.712	0.76	1	C18	Organoheterocyclic compounds	Benzopyrans	1-benzopyrans	"76996-27-5"	HMDB0029511	-	-	-	44159808	CC(C)=CCC1=C(O)C2=C(OC3=CC(O)=C(O)C(CCC(C)(C)O)=C3C2=O)C=C1O	HLOCLVMUASBDDP-UHFFFAOYSA-N	1.06146e+07	9.47055e+06	1.06483e+07	9.06451e+06	1.21528e+07	9.98581e+06	1.13248e+07	8.82419e+06	8.17613e+06	7.84463e+06	9.68173e+06	8.52786e+06	8.44478e+06	8.12356e+06	8.20752e+06
Com_2235_pos	Dihydromethysticin	P	C15H16O5	276.1	259.098	7.63158	[M+H-H2O]+	7.212	0.50	1	C18	Phenylpropanoids and polyketides	Kavalactones	-	"19902-91-1"	HMDB0030791	C09926	-	-	229852	COC1=CC(=O)OC(CCC2=CC3=C(OCO3)C=C2)C1	RSIWXFIBHXYNFM-UHFFFAOYSA-N	1.33533e+06	1.34069e+06	2.76049e+06	1.71026e+06	2.90936e+06	3.04071e+06	3.52282e+06	2.15274e+06	3.93568e+06	1.04703e+06	3.04648e+06	2.67772e+06	1.48723e+06	2.40411e+06	3.14781e+06
Com_3282_pos	2-Palmitoylglycerol	P	C19H38O4	330.277	313.273	0.91051	[M+H-H2O]+	8.328	0.65	1	C18	Lipids and lipid-like molecules	Glycerolipids	Monoradylglycerols	"23470-00-0"	HMDB0011533	-	-	LMGL01010025	123409	[H]C(CO)(CO)OC(=O)CCCCCCCCCCCCCCC	BBNYCLAREVXOSG-UHFFFAOYSA-N	7.66615e+08	6.89023e+08	1.14614e+09	6.02318e+08	5.72525e+08	8.95976e+08	5.48704e+08	6.4152e+08	5.572e+08	4.36198e+08	5.29758e+08	5.53769e+08	9.95965e+08	9.95045e+08	1.00286e+09
Com_2113_pos	Sclareolide	P	C16H26O2	250.193	251.2	2.10973	[M+H]+	6.7	0.75	1	C18	Organoheterocyclic compounds	Naphthofurans	-	"564-20-5"	HMDB0035293	-	-	-	61129	CC12CCC3C(C)(C)CCCC3(C)C1CC(=O)O2	IMKJGXCIJJXALX-UHFFFAOYSA-N	9.05836e+07	1.22074e+08	9.22746e+07	9.1976e+07	7.60854e+07	9.1892e+07	5.16318e+07	6.36814e+07	6.29269e+07	6.97352e+07	6.26391e+07	6.10253e+07	6.32513e+07	6.57433e+07	6.23094e+07
Com_4856_pos	Simvastatin acid	P	C25H40O6	436.282	459.27	4.46856	[M+Na]+	8.695	0.66	1	C18	Organic acids and derivatives	Hydroxy acids and derivatives	Medium-chain hydroxy acids and derivatives	"139893-43-9"	HMDB0061047	C21581	-	-	64718	CCC(C)(C)C(=O)O[C@H]1C[C@@H](C)C=C2C=C[C@H](C)[C@H](CC[C@@H](O)C[C@@H](O)CC(O)=O)[C@@H]12	XWLXKKNPFMNSFA-HGQWONQESA-N	2.9962e+06	4.90462e+06	1.89871e+06	3.63753e+06	5.16621e+06	2.7009e+06	466387	364234	253924	307732	574069	546284	2.65659e+06	2.80359e+06	3.78783e+06
Com_2716_pos	Alnustone	P	C19H18O	262.136	285.122	9.98507	[M+Na]+	5.482	0.53	1	C18	Phenylpropanoids and polyketides	Diarylheptanoids	Linear diarylheptanoids	"33457-62-4"	HMDB0031664	-	-	-	5317598	O=C(CCC1=CC=CC=C1)\C=C\C=C\C1=CC=CC=C1	OWMJDOUOHDOUFG-FNCQTZNRSA-N	8.48116e+06	6.43664e+06	9.19785e+06	5.70271e+06	6.9603e+06	7.87569e+06	4.16652e+06	4.08431e+06	3.35644e+06	3.8737e+06	3.79098e+06	1.97975e+06	2.46299e+06	3.17663e+06	4.01293e+06
Com_3042_pos	Hesperetin	P	C16H14O6	302.079	303.083	9.74767	[M+H]+	6.013	0.55	1	C18	Phenylpropanoids and polyketides	Flavonoids	O-methylated flavonoids	"520-33-2"	HMDB0005782	C01709	map00941	LMPK12140003	72281	COC1=C(O)C=C(C=C1)[C@@H]1CC(=O)C2=C(O)C=C(O)C=C2O1	AIONOLUJZLIMTK-AWEZNQCLSA-N	1.41419e+06	1.16338e+06	493440	800119	925559	1.67183e+06	2.11167e+06	1.47137e+06	2.43064e+06	1.61333e+06	1.44884e+06	1.32152e+06	2.09345e+06	1.45153e+06	1.21978e+06
Com_3015_pos	Dehydroabietic acid	P	C20H28O2	300.209	301.213	9.42837	[M+H]+	7.766	0.90	1	C18	Lipids and lipid-like molecules	Prenol lipids	Diterpenoids	"1740-19-8"	HMDB0061925	C12078	-	LMPR0104050005	94391	[H][C@@]12CCC3=CC(=CC=C3[C@@]1(C)CCC[C@@]2(C)C(O)=O)C(C)C	NFWKVWVWBFBAOV-MISYRCLQSA-N	5.35713e+07	6.44406e+07	3.47274e+07	4.99516e+07	9.26437e+07	3.63119e+07	3.12661e+07	1.94617e+07	1.83946e+07	2.12472e+07	2.69298e+07	2.6221e+07	3.21948e+07	2.93297e+07	3.32537e+07
Com_3244_pos	Ethyl oleate	P	C20H38O2	310.287	311.294	1.50666	[M+H]+	9.502	0.92	1	C18	Lipids and lipid-like molecules	Fatty Acyls	Fatty acid esters	"111-62-6"	HMDB0034451	D04090	-	LMFA07010880	5364430	CCCCCCCC\C=C\CCCCCCCC(=O)OCC	LVGKNOAMLMIIKO-VAWYXSNFSA-N	2.29174e+08	1.1044e+08	2.43222e+08	1.66946e+08	2.41877e+08	2.39586e+08	1.02823e+07	1.19692e+07	1.10205e+07	1.03089e+07	7.96747e+06	1.08657e+07	2.15269e+08	2.31002e+08	2.06817e+08
Com_4706_pos	Arnidiol	P	C30H50O2	442.381	425.378	0.63221	[M+H-H2O]+	10.13	0.84	1	C18	Lipids and lipid-like molecules	Prenol lipids	Triterpenoids	"6750-30-7"	HMDB0035401	-	-	-	572801	CC1C2C3CCC4C5(C)CCC(O)C(C)(C)C5CCC4(C)C3(C)CC(O)C2(C)CCC1=C	IOPDFSGGBHSXSV-UHFFFAOYSA-N	4.64321e+06	3.17492e+06	7.47178e+06	7.38654e+06	7.27086e+06	6.16731e+06	4.85998e+06	2.79894e+06	2.53474e+06	3.00003e+06	2.7035e+06	3.03155e+06	1.55708e+07	1.00213e+07	9.53723e+06
Com_603_pos	2,6-Dimethoxy-1,4-benzoquinone	P	C8H8O4	168.042	169.049	1.80626	[M+H]+	5.337	0.76	1	C18	Organic oxygen compounds	Organooxygen compounds	Carbonyl compounds	"530-55-2"	HMDB0029673	C10331	-	-	68262	COC1=CC(=O)C=C(OC)C1=O	OLBNOBQOQZRLMP-UHFFFAOYSA-N	1.28504e+08	2.01406e+08	5.01716e+07	1.15003e+08	1.00913e+08	1.4971e+08	1.78081e+08	2.02487e+08	2.1164e+08	1.73884e+08	2.09953e+08	1.98663e+08	1.35974e+08	1.36132e+08	1.36412e+08
Com_1140_pos	Harmol	P	C12H10N2O	198.079	199.086	2.0063	[M+H]+	5.422	0.59	1	C18	Alkaloids and derivatives	Harmala alkaloids	-	"487-03-6"	HMDB0034217	-	-	-	5280952	CC1=C2NC3=C(C=CC(O)=C3)C2=CC=N1	SATMZMMKDDTOSQ-UHFFFAOYSA-N	6.35902e+06	1.03397e+07	1.29876e+07	8.36044e+06	7.20061e+06	7.36397e+06	5.35523e+06	6.13091e+06	7.86409e+06	5.43176e+06	8.54106e+06	6.87141e+06	6.06455e+06	5.84797e+06	5.84628e+06
Com_2040_pos	Genipin	P	C11H14O5	226.084	249.073	1.06947	[M+Na]+	5.582	0.60	1	C18	Lipids and lipid-like molecules	Prenol lipids	Monoterpenoids	"6902-77-8"	HMDB0035830	C09780	-	LMPR0102070056	23340	COC(=O)C1=COC(O)C2C1CC=C2CO	AZKVWQKMDGGDSV-UHFFFAOYSA-N	1.28332e+08	6.68471e+07	1.1537e+08	9.15258e+07	1.05451e+08	1.52924e+08	3.30363e+07	2.95614e+07	3.75869e+07	3.0223e+07	2.77259e+07	3.69556e+07	5.3669e+07	4.94222e+07	5.35749e+07
Com_2303_pos	Indirubin	P	C16H10N2O2	262.074	263.081	2.55439	[M+H]+	6.598	0.76	1	C18	Organoheterocyclic compounds	Indoles and derivatives	Indolines	"479-41-4"	HMDB0240743	-	-	-	5359405	O=C1NC2=CC=CC=C2\C1=C1/NC2=CC=CC=C2C1=O	CRDNMYFJWFXOCH-BUHFOSPRSA-N	8.48078e+07	5.52298e+07	9.02087e+07	5.2421e+07	8.53033e+07	5.03214e+07	3.17173e+07	1.29405e+07	3.179e+06	1.97699e+07	2.69164e+06	2.03529e+06	5.30904e+07	5.27735e+07	5.17595e+07
Com_4709_pos	Desoxyrhaponticin	P	C21H24O8	404.147	427.136	1.13762	[M+Na]+	5.698	0.60	1	C18	Phenylpropanoids and polyketides	Stilbenes	Stilbene glycosides	"30197-14-9"	HMDB0302913	-	-	-	-	COC1=CC=C(\C=C\C2=CC(O)=CC(O[C@@H]3O[C@H](CO)[C@@H](O)[C@H](O)[C@H]3O)=C2)C=C1	MFMQRDLLSRLUJY-DXKBKAGUSA-N	5.16062e+07	3.67887e+07	4.07726e+07	4.17666e+07	4.1269e+07	4.09115e+07	3.94857e+07	3.01312e+07	3.31112e+07	2.72701e+07	3.34129e+07	3.63968e+07	3.39184e+07	3.32511e+07	3.27477e+07
Com_3853_pos	Homodihydrocapsaicin I	P	C19H31NO3	321.23	344.217	8.57183	[M+Na]+	8.749	0.67	1	C18	Benzenoids	Phenols	Methoxyphenols	"20279-06-5"	HMDB0036330	-	-	-	3084336	COC1=CC(CNC(=O)CCCCCCCC(C)C)=CC=C1O	AKDLSISGGARWFP-UHFFFAOYSA-N	8.15055e+06	5.03227e+06	7.35079e+06	7.11386e+06	8.7503e+06	7.72075e+06	9.87098e+06	6.96662e+06	4.32571e+06	5.06074e+06	3.09717e+06	5.5191e+06	8.00824e+06	8.53369e+06	8.43021e+06
Com_3354_pos	Methyl linoleate	P	C19H34O2	294.256	317.245	0.83392	[M+Na]+	10.569	0.52	1	C18	Lipids and lipid-like molecules	Fatty Acyls	Lineolic acids and derivatives	"112-63-0"	HMDB0034381	-	-	-	5284421	CCCCC\C=C/C\C=C/CCCCCCCC(=O)OC	WTTJVINHCBCLGX-NQLNTKRDSA-N	3.27883e+07	4.86555e+07	7.1855e+07	7.52998e+07	6.31613e+07	2.42229e+07	2.97556e+07	3.46096e+07	2.1251e+07	1.67448e+08	2.34902e+07	1.4997e+07	5.45459e+07	5.17859e+07	5.13082e+07
Com_1009_pos	Sinapyl alcohol	P	C11H14O4	210.089	193.086	1.20139	[M+H-H2O]+	5.594	0.85	1	C18	Benzenoids	Phenols	Methoxyphenols	"537-33-7"	HMDB0013070	C02325	map00940;map01061;map01100;map01110	-	5280507	COC1=CC(\C=C\CO)=CC(OC)=C1O	LZFOPEXOUVTGJS-ONEGZZNKSA-N	1.11605e+08	1.8648e+08	1.22796e+08	1.96326e+08	2.37656e+08	1.30493e+08	1.82161e+08	2.16595e+08	1.1481e+08	1.05145e+08	2.55635e+08	2.11821e+08	1.77615e+08	1.74872e+08	1.13549e+08
Com_1528_pos	Pterosin B	P	C14H18O2	218.131	219.137	2.50462	[M+H]+	5.77	0.67	1	C18	Benzenoids	Indanes	Indanones	"34175-96-7"	HMDB0030759	-	-	-	5320780	CC1CC2=C(C1=O)C(C)=C(CCO)C(C)=C2	SJNCSXMTBXDZQA-UHFFFAOYSA-N	5.47239e+07	6.19742e+07	5.23324e+07	4.46774e+07	4.10437e+07	4.9659e+07	3.03679e+07	4.24242e+07	5.49815e+07	3.93205e+07	4.35594e+07	3.54379e+07	3.91533e+07	3.90549e+07	3.60291e+07
Com_4642_pos	Glabrol	P	C25H28O4	392.199	415.185	6.42854	[M+Na]+	6.205	0.54	1	C18	Phenylpropanoids and polyketides	Flavonoids	Flavans	"59870-65-4"	HMDB0029531	-	-	LMPK12140041	480768	CC(C)=CCC1=CC(=CC=C1O)C1CC(=O)C2=C(O1)C(CC=C(C)C)=C(O)C=C2	CUFAXDWQDQQKFF-UHFFFAOYSA-N	1.39666e+07	1.26834e+07	7.61035e+06	1.22392e+07	9.30726e+06	1.01514e+07	1.92198e+07	2.06511e+07	1.76788e+07	2.04537e+07	2.17782e+07	1.94748e+07	1.42166e+07	1.43905e+07	1.43348e+07
Com_2704_pos	Stearamide	P	C18H37NO	283.288	284.294	1.41511	[M+H]+	10.245	0.94	1	C18	Organic acids and derivatives	Carboximidic acids and derivatives	Carboximidic acids	"124-26-5"	HMDB0034146	C13846	-	LMFA08010003	31292	CCCCCCCCCCCCCCCCCC(N)=O	LYRFLYHAGKPMFH-UHFFFAOYSA-N	6.46868e+08	3.17139e+08	1.17184e+09	1.24411e+09	8.86062e+08	3.99461e+08	7.90485e+08	5.53437e+08	2.18922e+08	1.25042e+09	1.65376e+08	3.32738e+08	1.53675e+09	1.66797e+09	1.36963e+09
Com_4897_pos	18alpha-Glycyrrhetinic acid	P	C30H46O4	470.34	471.344	6.65728	[M+H]+	10.302	0.56	1	C18	Lipids and lipid-like molecules	Prenol lipids	Triterpenoids	"1449-05-4"	HMDB0034517	C02283	-	LMPR0106150026	73398	[H][C@]12C[C@](C)(CC[C@]1(C)CC[C@]1(C)C2=CC(=O)[C@]2([H])[C@@]3(C)CC[C@H](O)C(C)(C)[C@]3([H])CC[C@@]12C)C(O)=O	MPDGHEJMBKOTSU-PMTKVOBESA-N	2.81746e+06	2.2929e+06	4.91223e+06	5.09735e+06	6.20192e+06	3.09242e+06	6.73685e+06	3.70175e+06	3.21761e+06	6.61584e+06	3.22891e+06	6.77882e+06	8.12936e+06	9.12618e+06	9.46999e+06
Com_3329_pos	Nordihydrocapsaicin	P	C17H27NO3	293.199	316.187	3.86945	[M+Na]+	7.211	0.53	1	C18	Benzenoids	Phenols	Methoxyphenols	"28789-35-7"	HMDB0036328	C20216	-	LMFA08020319	168836	COC1=CC(CNC(=O)CCCCCC(C)C)=CC=C1O	VQEONGKQWIFHMN-UHFFFAOYSA-N	1.87316e+06	1.42326e+06	1.45553e+06	1.70382e+06	1.21352e+06	1.49772e+06	1.17354e+06	1.08278e+06	1.29296e+06	629455	1.39241e+06	1.3902e+06	1.12912e+06	1.34058e+06	1.70978e+06
Com_1241_pos	Spathulenol	P	C15H24O	220.183	203.179	1.85089	[M+H-H2O]+	7.958	0.95	1	C18	Lipids and lipid-like molecules	Prenol lipids	Sesquiterpenoids	"6750-60-3"	HMDB0036420	-	-	-	92231	[H][C@@]12CC[C@](C)(O)[C@@]1([H])[C@H]1[C@@H](CCC2=C)C1(C)C	FRMCCTDTYSRUBE-BGPZULBFSA-N	5.55768e+07	7.26816e+07	7.06128e+07	9.76926e+07	1.00664e+08	1.08665e+08	9.12491e+07	8.69924e+07	1.32029e+08	2.0722e+08	1.69839e+08	6.61439e+07	9.29755e+07	8.90968e+07	1.03322e+08
Com_5069_pos	Procyanidin B1	P	C30H26O12	578.142	579.148	3.33682	[M+H]+	5.031	0.97	1	C18	Phenylpropanoids and polyketides	Flavonoids	Biflavonoids and polyflavonoids	"20315-25-7"	HMDB0029754	-	-	LMPK12030001	11250133	O[C@H]1CC2=C(O)C=C(O)C([C@@H]3[C@@H](O)[C@H](OC4=CC(O)=CC(O)=C34)C3=CC=C(O)C(O)=C3)=C2O[C@@H]1C1=CC=C(O)C(O)=C1	XFZJEEAOWLFHDH-UKWJTHFESA-N	1.99987e+08	1.67579e+09	4.99282e+08	5.47688e+08	3.20057e+08	8.40867e+08	3.23669e+08	1.6307e+08	1.29115e+08	2.24619e+08	1.35075e+08	1.89522e+08	3.30873e+08	3.24716e+08	2.91428e+08
Com_3127_pos	Ethyl linolenate	P	C20H34O2	306.256	307.263	1.52094	[M+H]+	8.7	0.97	1	C18	Lipids and lipid-like molecules	Fatty Acyls	Lineolic acids and derivatives	"1191-41-9"	HMDB0302158	-	-	-	5367460	CCOC(=O)CCCCCCC\C=C/C\C=C/C\C=C/CC	JYYFMIOPGOFNPK-AGRJPVHOSA-N	3.48339e+08	5.11975e+08	3.27559e+08	5.21212e+08	9.70815e+08	3.09764e+08	5.32098e+07	2.74166e+07	1.59531e+07	2.14157e+07	3.02595e+07	2.79916e+07	3.92238e+08	4.05627e+08	4.04656e+08
Com_4275_pos	Yohimbine	P	C21H26N2O3	354.194	377.185	3.26044	[M+Na]+	4.782	0.52	1	C18	Alkaloids and derivatives	Yohimbine alkaloids	-	"146-48-5"	HMDB0015464	C09256	-	-	8969	[H][C@@]12CC[C@H](O)[C@H](C(=O)OC)[C@@]1([H])C[C@]1([H])N(CCC3=C1NC1=CC=CC=C31)C2	BLGXFZZNTVWLAY-SCYLSFHTSA-N	551217	14782.7	1.1097e+06	717809	742302	567835	770582	697059	1.26463e+06	1.04536e+06	1.22437e+06	1.30309e+06	441230	459762	365061
Com_4484_pos	Methyl rosmarinate	P	C19H18O8	374.1	397.091	4.41979	[M+Na]+	5.51	0.52	1	C18	Phenylpropanoids and polyketides	Cinnamic acids and derivatives	Hydroxycinnamic acids and derivatives	"99353-00-1"	HMDB0035446	-	-	-	6479915	COC(=O)[C@@H](CC1=CC(O)=C(O)C=C1)OC(=O)\C=C\C1=CC(O)=C(O)C=C1	XHALVRQBZGZHFE-BBOMDTFKSA-N	3.39678e+06	4.05421e+06	3.33767e+06	3.6067e+06	3.53384e+06	4.55101e+06	1.56531e+06	818350	120712	2.82468e+06	141640	294129	3.17473e+06	3.42569e+06	3.19872e+06
Com_1277_pos	Levomenol	P	C15H26O	222.198	205.195	1.09055	[M+H-H2O]+	8.232	0.98	1	C18	Lipids and lipid-like molecules	Prenol lipids	Sesquiterpenoids	"23089-26-1"	HMDB0036197	C09621	map01062;map01100	LMPR0103060001	442343	[H][C@@]1(CCC(C)=CC1)[C@@](C)(O)CCC=C(C)C	RGZSQWQPBWRIAQ-CABCVRRESA-N	2.65915e+07	4.43901e+07	4.15665e+07	4.66198e+07	6.52586e+07	6.20241e+07	6.88608e+07	8.05583e+07	4.24171e+07	1.46838e+08	6.90373e+07	3.37181e+07	6.42802e+07	6.34011e+07	6.53576e+07
Com_1845_pos	Glycyl-L-tyrosine	P	C11H14N2O4	238.095	239.102	2.57919	[M+H]+	4.719	0.93	1	C18	Organic acids and derivatives	Carboxylic acids and derivatives	Amino acids, peptides, and analogues	"658-79-7"	HMDB0028853	-	-	-	92829	NCC(=O)N[C@@H](CC1=CC=C(O)C=C1)C(O)=O	XBGGUPMXALFZOT-VIFPVBQESA-N	2.62919e+06	1.65889e+07	2.8726e+06	3.3167e+06	3.83961e+06	2.60795e+06	1.23701e+07	1.45151e+07	1.65773e+07	2.30754e+07	1.5794e+07	1.36504e+07	8.32147e+06	8.53744e+06	1.00761e+07
Com_204_pos	4-Hydroxyproline	P	C5H9NO3	131.058	132.065	1.82882	[M+H]+	1.389	0.80	1	C18	Organic acids and derivatives	Carboxylic acids and derivatives	Amino acids, peptides, and analogues	"51-35-4"	HMDB0000725	C01157	map00330;map00470;map01100;map02010	-	5810	O[C@H]1CN[C@@H](C1)C(O)=O	PMMYEEVYMWASQN-DMTCNVIQSA-N	1.96405e+07	2.53152e+07	2.08019e+07	2.02727e+07	2.10079e+07	1.93024e+07	1.70182e+07	1.29281e+07	1.94998e+07	1.7304e+07	1.51752e+07	1.59341e+07	1.51829e+07	1.44604e+07	1.35787e+07
Com_491_pos	N-Acetylproline	P	C7H11NO3	157.074	158.081	2.00464	[M+H]+	5.297	0.81	1	C18	Organic acids and derivatives	Carboxylic acids and derivatives	Amino acids, peptides, and analogues	"68-95-1"	HMDB0094701	-	-	-	66141	[H][C@]1(CCCN1C(C)=O)C(O)=O	GNMSLDIYJOSUSW-LURJTMIESA-N	1.36221e+07	1.89866e+07	1.65305e+07	1.23547e+07	1.64457e+07	1.51804e+07	8.61932e+06	5.85406e+06	9.93709e+06	8.86435e+06	1.10331e+07	1.00045e+07	1.04993e+07	1.06157e+07	1.26334e+07
Com_2864_pos	cis-11-Eicosenoic acid	P	C20H38O2	310.287	293.283	1.65478	[M+H-H2O]+	10.426	0.96	1	C18	Lipids and lipid-like molecules	Fatty Acyls	Fatty acids and conjugates	"5561-99-9"	HMDB0002231	C16526	map01040	LMFA01030085	5282768	CCCCCCCC\C=C/CCCCCCCCCC(O)=O	BITHHVVYSMSWAG-KTKRTIGZSA-N	7.44992e+07	4.58931e+07	8.98725e+07	9.93045e+07	9.41838e+07	5.7755e+07	6.76076e+07	5.96804e+07	3.00788e+07	7.93215e+07	2.92409e+07	4.51724e+07	1.12792e+08	1.13076e+08	1.0624e+08
Com_3385_pos	cis-13,16-Docosadienoic acid	P	C22H40O2	336.303	319.299	1.26879	[M+H-H2O]+	10.652	0.79	1	C18	Lipids and lipid-like molecules	Fatty Acyls	Fatty acids and conjugates	"7370-49-2"	HMDB0062219	C16533	map01040	LMFA01030132	5282807	CCCCCC=CCC=CCCCCCCCCCCCC(=O)O	HVGRZDASOHMCSK-AVQMFFATSA-N	2.14087e+06	1.60503e+06	2.48219e+06	3.04586e+06	2.58886e+06	1.68941e+06	1.78231e+06	2.18603e+06	701933	2.72141e+06	868909	1.01046e+06	4.56603e+06	4.98436e+06	3.97983e+06
Com_4037_pos	cis-7,10,13,16-Docosic acidtraenoic acid	P	C22H36O2	332.272	355.258	8.10358	[M+Na]+	11.115	0.72	1	C18	Lipids and lipid-like molecules	Fatty Acyls	Fatty acids and conjugates	"28874-58-0"	HMDB0002226	C16527	map01040;map04216	LMFA01030178	5497181	CCCCC\C=C/C\C=C/C\C=C/C\C=C/CCCCCC(O)=O	TWSWSIQAPQLDBP-DOFZRALJSA-N	6.69076e+06	4.64487e+06	1.25764e+07	1.20155e+07	1.77124e+07	7.95245e+06	1.12933e+07	4.63956e+06	3.56253e+06	9.22683e+06	6.21598e+06	6.96518e+06	1.48345e+07	1.71489e+07	1.77204e+07
Com_3467_pos	12-hydroxystearic acid	P	C18H36O3	300.266	323.255	1.08734	[M+Na]+	8.484	0.77	1	C18	Lipids and lipid-like molecules	Fatty Acyls	Fatty acids and conjugates	"106-14-9"	HMDB0061706	-	-	LMFA02000130	7789	CCCCCCC(O)CCCCCCCCCCC(O)=O	ULQISTXYYBZJSJ-UHFFFAOYSA-N	1.07687e+10	7.80696e+09	9.83518e+09	9.42394e+09	9.65688e+09	8.182e+09	8.55091e+09	7.97493e+09	7.45807e+09	7.20441e+09	7.37025e+09	8.3183e+09	1.03215e+10	1.02187e+10	1.03789e+10
Com_3416_pos	Ricinoleic acid	P	C18H34O3	298.251	321.24	1.22868	[M+Na]+	8.348	0.82	1	C18	Lipids and lipid-like molecules	Fatty Acyls	Fatty acids and conjugates	"141-22-0"	HMDB0034297	C08365	-	LMFA02000184	5282942	CCCCCCC(O)C\C=C/CCCCCCCC(O)=O	WBHHMMIMDMUBKC-XFXZXTDPSA-N	5.04356e+09	4.76083e+09	6.83707e+09	4.23403e+09	4.14718e+09	4.05339e+09	3.98721e+09	4.30903e+09	4.07372e+09	3.76707e+09	3.85783e+09	4.05239e+09	5.8948e+09	5.84689e+09	6.00314e+09
Com_729_pos	Indoleacetic acid	P	C10H9NO2	175.063	176.07	1.46935	[M+H]+	5.65	0.80	1	C18	Organoheterocyclic compounds	Indoles and derivatives	Indolyl carboxylic acids and derivatives	"87-51-4"	HMDB0000197	C00954	map00380;map01070;map01100;map04075	-	802	OC(=O)CC1=CNC2=C1C=CC=C2	SEOVTRFCIGRIMH-UHFFFAOYSA-N	8.4652e+07	7.4772e+07	7.55923e+07	6.87372e+07	5.16068e+07	8.87826e+07	5.68104e+07	7.70093e+07	8.96336e+07	6.76658e+07	6.92091e+07	6.12986e+07	5.48468e+07	5.52417e+07	5.3153e+07
Com_617_pos	Indoleacrylic acid	P	C11H9NO2	187.063	170.06	1.91081	[M+H-H2O]+	5.278	0.92	1	C18	Organoheterocyclic compounds	Indoles and derivatives	Indoles	"29953-71-7"	HMDB0000734	C21283	-	-	5375048	OC(=O)\C=C\C1=CNC2=C1C=CC=C2	PLVPPLCLBIEYEA-AATRIKPKSA-N	3.43557e+07	3.75287e+07	3.09579e+07	3.16411e+07	2.71374e+07	3.41678e+07	2.70658e+07	3.39133e+07	3.64873e+07	3.05006e+07	3.26823e+07	3.37231e+07	2.95878e+07	2.87992e+07	2.90458e+07
Com_933_pos	Indolelactic acid	P	C11H11NO3	205.074	188.07	1.83259	[M+H-H2O]+	5.28	0.97	1	C18	Organoheterocyclic compounds	Indoles and derivatives	Indolyl carboxylic acids and derivatives	"1821-52-9"	HMDB0000671	C02043	-	-	676157	O[C@@H](CC1=CNC2=C1C=CC=C2)C(O)=O	XGILAAMKEQUXLS-JTQLQIEISA-N	7.0774e+09	7.88365e+09	6.15169e+09	6.28648e+09	5.53735e+09	7.15601e+09	5.77809e+09	6.90612e+09	7.1003e+09	6.3858e+09	6.61687e+09	6.70157e+09	5.84408e+09	5.88305e+09	6.01208e+09
Com_1808_pos	N'-Formylkynurenine	P	C11H12N2O4	236.08	237.086	3.90177	[M+H]+	4.921	0.86	1	C18	Organic oxygen compounds	Organooxygen compounds	Carbonyl compounds	"1022-31-7"	HMDB0001200	-	-	-	910	NC(CC(=O)C1=CC=CC=C1NC=O)C(O)=O	BYHJHXPTQMMKCA-UHFFFAOYSA-N	8.70482e+06	8.50949e+06	1.17636e+07	9.08863e+06	6.38892e+06	1.1046e+07	6.11879e+06	6.61236e+06	1.05777e+07	8.94081e+06	1.08666e+07	9.92143e+06	8.08156e+06	7.77315e+06	5.4963e+06
Com_350_pos	4-Hydroxycinnamic acid	P	C9H8O3	164.047	147.044	0.97446	[M+H-H2O]+	5.6	1.00	1	C18	Phenylpropanoids and polyketides	Cinnamic acids and derivatives	Hydroxycinnamic acids and derivatives	"501-98-4"	HMDB0002035	C00811	map00130;map00350;map00940;map00950;map01061;map01100;map01110;map01220	-	637542	OC(=O)\C=C\C1=CC=C(O)C=C1	NGSWKAQJJWESNS-ZZXKWVIFSA-N	1.1956e+08	1.47684e+08	9.87274e+07	1.22804e+08	1.22142e+08	1.61956e+08	2.51295e+08	2.32618e+08	2.05454e+08	1.70126e+08	2.25611e+08	2.16081e+08	1.97197e+08	1.72161e+08	1.53828e+08
Com_903_pos	3-Phenylbutyric acid	P	C10H12O2	164.084	187.072	2.33251	[M+Na]+	6.026	0.62	1	C18	Phenylpropanoids and polyketides	Phenylpropanoic acids	-	"4593-90-2"	HMDB0001955	-	-	-	20724	CC(CC(O)=O)C1=CC=CC=C1	ZZEWMYILWXCRHZ-UHFFFAOYSA-N	2.56798e+06	9.94618e+06	1.37706e+07	2.54959e+06	840966	6.63334e+06	1.69292e+07	1.55833e+07	1.88356e+07	1.25024e+07	1.54499e+07	1.67849e+07	1.09236e+07	1.13848e+07	1.05194e+07
Com_529_pos	4-Hydroxyphenylpyruvic acid	P	C9H8O4	180.042	163.039	0.69982	[M+H-H2O]+	5.673	0.87	1	C18	Benzenoids	Benzene and substituted derivatives	Phenylpyruvic acid derivatives	"156-39-8"	HMDB0000707	C01179	map00130;map00261;map00350;map00400;map00401;map00950;map00998;map01055;map01060;map01063;map01100;map01110;map01210;map01230;map01240	-	979	OC(=O)C(=O)CC1=CC=C(O)C=C1	KKADPXVIOXHVKN-UHFFFAOYSA-N	2.52391e+07	2.20077e+07	1.88517e+07	2.19565e+07	2.12133e+07	8.95079e+06	4.22517e+07	4.01134e+07	2.61558e+07	3.74159e+07	4.29198e+07	3.99262e+07	2.73826e+07	2.97428e+07	2.0495e+07
Com_2824_pos	cis-11,14-Eicosadienoic acid	P	C20H36O2	308.272	291.268	0.69286	[M+H-H2O]+	9.916	0.84	1	C18	Lipids and lipid-like molecules	Fatty Acyls	Fatty acids and conjugates	"5598-38-9"	HMDB0005060	C16525	map01040	LMFA01030130	6439848	CCCCC\C=C/C\C=C/CCCCCCCCCC(O)=O	XSXIVVZCUAHUJO-HZJYTTRNSA-N	9.11096e+06	5.22937e+06	1.17697e+07	1.1728e+07	1.16889e+07	6.73041e+06	7.65739e+06	6.09432e+06	3.9445e+06	7.68654e+06	4.03686e+06	5.15415e+06	1.59149e+07	1.77986e+07	1.25816e+07
Com_497_pos	L-Ascorbic acid	P	C6H8O6	176.032	159.028	2.57377	[M+H-H2O]+	2.642	0.59	1	C18	Organoheterocyclic compounds	Dihydrofurans	Furanones	"50-81-7"	HMDB0000044	C01041	map00053;map01100	-	-	[H][C@@]1(OC(=O)C(O)=C1O)[C@@H](O)CO	CIWBSHSKHKDKBQ-JLAZNSOCSA-N	1.27969e+07	2.24905e+07	2.37113e+07	1.73308e+07	2.1597e+07	2.12735e+07	6.57664e+06	6.89799e+06	6.15858e+06	7.76537e+06	8.41992e+06	7.57659e+06	1.01083e+07	5.47278e+06	9.40837e+06
Com_360_pos	(2-Aminoethyl)phosphonic acid	P	C2H8NO3P	125.024	148.014	5.10409	[M+Na]+	1.158	0.56	1	C18	Organic acids and derivatives	Organic phosphonic acids and derivatives	Organic phosphonic acids	"2041-14-7"	HMDB0011747	C03557	map00440;map01100;map01120;map02010	-	339	NCCP(O)(O)=O	QQVDJLLNRSOCEL-UHFFFAOYSA-N	2.28958e+07	2.69879e+07	1.61454e+07	2.18495e+07	2.41625e+07	2.70208e+07	2.67698e+07	2.09851e+07	2.44746e+07	2.42224e+07	2.42767e+07	2.5967e+07	2.01985e+07	2.26168e+07	1.91065e+07
Com_348_pos	deoxycarnitine	P	C7H15NO2	145.11	146.117	2.53688	[M+H]+	1.378	0.86	1	C18	Lipids and lipid-like molecules	Fatty Acyls	Fatty acids and conjugates	"407-64-7"	HMDB0001161	C01181	map00310;map01100;map02010	-	725	C[N+](C)(C)CCCC([O-])=O	JHPNVNIEXXLNTR-UHFFFAOYSA-N	1.40907e+08	1.81052e+08	2.60388e+08	2.03061e+08	1.81195e+08	2.15132e+08	5.67825e+08	6.72507e+08	8.36118e+08	7.21157e+08	6.44309e+08	6.52118e+08	3.84576e+08	3.88509e+08	5.83411e+08
Com_345_pos	4-guanidinobutanoate	P	C5H11N3O2	145.085	146.092	2.3923	[M+H]+	1.796	0.94	1	C18	Organic acids and derivatives	Carboxylic acids and derivatives	Amino acids, peptides, and analogues	"463-00-3"	HMDB0003464	C01035	map00330;map01100	-	500	NC(=N)NCCCC(O)=O	TUHVEAJXIMEOSA-UHFFFAOYSA-N	2.82541e+08	3.19556e+08	2.37429e+08	2.33099e+08	2.19844e+08	2.64692e+08	1.81162e+08	2.07979e+08	2.5407e+08	2.13192e+08	2.29601e+08	2.24305e+08	1.80976e+08	1.8494e+08	1.89792e+08
Com_958_pos	homoarginine	P	C7H16N4O2	188.127	189.134	3.05196	[M+H]+	1.331	0.73	1	C18	Organic acids and derivatives	Carboxylic acids and derivatives	Amino acids, peptides, and analogues	"156-86-5"	HMDB0000670	C01924	-	-	9085	N[C@@H](CCCCNC(N)=N)C(O)=O	QUOGESRFPZDMMT-YFKPBYRVSA-N	2.95719e+06	5.37633e+06	4.53929e+06	5.70919e+06	6.14871e+06	6.64757e+06	9.63145e+06	9.2905e+06	9.28847e+06	9.30727e+06	8.33669e+06	6.5867e+06	6.71324e+06	6.04559e+06	6.56122e+06
Com_995_pos	N-acetylmethionine	P	C7H13NO3S	191.062	192.069	1.07799	[M+H]+	5.33	0.96	1	C18	Organic acids and derivatives	Carboxylic acids and derivatives	Amino acids, peptides, and analogues	"65-82-7"	HMDB0011745	C02712	-	-	448580	CSCC[C@H](NC(C)=O)C(O)=O	XUYPXLNMDZIRQH-LURJTMIESA-N	2.69349e+07	3.96942e+07	3.21705e+07	2.34663e+07	3.11059e+07	3.27437e+07	1.4132e+07	1.3902e+07	2.02542e+07	1.70295e+07	1.67938e+07	1.51234e+07	1.82226e+07	1.79502e+07	1.92152e+07
Com_952_pos	Glycylleucine	P	C8H16N2O3	188.116	189.123	2.68789	[M+H]+	5.219	0.85	1	C18	Organic acids and derivatives	Carboxylic acids and derivatives	Amino acids, peptides, and analogues	"869-19-2"	HMDB0000759	C02155	-	-	92843	CC(C)C[C@H](NC(=O)CN)C(O)=O	DKEXFJVMVGETOO-LURJTMIESA-N	1.12443e+07	9.00018e+07	4.07075e+06	1.50489e+07	2.34375e+07	1.39531e+07	2.77724e+08	2.56748e+08	3.43864e+08	2.63785e+08	2.79235e+08	2.96065e+08	1.45515e+08	1.43974e+08	1.48684e+08
Com_949_pos	N6-Acetyllysine	P	C8H16N2O3	188.116	189.123	2.86984	[M+H]+	1.381	0.80	1	C18	Organic acids and derivatives	Carboxylic acids and derivatives	Amino acids, peptides, and analogues	"692-04-6"	HMDB0000206	C02727	map00310;map01100	-	92832	CC(=O)NCCCC[C@H](N)C(O)=O	DTERQYGMUDWYAZ-ZETCQYMHSA-N	7.00902e+07	7.74477e+07	1.02128e+08	6.35292e+07	7.17588e+07	7.34154e+07	1.32686e+08	1.64935e+08	2.08865e+08	1.54274e+08	1.58743e+08	1.84029e+08	1.02675e+08	9.69374e+07	8.21838e+07
Com_2886_pos	gamma-Glutamylphenylalanine	P	C14H18N2O5	294.122	295.128	2.32488	[M+H]+	5.42	0.85	1	C18	Organic acids and derivatives	Carboxylic acids and derivatives	Amino acids, peptides, and analogues	"7432-24-8"	HMDB0000594	-	-	-	111299	N[C@@H](CCC(=O)N[C@@H](CC1=CC=CC=C1)C(O)=O)C(O)=O	XHHOHZPNYFQJKL-QWRGUYRKSA-N	2.09741e+07	2.90649e+07	1.85656e+07	2.12338e+07	2.15637e+07	2.83171e+07	4.20095e+07	4.17225e+07	4.73174e+07	4.57411e+07	4.45488e+07	3.75082e+07	2.76242e+07	2.87308e+07	2.95571e+07
Com_2269_pos	gamma-Glutamyl-methionine	P	C10H18N2O5S	278.094	261.092	8.01304	[M+H-H2O]+	5.752	0.52	1	C18	Organic acids and derivatives	Carboxylic acids and derivatives	Amino acids, peptides, and analogues	"17663-87-5"	HMDB0034367	-	-	-	7009567	CSCC[C@H](NC(=O)CC[C@H](N)C(O)=O)C(O)=O	RQNSKRXMANOPQY-BQBZGAKWSA-N	8.74606e+06	1.08681e+07	2.42039e+06	8.17077e+06	9.73666e+06	9.6132e+06	1.49787e+07	1.22131e+07	1.41617e+07	1.29934e+07	1.28152e+07	1.36127e+07	1.04518e+07	9.93686e+06	9.54135e+06
Com_1238_pos	Asymmetric dimethylarginine	P	C8H18N4O2	202.143	203.15	2.83578	[M+H]+	1.377	0.78	1	C18	Organic acids and derivatives	Carboxylic acids and derivatives	Amino acids, peptides, and analogues	"30315-93-6"	HMDB0001539	C03626	-	-	123831	N[C@@H](CCC\N=C(/N)N(C)C)C(O)=O	YDGMGEXADBMOMJ-LURJTMIESA-N	4.33677e+06	1.1348e+07	7.135e+06	7.47094e+06	6.85577e+06	7.53564e+06	7.05493e+06	8.65856e+06	9.14818e+06	8.33885e+06	7.99013e+06	8.21276e+06	6.06726e+06	6.13332e+06	5.749e+06
Com_440_pos	Ethylmalonic acid	P	C5H8O4	132.042	155.031	2.76264	[M+Na]+	5.111	0.72	1	C18	Lipids and lipid-like molecules	Fatty Acyls	Fatty acids and conjugates	"601-75-2"	HMDB0000622	-	-	LMFA01170105	11756	CCC(C(O)=O)C(O)=O	UKFXDFUAPNAMPJ-UHFFFAOYSA-N	1.26533e+07	7.6349e+06	9.88809e+06	9.80639e+06	1.39394e+07	1.05317e+07	2.32994e+06	1.02195e+06	1.9615e+06	1.01528e+06	2.01485e+06	2.11604e+06	4.74016e+06	5.09469e+06	4.92868e+06
Com_1462_pos	Dethiobiotin	P	C10H18N2O3	214.132	215.138	3.52696	[M+H]+	5.622	0.68	1	C18	Lipids and lipid-like molecules	Fatty Acyls	Fatty acids and conjugates	"533-48-2"	HMDB0003581	C01909	map00780;map01100;map01240	-	445027	C[C@@H]1NC(=O)N[C@@H]1CCCCCC(O)=O	AUTOLBMXDDTRRT-JGVFFNPUSA-N	9.65851e+06	1.09577e+07	6.14005e+06	8.88508e+06	7.43504e+06	9.55057e+06	2.25039e+07	2.9289e+07	3.2603e+07	3.0784e+07	2.80296e+07	2.67416e+07	1.52388e+07	1.5744e+07	1.56447e+07
Com_1151_pos	Sabinic acid	P	C12H24O3	216.173	199.169	1.84047	[M+H-H2O]+	7.985	0.95	1	C18	Organic acids and derivatives	Hydroxy acids and derivatives	Medium-chain hydroxy acids and derivatives	"505-95-3"	HMDB0002059	C08317	-	LMFA01050039	79034	OCCCCCCCCCCCC(O)=O	ZDHCZVWCTKTBRY-UHFFFAOYSA-N	8.73076e+07	8.97813e+07	8.90495e+07	1.15469e+08	8.18487e+07	1.28387e+08	1.69005e+08	1.51272e+08	1.23088e+08	2.31541e+08	1.59228e+08	1.52917e+08	1.4689e+08	1.49083e+08	1.58553e+08
Com_2356_pos	Petroselaidic acid(C18-1T)	P	C18H34O2	282.256	265.252	1.76008	[M+H-H2O]+	9.623	0.96	1	C18	Lipids and lipid-like molecules	Fatty Acyls	Fatty acids and conjugates	"593-40-8"	HMDB0303337	-	-	LMFA01030067	5282754	CCCCCCCCCCCC=CCCCCC(=O)O	CNVZJPUDSLNTQU-OUKQBFOZSA-N	8.82803e+08	4.90174e+08	8.85345e+08	9.32454e+08	1.07561e+09	6.69466e+08	8.41314e+08	6.83936e+08	4.18081e+08	7.95193e+08	3.70111e+08	5.86635e+08	1.1384e+09	1.23397e+09	1.16431e+09
Com_117_pos	Phenylethylamine	P	C8H11N	121.089	122.096	2.3523	[M+H]+	5.175	0.99	1	C18	Benzenoids	Benzene and substituted derivatives	Phenethylamines	"64-04-0"	HMDB0012275	C05332	map00360;map01100	-	1001	NCCC1=CC=CC=C1	BHHGXPLMPWCGHP-UHFFFAOYSA-N	4.71723e+08	6.18591e+08	6.33071e+08	4.79289e+08	4.75624e+08	5.88369e+08	2.76547e+07	3.62487e+07	3.93119e+07	3.16296e+07	2.9529e+07	3.01249e+07	2.07142e+08	2.07646e+08	2.10018e+08
Com_20_pos	p-Cresol	P	C7H8O	108.058	109.065	1.88098	[M+H]+	5.716	0.95	1	C18	Benzenoids	Phenols	Cresols	"106-44-5"	HMDB0001858	C01468	map00623;map00633;map01100;map01120;map01220;map04974	-	2879	CC1=CC=C(O)C=C1	IWDCLRJOBJJRNH-UHFFFAOYSA-N	2.6871e+07	8.40189e+07	2.70648e+07	2.51699e+07	2.31097e+07	2.73037e+07	9.68713e+06	2.35754e+07	2.9742e+07	1.99798e+07	2.24447e+07	1.60412e+07	1.7432e+07	9.82778e+06	2.03679e+07
Com_2658_pos	N1-methyladenosine	P	C11H15N5O4	281.112	282.118	7.32745	[M+H]+	1.366	0.70	1	C18	Nucleosides, nucleotides, and analogues	Purine nucleosides	-	"15763-06-1"	HMDB0003331	C02494	-	-	27476	CN1C=NC2=C(N=CN2[C@@H]2O[C@H](CO)[C@@H](O)[C@H]2O)C1=N	GFYLSDSUCHVORB-IOSLPCCCSA-N	5.00423e+06	5.31068e+06	4.66649e+06	4.2077e+06	5.63429e+06	3.96457e+06	4.61305e+06	3.56458e+06	4.33711e+06	3.4247e+06	4.3664e+06	4.73088e+06	3.88882e+06	3.93165e+06	3.25147e+06
Com_1958_pos	pseudouridine	P	C9H12N2O6	244.07	245.076	2.86212	[M+H]+	1.697	0.85	1	C18	Nucleosides, nucleotides, and analogues	Nucleoside and nucleotide analogues	-	"1445-07-4"	HMDB0000767	C02067	map00240;map01100	-	15047	OC[C@H]1O[C@H]([C@H](O)[C@@H]1O)C1=CNC(=O)NC1=O	PTJWIQPHWPFNBW-GBNDHIKLSA-N	1.18145e+07	2.16018e+07	1.36661e+07	1.31329e+07	1.40008e+07	1.65534e+07	2.03331e+07	2.01938e+07	2.20646e+07	2.12969e+07	2.28749e+07	2.16308e+07	1.41202e+07	1.44707e+07	1.44244e+07
Com_521_pos	D-Mannosamine	P	C6H13NO5	179.079	162.076	2.32218	[M+H-H2O]+	1.406	0.65	1	C18	Organic oxygen compounds	Organooxygen compounds	Carbohydrates and carbohydrate conjugates	"14307-02-9"	-	C03570	-	-	440049	C(C1C(C(C(C(O1)O)N)O)O)O	MSWZFWKMSRAUBD-CBPJZXOFSA-N	2.57161e+07	2.81942e+07	3.26725e+07	2.89261e+07	2.80074e+07	3.27248e+07	4.39447e+07	4.08973e+07	5.40082e+07	4.20494e+07	5.04322e+07	4.91549e+07	2.88552e+07	3.01556e+07	2.63742e+07
Com_2531_pos	N-Acetylmuramate	P	C11H19NO8	293.111	276.107	2.63283	[M+H-H2O]+	4.869	0.95	1	C18	Organic oxygen compounds	Organooxygen compounds	Carbohydrates and carbohydrate conjugates	"10597-89-4"	HMDB0060493	C02713	map00520;map01100;map01250;map02060	-	5462244	[H][C@](C)(O[C@@]1([H])[C@]([H])(O)[C@@]([H])(CO)OC([H])(O)[C@]1([H])N=C(C)O)C(O)=O	MNLRQHMNZILYPY-MKFCKLDKSA-N	2.54895e+07	4.08967e+07	3.84843e+07	2.67196e+07	2.78533e+07	2.64656e+07	1.37487e+07	1.11503e+07	1.39237e+07	1.2363e+07	1.45402e+07	1.27398e+07	1.88895e+07	1.91743e+07	1.15984e+07
Com_623_pos	D-Arabinono-1,4-lactone	P	C5H8O5	148.037	171.026	3.45968	[M+Na]+	2.003	0.50	1	C18	Organic oxygen compounds	Organooxygen compounds	Carbohydrates and carbohydrate conjugates	"2782-09-4"	HMDB0302833	C00652	map00053;map01100	-	17723	OC[C@H]1OC(=O)[C@@H](O)[C@@H]1O	CUOKHACJLGPRHD-JJYYJPOSSA-N	9.68212e+06	1.10288e+07	1.83994e+07	1.03971e+07	1.21149e+07	1.13075e+07	7.29861e+06	4.59447e+06	6.49939e+06	6.4167e+06	7.15527e+06	6.52888e+06	6.13567e+06	6.31762e+06	6.23006e+06
Com_205_pos	cis-3-Hydroxy-l-proline	P	C5H9NO3	131.058	132.065	1.85935	[M+H]+	1.962	0.71	1	C18	Organic acids and derivatives	Carboxylic acids and derivatives	Amino acids, peptides, and analogues	"567-35-1"	-	C19706	map00330	-	7098652	C1CNC(C1O)C(=O)O	BJBUEDPLEOHJGE-DMTCNVIQSA-N	1.35437e+07	4.04599e+07	2.05391e+07	1.44669e+07	1.98579e+07	2.00977e+07	1.4899e+07	1.27613e+07	1.60901e+07	1.28473e+07	1.57917e+07	1.75718e+07	1.37889e+07	1.43781e+07	1.52171e+07
Com_1557_pos	5-Hydroxytryptophan	P	C11H12N2O3	220.085	221.091	2.72018	[M+H]+	5.049	0.67	1	C18	Organoheterocyclic compounds	Indoles and derivatives	Tryptamines and derivatives	"4350-09-8"	HMDB0000472	C00643	map00380;map01063;map01100;map04361;map04726	-	439280	N[C@@H](CC1=CNC2=C1C=C(O)C=C2)C(O)=O	LDCYZAJDBXYCGN-VIFPVBQESA-N	1.69607e+07	1.32811e+07	2.52903e+07	1.82191e+07	2.26465e+07	2.42478e+07	5.61734e+07	4.5116e+07	7.05035e+07	5.57097e+07	7.38191e+07	6.53451e+07	4.43343e+07	4.54362e+07	4.22909e+07
Com_3446_pos	Salidroside	P	C14H20O7	300.121	323.11	0.91391	[M+Na]+	5.538	0.60	1	C18	Organic oxygen compounds	Organooxygen compounds	Carbohydrates and carbohydrate conjugates	"10338-51-9"	HMDB0257463	C06046	map00350;map01100	-	4961358	OCC1OC(OCCC2=CC=C(O)C=C2)C(O)C(O)C1O	ILRCGYURZSFMEG-UHFFFAOYSA-N	2.38258e+07	2.20685e+07	2.25099e+07	2.1573e+07	2.57066e+07	2.59392e+07	1.48593e+07	1.46443e+07	1.60265e+07	1.26395e+07	1.37866e+07	1.58919e+07	1.80926e+07	1.7852e+07	1.81315e+07
Com_2060_pos	Methyl dihydrojasmonate	P	C13H22O3	226.157	249.146	0.57818	[M+Na]+	6.04	0.69	1	C18	Lipids and lipid-like molecules	Fatty Acyls	Lineolic acids and derivatives	"24851-98-7"	HMDB0031740	-	-	-	102861	CCCCC[C@@H]1[C@@H](CC(=O)OC)CCC1=O	KVWWIYGFBYDJQC-GHMZBOCLSA-N	9.87372e+07	1.60755e+08	8.56583e+07	1.25888e+08	1.1759e+08	1.05129e+08	1.19144e+08	8.84689e+07	1.06832e+08	1.31255e+08	1.27356e+08	1.23158e+08	1.19481e+08	1.20284e+08	1.17063e+08
Com_3970_pos	Phenylalanyltryptophan	P	C20H21N3O3	351.158	352.164	3.12299	[M+H]+	5.587	0.93	1	C18	Organic acids and derivatives	Carboxylic acids and derivatives	Amino acids, peptides, and analogues	"24587-41-5"	HMDB0029006	-	-	-	134906	N[C@@H](CC1=CC=CC=C1)C(=O)N[C@@H](CC1=CNC2=CC=CC=C12)C(O)=O	JMCOUWKXLXDERB-WMZOPIPTSA-N	7.33875e+06	1.13079e+07	1.99985e+06	4.27047e+06	9.11138e+06	7.53611e+06	3.49019e+07	4.34772e+07	4.98529e+07	3.56653e+07	4.51815e+07	5.32837e+07	2.32451e+07	2.3693e+07	2.33397e+07
Com_1552_pos	Vitamin B5	P	C9H17NO5	219.111	220.117	2.6213	[M+H]+	5.069	0.97	1	C18	Organic oxygen compounds	Organooxygen compounds	Alcohols and polyols	"79-83-4"	HMDB0000210	C00864	map00410;map00770;map01100;map01110;map01240;map04977	LMFA08020419	6613	CC(C)(CO)[C@@H](O)C(=O)NCCC(O)=O	GHOKWGTUZJEAQD-ZETCQYMHSA-N	3.65571e+08	6.79305e+08	4.08824e+08	3.61962e+08	3.58176e+08	4.26432e+08	2.45732e+08	2.51895e+08	3.07101e+08	2.5937e+08	2.74346e+08	2.59752e+08	2.79096e+08	2.74874e+08	2.63429e+08
Com_546_pos	6-Dimethylaminopurine	P	C7H9N5	163.086	164.093	2.04138	[M+H]+	4.705	0.77	1	C18	Organoheterocyclic compounds	Imidazopyrimidines	Purines and purine derivatives	"938-55-6"	HMDB0000473	-	-	-	3134	CN(C)C1=NC=NC2=C1NC=N2	BVIAOQMSVZHOJM-UHFFFAOYSA-N	2.286e+07	2.07948e+07	2.318e+07	2.38462e+07	1.57255e+07	3.12648e+07	1.25759e+07	2.72124e+07	2.03565e+07	1.8917e+07	1.82409e+07	2.07863e+07	1.87668e+07	1.85754e+07	2.45078e+07
Com_538_pos	Propylparaben	P	C10H12O3	180.079	163.075	1.16095	[M+H-H2O]+	6.242	0.91	1	C18	Benzenoids	Benzene and substituted derivatives	Benzoic acids and derivatives	"94-13-3"	HMDB0032574	D01422	-	-	7175	CCCOC(=O)C1=CC=C(O)C=C1	QELSKZZBTMNZEB-UHFFFAOYSA-N	9.79061e+06	9.4452e+06	8.88748e+06	7.99705e+06	6.89075e+06	9.29109e+06	7.73716e+06	7.58713e+06	8.62452e+06	8.99274e+06	8.08627e+06	7.38448e+06	7.59817e+06	1.02131e+07	7.02752e+06
Com_2630_pos	Aspartylphenylalanine	P	C13H16N2O5	280.106	281.112	3.41805	[M+H]+	5.349	0.71	1	C18	Organic acids and derivatives	Carboxylic acids and derivatives	Amino acids, peptides, and analogues	"13433-09-5"	HMDB0000706	-	-	-	93078	N[C@@H](CC(O)=O)C(=O)N[C@@H](CC1=CC=CC=C1)C(O)=O	YZQCXOFQZKCETR-UWVGGRQHSA-N	6.17684e+06	1.10186e+07	5.85663e+06	5.56192e+06	7.63863e+06	6.87784e+06	1.47806e+07	1.3097e+07	1.64765e+07	1.55928e+07	1.41998e+07	1.36602e+07	1.00737e+07	9.4593e+06	1.0085e+07
Com_1295_pos	Panthenol	P	C9H19NO4	205.131	206.138	3.1933	[M+H]+	5.092	0.83	1	C18	Lipids and lipid-like molecules	Fatty Acyls	Fatty amides	"81-13-0"	HMDB0004231	C05944	map00770	LMFA08020198	131204	CC(C)(CO)[C@@H](O)C(=O)NCCCO	SNPLKNRPJHDVJA-ZETCQYMHSA-N	3.90704e+07	4.67227e+06	5.85898e+06	5.80222e+06	7.75338e+06	4.03848e+06	8.15712e+06	3.88556e+06	6.18071e+06	5.21501e+06	7.01523e+06	5.79687e+06	6.66277e+06	6.56528e+06	6.17871e+06
Com_2345_pos	Feruloylputrescine	P	C14H20N2O3	264.147	265.154	2.11573	[M+H]+	5.43	0.65	1	C18	Phenylpropanoids and polyketides	Cinnamic acids and derivatives	Hydroxycinnamic acids and derivatives	"501-13-3"	HMDB0033463	C10497	map00330;map01100	-	92339985	COC1=C(O)C=CC(\C=C/C(=O)NCCCCN)=C1	SFUVCMKSYKHYLD-ALCCZGGFSA-N	1.55894e+08	1.62946e+08	1.73202e+07	1.04874e+08	1.00327e+08	7.02482e+07	7.81741e+08	9.70452e+08	9.31071e+08	8.56484e+08	8.2742e+08	8.01694e+08	4.65129e+08	4.6489e+08	4.83805e+08
Com_6_pos	L-2,4-diaminobutyric acid	P	C4H10N2O2	118.074	101.071	1.95967	[M+H-H2O]+	1.382	0.77	1	C18	Organic acids and derivatives	Carboxylic acids and derivatives	Amino acids, peptides, and analogues	"1758-80-1"	HMDB0006284	C03283	map00260;map01100;map01120;map01210;map01230	-	134490	NCC[C@H](N)C(O)=O	OGNSCSPNOLGXSM-VKHMYHEASA-N	1.76224e+06	1.33845e+06	1.01009e+06	1.37645e+06	1.58365e+06	1.19612e+06	1.87051e+06	2.09576e+06	2.74355e+06	2.14101e+06	2.85964e+06	3.46654e+06	2.22643e+06	1.94628e+06	2.46761e+06
Com_2663_pos	Oleamide	P	C18H35NO	281.272	282.279	1.60926	[M+H]+	9.623	0.98	1	C18	Lipids and lipid-like molecules	Fatty Acyls	Fatty amides	"301-02-0"	HMDB0002117	C19670	-	LMFA08010004	5283387	CCCCCCCC\C=C/CCCCCCCC(N)=O	FATBGEAMYMYZAF-KTKRTIGZSA-N	2.99224e+10	1.81424e+10	3.37328e+10	3.50142e+10	3.9948e+10	2.4926e+10	3.12152e+10	2.56154e+10	1.5488e+10	2.85926e+10	1.40059e+10	2.21201e+10	3.90897e+10	4.1355e+10	4.25324e+10
Com_2623_pos	Linoleic acid amide	P	C18H33NO	279.256	280.263	2.0245	[M+H]+	7.636	0.96	1	C18	Lipids and lipid-like molecules	Fatty Acyls	Fatty amides	"3999-01-7"	HMDB0062656	-	-	LMFA08010008	6435901	[H]\C(CCCCC)=C(/[H])C\C([H])=C(\[H])CCCCCCCC(O)=N	SFIHQZFZMWZOJV-HZJYTTRNSA-N	3.10863e+08	2.29171e+08	3.63862e+08	1.99856e+08	3.372e+08	6.57941e+08	3.64258e+08	2.05574e+08	2.39287e+08	8.10796e+07	1.935e+08	2.34098e+08	1.37137e+08	1.38683e+08	1.47255e+08
Com_2621_pos	2'-O-Methylcytidine	P	C10H15N3O5	257.101	280.09	2.11883	[M+Na]+	3.012	0.71	1	C18	Nucleosides, nucleotides, and analogues	Pyrimidine nucleosides	-	"2140-72-9"	HMDB0242132	-	-	-	150971	[H][C@]1(CO)O[C@@]([H])(N2C=CC(=N)N=C2O)[C@]([H])(OC)[C@]1([H])O	RFCQJGFZUQFYRF-ZOQUXTDFSA-N	1.5261e+06	1.9878e+06	535120	853393	299615	1.37203e+06	7.50658e+06	1.10034e+07	1.22781e+07	3.53609e+06	8.58407e+06	9.68053e+06	3.94615e+06	4.38837e+06	5.58077e+06
Com_714_pos	L-Glycyl-L-Valine	P	C7H14N2O3	174.1	175.107	2.51749	[M+H]+	2.192	0.79	1	C18	Organic acids and derivatives	Carboxylic acids and derivatives	Amino acids, peptides, and analogues	"1963-21-9"	HMDB0028854	-	-	-	2724807	CC(C)[C@H](NC(=O)CN)C(O)=O	STKYPAFSDFAEPH-LURJTMIESA-N	3.7893e+07	7.37294e+07	7.67354e+06	3.46543e+07	4.29334e+07	4.26188e+07	1.65537e+08	1.79669e+08	2.17817e+08	1.84787e+08	2.04031e+08	2.12358e+08	8.01956e+07	8.20714e+07	9.06594e+07
Com_2957_pos	2'-O-Methylguanosine	P	C11H15N5O5	297.107	298.114	3.29198	[M+H]+	4.844	0.69	1	C18	Nucleosides, nucleotides, and analogues	Purine nucleosides	-	"2140-71-8"	-	-	-	-	135406950	CO[C@@H]1[C@@H]([C@H](O[C@H]1N2C=NC3=C2N=C(NC3=O)N)CO)O	OVYNGSFVYRPRCG-KQYNXXCUSA-N	645377	399003	1.89887e+06	538950	722587	90449.4	1.24051e+06	3.70614e+06	2.07315e+06	1.69591e+06	4.06548e+06	3.79509e+06	1.03956e+06	1.13895e+06	750610
Com_1688_pos	Prolylhydroxyproline	P	C10H16N2O4	228.111	229.118	2.45935	[M+H]+	2.302	0.61	1	C18	Organic acids and derivatives	Carboxylic acids and derivatives	Amino acids, peptides, and analogues	"18684-24-7"	HMDB0006695	-	-	-	11902892	O[C@@H]1C[C@H](N(C1)C(=O)[C@@H]1CCCN1)C(O)=O	ONPXCLZMBSJLSP-CSMHCCOUSA-N	1.24586e+07	3.52839e+07	1.55156e+07	1.52902e+07	1.54333e+07	1.42305e+07	2.30614e+07	2.98945e+07	3.63731e+07	1.23539e+07	2.3706e+07	2.72058e+07	1.40034e+07	1.41779e+07	1.53325e+07
Com_527_pos	Acetylsalicylic acid	P	C9H8O4	180.042	163.039	1.05491	[M+H-H2O]+	5.965	0.91	1	C18	Benzenoids	Benzene and substituted derivatives	Benzoic acids and derivatives	"50-78-2"	HMDB0001879	C01405	map04976	-	2244	CC(=O)OC1=CC=CC=C1C(O)=O	BSYNRYMUTXBXSQ-UHFFFAOYSA-N	6.51711e+07	5.29393e+07	2.62686e+07	3.62622e+07	2.65706e+07	3.41341e+07	6.95373e+07	8.90516e+07	9.39114e+07	7.34974e+07	9.35693e+07	7.12897e+07	5.75261e+07	6.49818e+07	6.34758e+07
Com_4154_pos	Turanose	P	C12H22O11	342.116	365.104	2.59714	[M+Na]+	1.351	0.78	1	C18	Lipids and lipid-like molecules	Fatty Acyls	Fatty acyl glycosides	"547-25-1"	HMDB0011740	C19636	-	-	5460935	OC[C@@H](O)[C@@H](O)[C@H](O[C@H]1O[C@H](CO)[C@@H](O)[C@H](O)[C@H]1O)C(=O)CO	RULSWEULPANCDV-PIXUTMIVSA-N	1.44064e+07	1.5023e+06	9.00223e+06	8.06108e+06	1.77505e+07	9.85871e+06	2.9735e+06	1.7121e+06	1.03786e+06	313823	1.69325e+06	3.11095e+06	3.999e+06	4.21251e+06	3.91693e+06
Com_2291_pos	gamma-Linolenic acid	P	C18H30O2	278.225	261.221	1.4191	[M+H-H2O]+	7.74	0.95	1	C18	Lipids and lipid-like molecules	Fatty Acyls	Lineolic acids and derivatives	"506-26-3"	HMDB0003073	C06426	map00591;map01040;map01100	LMFA01030141	5280933	CCCCC\C=C/C\C=C/C\C=C/CCCCC(O)=O	VZCCETWTMQHEPK-QNEBEIHSSA-N	3.01086e+08	3.49295e+08	3.36112e+08	3.24536e+08	3.01947e+08	3.4761e+08	3.07636e+08	1.89619e+08	1.70125e+08	1.89786e+08	3.59326e+08	2.98683e+08	3.17829e+08	3.04594e+08	3.30348e+08
Com_1887_pos	N-Acetylserotonin	P	C12H14N2O2	218.106	241.097	8.03187	[M+Na]+	5.476	0.68	1	C18	Organoheterocyclic compounds	Indoles and derivatives	Hydroxyindoles	"1210-83-9"	HMDB0001238	C00978	map00380;map01100;map01110	-	903	CC(=O)NCCC1=CNC2=C1C=C(O)C=C2	MVAWJSIDNICKHF-UHFFFAOYSA-N	4.40253e+06	8.93541e+06	8.07807e+06	6.53506e+06	7.74802e+06	6.53359e+06	3.42525e+06	3.64388e+06	6.56026e+06	4.97758e+06	8.42549e+06	3.54259e+06	5.12645e+06	4.61971e+06	5.25448e+06
Com_208_pos	3-Methylindole	P	C9H9N	131.073	132.08	2.38591	[M+H]+	5.279	0.68	1	C18	Organoheterocyclic compounds	Indoles and derivatives	Indoles	"83-34-1"	HMDB0000466	C08313	map00380	-	6736	CC1=CNC2=C1C=CC=C2	ZFRKQXVRDFCRJG-UHFFFAOYSA-N	3.16883e+07	3.40794e+07	2.89645e+07	2.8756e+07	2.48928e+07	3.27024e+07	2.67837e+07	3.09233e+07	3.29662e+07	3.00733e+07	3.05837e+07	3.23998e+07	2.59239e+07	2.65448e+07	2.70036e+07
Com_291_pos	Betaine	P	C5H12NO2	118.087	140.068	2.94798	[M+Na]+	1.332	1.00	1	C18	Organic acids and derivatives	Carboxylic acids and derivatives	Amino acids, peptides, and analogues	"107-43-7"	HMDB0000043	C00719	map00260;map00670;map01100;map02010;map04981	-	248	C[N+](C)(C)CC(O)=O	KWIUHFFTVRNATP-UHFFFAOYSA-O	3.07573e+07	2.41016e+07	2.44689e+07	2.81192e+07	3.35418e+07	2.33e+07	2.96708e+07	2.59349e+07	3.08336e+07	2.13693e+07	3.53387e+07	2.97355e+07	2.52736e+07	2.57985e+07	2.43981e+07
Com_3541_pos	oleoyl ethanolamide	P	C20H39NO2	325.298	326.305	1.71323	[M+H]+	9.519	0.98	1	C18	Organic nitrogen compounds	Organonitrogen compounds	Amines	"111-58-0"	HMDB0002088	C20792	map04024	LMFA08040015	5283454	CCCCCCCC\C=C/CCCCCCCC(=O)NCCO	BOWVQLFMWHZBEF-KTKRTIGZSA-N	7.53182e+07	8.4151e+07	1.01293e+08	1.08956e+08	1.31167e+08	9.23444e+07	7.13888e+07	5.97784e+07	5.21212e+07	5.97073e+07	4.38871e+07	5.6254e+07	1.76459e+08	1.79247e+08	1.39321e+08
Com_2326_pos	Linoleic acid	P	C18H32O2	280.24	263.237	1.47785	[M+H-H2O]+	7.99	0.95	1	C18	Lipids and lipid-like molecules	Fatty Acyls	Lineolic acids and derivatives	"60-33-3"	HMDB0000673	C01595	map00591;map01040;map01060;map01100	LMFA01030120	5280450	CCCCC\C=C/C\C=C/CCCCCCCC(O)=O	OYHQOLUKZRVURQ-HZJYTTRNSA-N	1.90082e+09	1.82857e+09	1.8832e+09	2.86848e+09	1.99785e+09	3.08364e+09	4.0715e+09	3.82362e+09	3.05455e+09	6.41427e+09	3.90009e+09	3.83625e+09	3.57644e+09	3.49187e+09	3.6962e+09
Com_3437_pos	Palmitoylethanolamide	P	C18H37NO2	299.282	322.271	0.9707	[M+Na]+	9.296	0.99	1	C18	Organic acids and derivatives	Carboximidic acids and derivatives	Carboximidic acids	"544-31-0"	HMDB0002100	C16512	map04080	LMFA08040057	4671	CCCCCCCCCCCCCCCC(=O)NCCO	HXYVTAGFYLMHSO-UHFFFAOYSA-N	6.06997e+07	5.75591e+07	6.66598e+07	9.4108e+07	8.75562e+07	6.08958e+07	5.62676e+07	5.97829e+07	4.27085e+07	8.21371e+07	4.7481e+07	5.44723e+07	1.04792e+08	1.16359e+08	1.1183e+08
Com_228_pos	Vanillin	P	C8H8O3	152.047	135.044	1.53509	[M+H-H2O]+	6.373	0.79	1	C18	Benzenoids	Phenols	Methoxyphenols	"121-33-5"	HMDB0012308	C00755	map00627;map00996;map01061;map01063;map01100;map01110;map01120	-	1183	COC1=CC(C=O)=CC=C1O	MWOOGOJBHIARFG-UHFFFAOYSA-N	1.29497e+06	938649	972439	958920	1.32118e+06	1.26823e+06	1.6858e+06	1.86494e+06	2.79442e+06	2.02548e+06	2.90634e+06	2.46789e+06	1.05328e+06	1.29638e+06	1.86758e+06
Com_602_pos	2-Methylpentanedioic acid	P	C6H10O4	146.058	169.047	2.84826	[M+Na]+	5.499	0.65	1	C18	Lipids and lipid-like molecules	Fatty Acyls	Fatty acids and conjugates	"617-62-9"	HMDB0000422	-	-	LMFA01170084	12046	CC(CCC(O)=O)C(O)=O	AQYCMVICBNBXNA-UHFFFAOYSA-N	2.65396e+07	3.13456e+07	2.73555e+07	1.80098e+07	3.92954e+07	2.66436e+07	9.7556e+06	8.36247e+06	8.77603e+06	7.75488e+06	7.92e+06	8.6205e+06	7.17497e+06	7.44683e+06	7.32291e+06
Com_721_pos	L-Arginine	P	C6H14N4O2	174.112	175.119	2.22517	[M+H]+	1.292	0.99	1	C18	Organic acids and derivatives	Carboxylic acids and derivatives	Amino acids, peptides, and analogues	"74-79-3"	HMDB0000517	C00062	map00220;map00261;map00330;map00331;map00470;map00970;map00998;map01060;map01064;map01100;map01110;map01230;map02010;map04148;map04150;map04974;map05014;map05022;map05142;map05146;map05230	-	6322	N[C@@H](CCCNC(N)=N)C(O)=O	ODKSFYDXXFIFQN-BYPYZUCNSA-N	1.28725e+06	3.81159e+06	1.05919e+06	2.94795e+06	1.97182e+06	4.34938e+06	1.77815e+08	2.00329e+08	2.63046e+08	1.07668e+08	1.11676e+08	9.49229e+07	8.22058e+07	7.90813e+07	8.23568e+07
Com_1267_pos	L-Tryptophan	P	C11H12N2O2	204.09	205.097	2.36673	[M+H]+	5.28	0.97	1	C18	Organoheterocyclic compounds	Indoles and derivatives	Indolyl carboxylic acids and derivatives	"73-22-3"	HMDB0000929	C00078	map00260;map00380;map00400;map00404;map00901;map00966;map00970;map00996;map00997;map00999;map01060;map01061;map01063;map01070;map01100;map01110;map01210;map01230;map01240;map04361;map04726;map04974;map04978;map05143;map05230	-	6305	N[C@@H](CC1=CNC2=C1C=CC=C2)C(O)=O	QIVBCDIJIAJPQS-VIFPVBQESA-N	4.10837e+09	4.8584e+09	3.61953e+09	3.69532e+09	3.24296e+09	4.19496e+09	3.37644e+09	4.04976e+09	4.10994e+09	3.76209e+09	3.87431e+09	3.81123e+09	3.39448e+09	3.33431e+09	3.51378e+09
Com_212_pos	L-Asparagine	P	C4H8N2O3	132.053	133.06	2.57238	[M+H]+	1.382	0.89	1	C18	Organic acids and derivatives	Carboxylic acids and derivatives	Amino acids, peptides, and analogues	"70-47-3"	HMDB0000168	C00152	map00250;map00460;map00970;map01060;map01100;map01110;map01230;map04974;map04978;map05230	-	6267	N[C@@H](CC(N)=O)C(O)=O	DCXYFEDJOCDNAF-REOHCLBHSA-N	2.44311e+07	3.89348e+07	1.25954e+07	2.81542e+07	1.77921e+07	2.41563e+07	8.86575e+07	6.47039e+07	7.74448e+07	6.4168e+07	7.01955e+07	6.7106e+07	5.71677e+07	5.63644e+07	4.99719e+07
Com_389_pos	L-Methionine	P	C5H11NO2S	149.051	150.058	2.13927	[M+H]+	1.504	0.98	1	C18	Organic acids and derivatives	Carboxylic acids and derivatives	Amino acids, peptides, and analogues	"63-68-3"	HMDB0000696	C00073	map00270;map00470;map00670;map00966;map00970;map00999;map01060;map01070;map01100;map01110;map01210;map01230;map01240;map01523;map04148;map04974;map04978;map04980;map04981;map05230	-	6137	CSCC[C@H](N)C(O)=O	FFEARJCKVFRZRR-BYPYZUCNSA-N	3.07472e+08	6.76391e+08	2.75819e+08	3.68887e+08	3.60232e+08	5.05817e+08	6.2327e+08	6.84518e+08	8.49412e+08	6.72483e+08	6.98671e+08	6.95346e+08	3.44293e+08	4.5558e+08	3.72498e+08
Com_288_pos	6-Hydroxynicotinic acid	P	C6H5NO3	139.027	140.034	2.58601	[M+H]+	2.071	0.77	1	C18	Organoheterocyclic compounds	Pyridines and derivatives	Pyridinecarboxylic acids and derivatives	"5006-66-6"	HMDB0002658	C01020	map00760;map01100;map01120	-	72924	OC(=O)C1=CN=C(O)C=C1	BLHCMGRVFXRYRN-UHFFFAOYSA-N	1.34409e+07	1.89929e+07	1.75791e+07	1.35459e+07	1.38283e+07	1.56718e+07	4.4739e+06	5.74342e+06	4.57913e+06	4.98296e+06	4.78209e+06	4.86636e+06	5.42112e+06	5.55158e+06	5.71696e+06
Com_1332_pos	L-Kynurenine	P	C10H12N2O3	208.085	209.092	2.40165	[M+H]+	4.826	0.83	1	C18	Organic oxygen compounds	Organooxygen compounds	Carbonyl compounds	"2922-83-0"	HMDB0000684	C00328	map00380;map01100;map01240;map05143	-	161166	N[C@@H](CC(=O)C1=CC=CC=C1N)C(O)=O	YGPSJZOEDVAXAB-QMMMGPOBSA-N	4.58958e+07	6.13672e+07	4.10078e+07	4.06759e+07	4.25875e+07	1.02218e+07	2.20638e+07	4.05067e+07	4.90094e+07	3.59557e+07	4.46475e+07	4.27111e+07	2.8537e+07	3.05053e+07	2.84418e+07
Com_523_pos	Tryptophol	P	C10H11NO	161.084	162.091	1.02691	[M+H]+	5.779	0.95	1	C18	Organoheterocyclic compounds	Indoles and derivatives	Indoles	"526-55-6"	HMDB0003447	C00955	map00380	-	10685	OCCC1=CNC2=C1C=CC=C2	MBBOMCVGYCRMEA-UHFFFAOYSA-N	4.77966e+07	5.13892e+07	6.00099e+07	4.27632e+07	3.11097e+07	5.43197e+07	2.79514e+07	3.71257e+07	3.38475e+07	3.15799e+07	3.45769e+07	3.00101e+07	3.33527e+07	3.53252e+07	3.23087e+07
Com_358_pos	L-Lysine	P	C6H14N2O2	146.106	147.113	1.44544	[M+H]+	1.216	0.86	1	C18	Organic acids and derivatives	Carboxylic acids and derivatives	Amino acids, peptides, and analogues	"56-87-1"	HMDB0000182	C00047	map00300;map00310;map00470;map00780;map00960;map00970;map00997;map01060;map01064;map01100;map01110;map01120;map01210;map01230;map02010;map04974	-	5962	NCCCC[C@H](N)C(O)=O	KDXKERNSBIXSRK-YFKPBYRVSA-N	1.97465e+07	4.0895e+07	2.73588e+07	2.83665e+07	3.80706e+07	3.7888e+07	5.61406e+07	4.67587e+07	4.32708e+07	4.74082e+07	4.83385e+07	5.38491e+07	3.86639e+07	4.11298e+07	3.89301e+07
Com_354_pos	L-Glutamine	P	C5H10N2O3	146.069	147.076	2.26257	[M+H]+	1.359	0.95	1	C18	Organic acids and derivatives	Carboxylic acids and derivatives	Amino acids, peptides, and analogues	"56-85-9"	HMDB0000641	C00064	map00220;map00230;map00240;map00250;map00470;map00630;map00750;map00910;map00970;map01060;map01100;map01110;map01120;map01230;map01232;map01240;map02010;map02020;map04724;map04727;map04964;map04974;map04978;map05230	-	5961	N[C@@H](CCC(N)=O)C(O)=O	ZDXPYRJPNDTMRX-VKHMYHEASA-N	4.20716e+07	4.21247e+07	3.26384e+07	4.11242e+07	4.30191e+07	4.62522e+07	8.21196e+07	7.40702e+07	8.33221e+07	6.96234e+07	7.66765e+07	8.56714e+07	6.14187e+07	5.76661e+07	5.08776e+07
Com_72_pos	L-Ornithine	P	C5H12N2O2	132.09	115.086	1.37334	[M+H-H2O]+	1.21	0.82	1	C18	Organic acids and derivatives	Carboxylic acids and derivatives	Amino acids, peptides, and analogues	"70-26-8"	HMDB0000214	C00077	map00220;map00330;map00470;map00480;map00997;map00998;map01060;map01064;map01100;map01110;map01210;map01230;map02010;map04148	-	6262	NCCC[C@H](N)C(O)=O	AHLPHDHHMVZTML-BYPYZUCNSA-N	4.48525e+06	7.85034e+06	4.32648e+06	8.94658e+06	8.20821e+06	9.18214e+06	2.06367e+07	2.16528e+07	1.26169e+07	1.86269e+07	1.94895e+07	1.99632e+07	1.18431e+07	1.31642e+07	1.0719e+07
Com_393_pos	Isovanillic acid	P	C8H8O4	168.042	151.039	0.988	[M+H-H2O]+	5.649	0.76	1	C18	Benzenoids	Benzene and substituted derivatives	Benzoic acids and derivatives	"645-08-9"	HMDB0060003	-	-	-	12575	COC1=CC=C(C=C1O)C(O)=O	LBKFGYZQBSGRHY-UHFFFAOYSA-N	4.60579e+07	1.95422e+07	3.86742e+07	4.39039e+07	5.45795e+07	4.05244e+07	1.94562e+07	1.937e+07	2.17318e+07	3.21636e+07	2.08178e+07	2.35157e+07	3.55095e+07	2.35795e+07	3.87007e+07
Com_519_pos	Tryptamine	P	C10H12N2	160.1	161.107	2.50112	[M+H]+	5.302	0.88	1	C18	Organoheterocyclic compounds	Indoles and derivatives	Tryptamines and derivatives	"61-54-1"	HMDB0000303	C00398	map00380;map00901;map01060;map01063;map01100;map01110;map04080	-	1150	NCCC1=CNC2=C1C=CC=C2	APJYDQYYACXCRM-UHFFFAOYSA-N	9.45729e+06	8.32625e+06	1.29826e+07	8.50173e+06	3.15969e+07	6.10942e+06	3.00752e+06	4.71622e+06	4.64115e+06	4.56954e+06	4.20692e+06	3.75459e+06	6.03743e+06	5.28699e+06	6.76783e+06
Com_4048_pos	Erucic acid	P	C22H42O2	338.318	356.351	3.12681	[M+NH4]+	8.074	0.52	1	C18	Lipids and lipid-like molecules	Fatty Acyls	Fatty acids and conjugates	"112-86-7"	HMDB0002068	C08316	map01040	LMFA01030089	5281116	CCCCCCCC\C=C/CCCCCCCCCCCC(O)=O	DPUOLQHDNGRHBS-KTKRTIGZSA-N	1.59676e+07	7.67336e+06	2.04131e+07	2.04359e+07	2.38005e+07	1.28332e+07	1.45574e+07	1.81576e+07	1.01224e+07	1.31407e+07	4.92326e+06	9.41368e+06	2.32326e+07	2.33108e+07	2.39315e+07
Com_77_pos	Indole	P	C8H7N	117.058	118.065	2.59082	[M+H]+	5.278	0.71	1	C18	Organoheterocyclic compounds	Indoles and derivatives	Indoles	"120-72-9"	HMDB0000738	C00463	map00380;map00400;map00402;map00999;map01100;map01110;map04974	-	798	N1C=CC2=C1C=CC=C2	SIKJAQJRHWYJAI-UHFFFAOYSA-N	4.35007e+07	4.62032e+07	3.68996e+07	3.7874e+07	3.29011e+07	4.1795e+07	3.57424e+07	4.37358e+07	4.48611e+07	3.96348e+07	4.0002e+07	4.21099e+07	3.53575e+07	3.59745e+07	3.44233e+07
Com_2389_pos	Androsta-1,4-diene-3,17-dione	P	C19H24O2	284.178	267.175	3.9331	[M+H-H2O]+	6.343	0.60	1	C18	Lipids and lipid-like molecules	Steroids and steroid derivatives	Androstane steroids	"897-06-3"	HMDB0003422	C20144	map00984;map01100;map01120	-	13472	CC12CCC3C(C1CCC2=O)CCC4=CC(=O)C=CC34C	LUJVUUWNAPIQQI-QAGGRKNESA-N	587730	557198	760698	798003	2.15238e+06	677154	464776	132992	567457	279855	757221	168469	1.21022e+06	995434	692648
Com_2_pos	cyclohexylamine	P	C6H13N	99.1048	100.112	2.11945	[M+H]+	5.375	0.76	1	C18	Organic nitrogen compounds	Organonitrogen compounds	Cyclohexylamines	"108-91-8"	HMDB0031404	C00571	map00930;map01120	-	7965	C1CCC(CC1)N	PAFZNILMFXTMIY-UHFFFAOYSA-N	7.64397e+07	6.17784e+07	1.36976e+08	5.64234e+07	6.69934e+07	9.08388e+07	7.70526e+07	7.90843e+07	1.03576e+08	8.91618e+07	8.32149e+07	9.29259e+07	6.78802e+07	7.13898e+07	7.17053e+07
Com_713_pos	N6-formyllysine	P	C7H14N2O3	174.1	175.107	2.64552	[M+H]+	1.386	0.66	1	C18	Organic acids and derivatives	Carboxylic acids and derivatives	Amino acids, peptides, and analogues	"1190-48-3"	-	-	-	-	70923	C(CCNC=O)CC(C(=O)O)N	KLPJXDPPMSJWKI-LURJTMIESA-N	1.81237e+08	2.81657e+08	3.38169e+08	2.13244e+08	2.37459e+08	2.14763e+08	8.35756e+07	9.70307e+07	8.51221e+07	8.93723e+07	3.57836e+07	9.69237e+07	1.26256e+08	1.23047e+08	8.34245e+07
Com_1709_pos	DL-BENZYLSUCCINIC ACID	P	C11H12O4	208.074	231.062	2.29509	[M+Na]+	6.043	0.60	1	C18	Phenylpropanoids and polyketides	Phenylpropanoic acids	-	"884-33-3"	-	-	-	-	3858	C1=CC=C(C=C1)CC(CC(=O)O)C(=O)O	GTOFKXZQQDSVFH-UHFFFAOYSA-N	2.95039e+06	1.60205e+06	3.94945e+06	2.69071e+06	3.16419e+06	2.99286e+06	3.3046e+06	2.91339e+06	2.58722e+06	3.33817e+06	3.52842e+06	3.97676e+06	3.53968e+06	3.09511e+06	3.19481e+06
Com_2446_pos	Octadecanamine	P	C18H39N	269.308	270.315	1.38522	[M+H]+	8.723	0.87	1	C18	Organic nitrogen compounds	Organonitrogen compounds	Amines	"124-30-1"	HMDB0029586	-	-	-	15793	CCCCCCCCCCCCCCCCCCN	REYJJPSVUYRZGE-UHFFFAOYSA-N	1.45606e+07	5.87156e+06	1.45903e+07	1.77208e+07	1.74601e+07	8.68388e+06	1.11738e+07	1.17287e+07	3.34245e+06	7.15493e+06	2.54131e+06	4.04402e+06	1.6759e+07	1.77767e+07	1.70003e+07
Com_278_pos	urocanate	P	C6H6N2O2	138.043	139.05	2.61996	[M+H]+	1.384	0.98	1	C18	Organoheterocyclic compounds	Azoles	Imidazoles	"3465-72-3"	HMDB0000301	C00785	map00340;map01100	-	736715	C1=C(NC=N1)C=CC(=O)O	LOIYMIARKYCTBW-OWOJBTEDSA-N	1.16572e+08	9.48592e+07	8.58113e+07	9.37951e+07	6.70198e+07	9.10246e+07	9.56615e+07	1.23102e+08	1.43337e+08	7.70717e+07	9.39061e+07	1.07351e+08	8.12043e+07	8.13382e+07	8.45278e+07
Com_4151_pos	C2 CERAMIDE	P	C20H39NO3	341.293	364.282	1.32737	[M+Na]+	7.403	0.65	1	C18	Lipids and lipid-like molecules	Sphingolipids	Ceramides	"3102-57-6"	-	-	-	LMSP02010014	5497136	CCCCCCCCCCCCCC=CC(C(CO)NC(=O)C)O	BLTCBVOJNNKFKC-QUDYQQOWSA-N	6.5213e+07	6.24659e+07	1.08594e+08	6.71052e+07	4.99746e+07	1.24383e+08	8.82725e+07	7.35014e+07	8.51376e+07	1.23282e+08	1.1925e+08	7.7791e+07	6.5582e+07	6.6259e+07	8.18949e+07
Com_3488_pos	LINOLEOYLETHANOLAMIDE	P	C20H37NO2	323.282	324.289	1.43606	[M+H]+	8.96	0.96	1	C18	Organic nitrogen compounds	Organonitrogen compounds	Amines	"68171-52-8"	HMDB0012252	-	-	LMFA08040004	5283446	CCCCCC=CCC=CCCCCCCCC(=O)NCCO	KQXDGUVSAAQARU-HZJYTTRNSA-N	3.46761e+08	4.21264e+08	3.88762e+08	4.53138e+08	6.30787e+08	5.32361e+08	5.21302e+08	4.63388e+08	3.87921e+08	3.44783e+08	3.76111e+08	4.33909e+08	6.62183e+08	7.2248e+08	6.36583e+08
Com_2378_pos	threonylphenylalanine	P	C13H18N2O4	266.127	267.133	2.49784	[M+H]+	5.319	0.98	1	C18	Organic acids and derivatives	Carboxylic acids and derivatives	Amino acids, peptides, and analogues	"16875-27-7"	HMDB0029068	-	-	-	7010580	CC(C(C(=O)NC(CC1=CC=CC=C1)C(=O)O)N)O	IQHUITKNHOKGFC-MIMYLULJSA-N	2.14575e+07	6.13187e+07	6.75485e+06	3.70466e+07	2.12082e+07	2.09875e+07	2.24934e+08	2.41267e+08	3.00212e+08	2.41508e+08	2.39886e+08	2.15335e+08	1.30991e+08	1.25873e+08	1.34023e+08
Com_1530_pos	Ethyl chrysanthemate	P	C12H20O2	196.146	219.138	9.39913	[M+Na]+	7.22	0.68	1	C18	Lipids and lipid-like molecules	Prenol lipids	Monoterpenoids	"97-41-6"	-	-	-	-	7334	CCOC(=O)C1C(C1(C)C)C=C(C)C	VIMXTGUGWLAOFZ-UHFFFAOYSA-N	3.21798e+07	3.07551e+07	3.72438e+07	1.99277e+07	2.49729e+07	1.29888e+07	1.31601e+07	1.09608e+07	4.17123e+07	1.33365e+07	2.45937e+07	1.68528e+07	6.94685e+07	6.89263e+07	6.99944e+07
Com_513_pos	3-Methoxycinnamic acid	P	C10H10O3	178.063	161.06	1.0781	[M+H-H2O]+	5.564	0.81	1	C18	Phenylpropanoids and polyketides	Cinnamic acids and derivatives	Hydroxycinnamic acids and derivatives	"17570-26-2"	-	-	-	-	637668	COC1=CC=CC(=C1)C=CC(=O)O	LZPNXAULYJPXEH-AATRIKPKSA-N	8.8937e+07	7.75264e+07	9.89293e+07	8.97901e+07	1.03845e+08	9.08425e+07	7.46458e+07	8.60459e+07	8.0367e+07	7.47278e+07	1.14004e+08	8.62751e+07	7.66527e+07	7.63233e+07	7.64966e+07
Com_1722_pos	N2,N6-diacetyllysine	P	C10H18N2O4	230.127	231.133	3.14924	[M+H]+	4.945	0.86	1	C18	Organic acids and derivatives	Carboxylic acids and derivatives	Amino acids, peptides, and analogues	"499-86-5"	-	-	-	-	7019608	CC(=O)NCCCCC(C(=O)O)NC(=O)C	ZHZUEHHBTYJTKY-VIFPVBQESA-N	9.39201e+06	1.66436e+07	3.59596e+07	9.49097e+06	9.12988e+06	1.19995e+07	7.84767e+06	6.56835e+06	9.34466e+06	7.27094e+06	8.0253e+06	8.21955e+06	6.82042e+06	8.8244e+06	4.58585e+06
Com_1567_pos	2,6-Di-tert-butyl-p-benzoquinone	P	C14H20O2	220.146	221.153	2.43154	[M+H]+	6.24	0.79	1	C18	Lipids and lipid-like molecules	Prenol lipids	Monoterpenoids	"719-22-2"	HMDB0013817	-	-	-	12867	CC(C)(C)C1=CC(=O)C=C(C1=O)C(C)(C)C	RDQSIADLBQFVMY-UHFFFAOYSA-N	8.42694e+07	1.48868e+08	8.8722e+07	8.25829e+07	7.4963e+07	7.63017e+07	7.4829e+07	8.34487e+07	8.05546e+07	9.53664e+07	1.09405e+08	8.73887e+07	7.75107e+07	7.8723e+07	7.7744e+07
Com_2838_pos	alpha-glutamyltyrosine	P	C14H18N2O6	310.116	293.112	2.58987	[M+H-H2O]+	5.202	0.89	1	C18	Organic acids and derivatives	Carboxylic acids and derivatives	Amino acids, peptides, and analogues	"3422-39-7"	HMDB0028831	-	-	-	515717	C1=CC(=CC=C1CC(C(=O)O)NC(=O)C(CCC(=O)O)N)O	YSWHPLCDIMUKFE-QWRGUYRKSA-N	4.93159e+06	1.07536e+07	3.14802e+06	4.66519e+06	4.26934e+06	3.77475e+06	3.6433e+07	3.54196e+07	3.83112e+07	3.3998e+07	3.71766e+07	3.15613e+07	2.08738e+07	1.9887e+07	2.16609e+07
Com_154_pos	4-Amino-5-methyl-2(1H)-pyrimidinone	P	C5H7N3O	125.059	126.066	2.10571	[M+H]+	1.383	0.89	1	C18	Organoheterocyclic compounds	Diazines	Pyrimidines and pyrimidine derivatives	"554-01-8"	HMDB0002894	C02376	map00240;map01100	-	65040	CC1=C(NC(=O)N=C1)N	LRSASMSXMSNRBT-UHFFFAOYSA-N	1.02085e+07	7.79432e+06	5.69318e+06	7.77632e+06	6.35391e+06	8.07971e+06	1.68432e+07	1.69763e+07	2.62239e+07	1.93742e+07	1.19016e+07	2.23005e+07	8.69527e+06	8.15241e+06	8.06117e+06
Com_1004_pos	Scopoletin	P	C10H8O4	192.042	193.049	1.69336	[M+H]+	5.579	0.83	1	C18	Phenylpropanoids and polyketides	Coumarins and derivatives	Hydroxycoumarins	"92-61-5"	HMDB0034344	C01752	map00999;map01061;map01110	-	5280460	COC1=C(C=C2C(=C1)C=CC(=O)O2)O	RODXRVNMMDRFIK-UHFFFAOYSA-N	7.51358e+07	5.32324e+07	9.68265e+07	7.00274e+07	5.18429e+07	7.46266e+07	5.45748e+07	7.04113e+07	6.00128e+07	7.85299e+07	8.25334e+07	7.71527e+07	6.62837e+07	5.25417e+07	5.20597e+07
Com_1563_pos	Triacanthine	P	C10H13N5	203.117	221.151	0.11007	[M+NH4]+	7.335	0.59	1	C18	Organoheterocyclic compounds	Imidazopyrimidines	Purines and purine derivatives	"2365-40-4"	HMDB0245646	C08435	-	-	92180	CC(=CCNC1=NC=NC2=C1NC=N2)C	HYVABZIGRDEKCD-UHFFFAOYSA-N	5.23225e+06	3.87764e+06	3.63564e+06	4.39899e+06	4.58502e+06	4.71852e+06	6.42212e+06	5.79324e+06	5.99309e+06	8.57756e+06	6.30991e+06	5.72761e+06	4.73118e+06	4.74751e+06	4.56617e+06
Com_1817_pos	Trans-Zeatin	P	C10H13N5O	219.112	237.146	0.55577	[M+NH4]+	6.645	0.77	1	C18	Organoheterocyclic compounds	Imidazopyrimidines	Purines and purine derivatives	"1637-39-4"	HMDB0012204	C00371	map00908;map01060;map01070;map01100;map01110;map04075	-	449093	C\C(CO)=C/CNC1=C2N=CN=C2N=CN1	UZKQTCBAMSWPJD-FARCUNLSSA-N	8.42715e+07	6.87672e+07	8.4926e+07	1.07637e+08	9.38991e+07	1.04303e+08	8.92517e+07	6.5165e+07	7.72195e+07	7.44574e+07	7.32833e+07	7.8612e+07	7.71748e+07	7.88826e+07	7.81244e+07
Com_1833_pos	Kinetin	P	C10H9N5O	215.081	238.068	7.11862	[M+Na]+	5.112	0.51	1	C18	Organoheterocyclic compounds	Imidazopyrimidines	Purines and purine derivatives	"525-79-1"	HMDB0012245	C08272	-	-	3830	C(NC1=NC=NC2=C1NC=N2)C1=CC=CO1	QANMHLXAZMSUEX-UHFFFAOYSA-N	1.41396e+07	1.36863e+07	2.27393e+07	1.3445e+07	1.75474e+07	1.50393e+07	2.79619e+06	1.91505e+06	3.21917e+06	1.79074e+06	2.70862e+06	2.74028e+06	6.07036e+06	5.23181e+06	5.36716e+06
Com_3885_pos	(-)-Jasmonoyl-L-isoleucine	P	C18H28NO4	322.202	346.198	2.30697	[M+Na]+	6.774	0.61	1	C18	Organic acids and derivatives	Carboxylic acids and derivatives	Amino acids, peptides, and analogues	"120330-93-0"	HMDB0303944	C18699	map04075	LMFA02020209	5497150	CCC=CCC1C(CC(=O)NC(C(C)CC)C([O-])=O)CCC1=O	IBZYPBGPOGJMBF-QRHMYKSGSA-N	3.35235e+07	3.28367e+07	3.10686e+07	3.5538e+07	3.42516e+07	3.59129e+07	3.17204e+07	2.94307e+07	3.11076e+07	2.7534e+07	3.6615e+07	3.47302e+07	2.81169e+07	2.82182e+07	2.74337e+07
Com_1013_pos	(+/-)-Jasmonic acid	P	C12H18O3	210.126	193.122	1.77771	[M+H-H2O]+	5.581	0.82	1	C18	Lipids and lipid-like molecules	Fatty Acyls	Lineolic acids and derivatives	"77026-92-7"	HMDB0032797	C08491	map00592;map01060;map01070;map01100;map01110;map04075	LMFA02020001	5281166	CC\C=C/C[C@@H]1[C@@H](CC(O)=O)CCC1=O	ZNJFBWYDHIGLCU-UHFFFAOYSA-N	6.2499e+07	7.49364e+07	6.25671e+07	5.05248e+07	5.21166e+07	6.08774e+07	3.58995e+07	5.04649e+07	5.68368e+07	5.19441e+07	4.99109e+07	5.02224e+07	4.52636e+07	4.93478e+07	4.8877e+07
Com_4360_pos	Ip7G	P	C16H23N5O5	365.17	383.203	0.86499	[M+NH4]+	5.866	0.50	1	C18	Organic oxygen compounds	Organooxygen compounds	Carbohydrates and carbohydrate conjugates	"59384-58-6"	-	-	-	-	330023	CC(=CCNC1=NC=NC2=C1N(C=N2)C3C(C(C(C(O3)CO)O)O)O)C	ORUWKZNXHJIZKV-UHFFFAOYSA-N	3.56629e+08	2.13014e+08	2.87659e+08	1.74575e+08	3.35327e+08	3.25053e+08	2.55447e+08	2.57201e+08	3.28966e+08	2.91579e+08	2.68321e+08	2.42477e+08	2.26793e+08	2.44879e+08	2.40427e+08
Com_4814_pos	Abscisic acid glucose ester	P	C21H30O9	426.189	449.179	2.73459	[M+Na]+	5.658	0.50	1	C18	Lipids and lipid-like molecules	Prenol lipids	Sesquiterpenoids	"79199-48-7"	-	C15970	map00906;map01100;map01110	-	47205283	C(/[C@]1(O)C(C)(C)CC(=O)C=C1C)=C\C(\C)=C/C(O[C@@H]1O[C@H](CO)[C@@H](O)[C@H](O)[C@H]1O)=O	HLVPIMVSSMJFPS-UHFFFAOYSA-N	5.08664e+06	4.6744e+06	5.33699e+06	4.40211e+06	4.56673e+06	5.67908e+06	3.21516e+06	3.10796e+06	3.88933e+06	3.02498e+06	3.59804e+06	3.25811e+06	3.30119e+06	3.48744e+06	3.24668e+06
Com_3762_pos	Gibberellin A9	P	C19H24O4	316.167	339.157	1.44164	[M+Na]+	8.397	0.69	1	C18	Lipids and lipid-like molecules	Prenol lipids	Diterpenoids	"427-77-0"	HMDB0303451	C11863	map00904;map01100;map01110	LMPR0104170020	623366	CC12CCCC3(OC1=O)C1CCC4CC1(CC4=C)C(C23)C(O)=O	MHVYWTXXZIFXDT-YGNOGLJPSA-N	6.72164e+07	4.5977e+07	7.02994e+07	5.78336e+07	8.35279e+07	5.28554e+07	6.5287e+07	3.93928e+07	4.76231e+07	2.9074e+07	4.28653e+07	5.59287e+07	3.55185e+07	3.62312e+07	3.71133e+07
Com_3981_pos	Gibberellin A15	P	C20H26O4	330.183	353.17	7.58178	[M+Na]+	7.306	0.80	1	C18	Lipids and lipid-like molecules	Prenol lipids	Diterpenoids	"13744-18-8"	HMDB0303456	C14162	-	LMPR0104170017	12310178	CC12CCCC3(COC1=O)C1CCC4CC1(CC4=C)C(C23)C(O)=O	MXCOJKLBLFWFNI-TVTVBWQLSA-N	2.86291e+07	2.38772e+07	2.93797e+07	2.50668e+07	2.84937e+07	2.35905e+07	2.37518e+07	1.74294e+07	2.6592e+07	1.63458e+07	2.00837e+07	2.31425e+07	2.39873e+07	2.2479e+07	2.26298e+07
Com_3661_pos	Gibberellin A20	P	C19H24O5	332.162	333.167	9.0163	[M+H]+	6.081	0.51	1	C18	Lipids and lipid-like molecules	Prenol lipids	Diterpenoids	"19143-87-4"	HMDB0303457	C02035	map00904;map01100;map01110	LMPR0104170004	4632016	CC12CCCC3(OC1=O)C1CCC4(O)CC1(CC4=C)C(C23)C(O)=O	OXFPYCSNYOFUCH-KQBHUUJHSA-N	2.1718e+07	2.43953e+07	1.93421e+07	1.78571e+07	1.93555e+07	2.38104e+07	2.13771e+07	1.93817e+07	2.48408e+07	2.1954e+07	2.13542e+07	2.2169e+07	1.721e+07	1.90087e+07	1.94049e+07
Com_2448_pos	Baicalein	P	C15H10O5	270.053	271.06	1.99766	[M+H]+	5.452	0.56	1	C18	Phenylpropanoids and polyketides	Flavonoids	Flavones	"491-67-8"	-	C10023	-	LMPK12111095	5281605	C1=CC=C(C=C1)C2=CC(=O)C3=C(O2)C=C(C(=C3O)O)O	FXNFHKRTJBSTCS-UHFFFAOYSA-N	8.36132e+06	2.32688e+07	6.93702e+06	9.39617e+06	7.10153e+06	9.29337e+06	1.16302e+07	7.55386e+06	7.02809e+06	7.38211e+06	1.1158e+07	9.42484e+06	7.77212e+06	7.89375e+06	8.64468e+06
Com_2994_pos	Chrysoeriol	P	C16H12O6	300.063	301.07	1.56848	[M+H]+	6.114	0.98	1	C18	Phenylpropanoids and polyketides	Flavonoids	O-methylated flavonoids	"491-71-4"	HMDB0030667	C04293	map00944	LMPK12110799	5280666	COC1=C(O)C=CC(=C1)C1=CC(=O)C2=C(O)C=C(O)C=C2O1	SCZVLDHREVKTSH-UHFFFAOYSA-N	5.22317e+07	4.65492e+07	5.07596e+07	3.70735e+07	3.86564e+07	4.52812e+07	3.9537e+07	4.68387e+07	4.15654e+07	3.60965e+07	5.24892e+07	5.02686e+07	3.5906e+07	3.77479e+07	3.6778e+07
Com_2708_pos	Acacetin	P	C16H12O5	284.068	285.075	2.00704	[M+H]+	6.599	0.86	1	C18	Phenylpropanoids and polyketides	Flavonoids	O-methylated flavonoids	"480-44-4"	-	C01470	map00944	LMPK12110468	5280442	COC1=CC=C(C=C1)C2=CC(=O)C3=C(C=C(C=C3O2)O)O	DANYIYRPLHHOCZ-UHFFFAOYSA-N	846516	1.32597e+06	4.34803e+06	1.29719e+06	1.54069e+06	992096	1.70001e+06	1.50353e+06	1.34454e+06	3.99963e+07	1.9642e+06	1.98126e+06	4.80504e+06	4.2305e+06	4.57621e+06
Com_2447_pos	Apigenin	P	C15H10O5	270.053	271.06	1.54199	[M+H]+	6.115	0.85	1	C18	Phenylpropanoids and polyketides	Flavonoids	Flavones	"520-36-5"	HMDB0002124	C01477	map00941;map00943;map00944;map00946;map01061;map01100;map01110	LMPK12110005	5280443	OC1=CC=C(C=C1)C1=CC(=O)C2=C(O)C=C(O)C=C2O1	KZNIFHPLKGYRTM-UHFFFAOYSA-N	3.19604e+07	2.14767e+07	3.47847e+07	1.88083e+07	1.45603e+07	1.69083e+07	1.64231e+07	2.34957e+07	2.26583e+07	1.80722e+07	2.32375e+07	2.10034e+07	1.83441e+07	1.86495e+07	1.89935e+07
Com_2195_pos	Liquiritigenin	P	C15H12O4	256.074	257.079	9.02967	[M+H]+	5.746	0.57	1	C18	Phenylpropanoids and polyketides	Flavonoids	Flavans	"578-86-9"	HMDB0029519	C09762	map00941;map00943;map01061;map01100;map01110	LMPK12140061	114829	OC1=CC=C(C=C1)[C@@H]1CC(=O)C2=C(O1)C=C(O)C=C2	FURUXTVZLHCCNA-AWEZNQCLSA-N	2.86356e+06	3.4953e+06	3.38822e+06	2.2678e+06	2.62291e+06	2.45193e+06	2.1021e+06	2.08151e+06	3.26788e+06	2.96605e+06	2.39333e+06	2.67457e+06	2.41149e+06	2.12839e+06	2.42095e+06
Com_2473_pos	Naringenin	P	C15H12O5	272.068	273.075	2.13241	[M+H]+	5.959	0.88	1	C18	Phenylpropanoids and polyketides	Flavonoids	Flavans	"480-41-1"	HMDB0002670	C00509	map00941;map00943;map00946;map01061;map01100;map01110	LMPK12140001	439246	OC1=CC=C(C=C1)[C@@H]1CC(=O)C2=C(O1)C=C(O)C=C2O	FTVWIRXFELQLPI-ZDUSSCGKSA-N	1.66659e+07	4.39499e+07	3.94333e+07	1.51566e+07	1.45195e+07	2.39272e+07	2.53348e+07	2.26013e+07	2.39306e+07	2.25736e+07	2.5005e+07	2.21539e+07	2.0955e+07	2.09682e+07	2.13186e+07
Com_3039_pos	Quercetin	P	C15H10O7	302.043	303.049	1.94647	[M+H]+	5.867	0.95	1	C18	Phenylpropanoids and polyketides	Flavonoids	Flavones	"117-39-5"	HMDB0005794	C00389	map00941;map00944;map00946;map01100;map01110;map04152	LMPK12110004	5280343	OC1=CC(O)=C2C(OC(=C(O)C2=O)C2=CC(O)=C(O)C=C2)=C1	REFJWTPEDVJJIY-UHFFFAOYSA-N	1.65214e+08	3.31165e+08	1.91811e+08	2.64598e+08	1.61617e+08	2.0946e+08	1.63791e+08	1.51693e+08	1.17219e+08	1.64261e+08	1.67808e+08	1.21936e+08	1.57265e+08	1.61075e+08	1.62225e+08
Com_4058_pos	Lathyrol	P	C20H30O4	334.214	357.203	1.63247	[M+Na]+	7.577	0.61	1	C18	Lipids and lipid-like molecules	Prenol lipids	Diterpenoids	"34420-19-4"	-	-	-	-	6443057	CC1CC2(C(C1O)C(C(=C)CCC3C(C3(C)C)C=C(C2=O)C)O)O	SDBITTRHSROXCY-ZVOALYMASA-N	5.91007e+07	1.83195e+08	2.53616e+08	3.66148e+07	8.8159e+07	2.7535e+06	5.83646e+06	2.30587e+06	2.22298e+08	7.59535e+06	1.86559e+08	1.35008e+08	3.85891e+07	4.11801e+07	5.01941e+07
Com_1685_pos	Pherocon (4-(4-Acetoxyphenyl)-2-butanone)	P	C12H14O3	206.094	229.086	9.00395	[M+Na]+	5.638	0.54	1	C18	Benzenoids	Phenol esters	-	"3572-06-3"	HMDB0033594	-	-	-	19137	CC(=O)CCC1=CC=C(C=C1)OC(=O)C	UMIKWXDGXDJQJK-UHFFFAOYSA-N	9.9664e+06	1.55553e+07	9.55598e+06	1.09458e+07	9.07965e+06	1.29358e+07	8.77623e+06	7.11113e+06	7.43899e+06	6.7575e+06	7.17033e+06	7.21909e+06	8.17294e+06	8.12085e+06	8.47079e+06
Com_2562_pos	Prohydrojasmon	P	C15H26O3	254.188	277.179	5.36168	[M+Na]+	6.617	0.78	1	C18	Lipids and lipid-like molecules	Fatty Acyls	Lineolic acids and derivatives	"158474-72-7"	-	-	-	-	11184378	CCCCCC1C(CCC1=O)CC(=O)OCCC	IPDFPNNPBMREIF-UHFFFAOYSA-N	5.78754e+07	7.24643e+07	9.68986e+07	8.34238e+07	7.20095e+07	6.40249e+07	7.00451e+07	7.62204e+07	1.48605e+08	7.02669e+07	8.27463e+07	9.89734e+07	6.4678e+07	7.01403e+07	7.52173e+07
Com_2970_pos	Triethyl citrate	P	C12H20O7	276.121	299.11	1.41459	[M+Na]+	5.82	0.64	1	C18	Organic acids and derivatives	Carboxylic acids and derivatives	Tricarboxylic acids and derivatives	"77-93-0"	HMDB0034263	-	-	-	6506	CCOC(=O)CC(CC(=O)OCC)(C(=O)OCC)O	DOOTYTYQINUNNV-UHFFFAOYSA-N	9.34579e+06	1.35675e+07	9.32127e+06	8.67475e+06	1.24534e+07	1.09001e+07	8.5036e+06	5.76157e+06	7.5478e+06	6.13628e+06	5.96164e+06	7.51482e+06	1.06619e+07	1.21003e+07	1.21237e+07
Com_120_pos	2-Ethyl-3-hydroxy-4H-pyran-4-one	P	C7H8O3	140.047	123.044	1.40177	[M+H-H2O]+	5.546	0.84	1	C18	Organoheterocyclic compounds	Pyrans	Pyranones and derivatives	"4940-11-8"	HMDB0031735	C20362	-	-	21059	CCC1=C(C(=O)C=CO1)O	YIKYNHJUKRTCJL-UHFFFAOYSA-N	6.81416e+07	4.38118e+07	3.87792e+07	5.46169e+07	3.05875e+07	5.71457e+07	3.79472e+07	4.44881e+07	5.41778e+07	3.84461e+07	7.7644e+07	6.8783e+07	3.50659e+07	5.57835e+07	7.01791e+07
Com_4687_pos	Waltonitone	P	C30H48O2	440.365	423.362	1.25543	[M+H-H2O]+	11.249	0.90	1	C18	-	-	-	"1252676-55-3"	-	-	-	-	71466709	CC1CCC2(CCC3(C(=CCC4C3(CCC5C4(CCC(=O)C5(C)C)C)C)C2C1C)C)CO	AGROEMJMHCZRDH-XLBYEEBTSA-N	2.79331e+07	1.74202e+07	4.85366e+07	1.61043e+07	5.0102e+07	3.17276e+07	1.43452e+07	1.33399e+07	1.78142e+07	1.16964e+07	9.10479e+06	1.58025e+07	4.40796e+07	4.69348e+07	3.63992e+07
Com_683_pos	Tabanone	P	C13H18O	190.136	173.132	1.37817	[M+H-H2O]+	5.764	0.64	1	C18	Organic oxygen compounds	Organooxygen compounds	Carbonyl compounds	"13215-88-8"	-	-	-	-	18645216	CC=CC=C1C(=CC(=O)CC1(C)C)C	CBQXHTWJSZXYSK-DFTQQVSXSA-N	1.65171e+07	2.04552e+07	1.72377e+07	1.50554e+07	1.26827e+07	1.76399e+07	1.14522e+07	1.46664e+07	1.79984e+07	1.45323e+07	1.30935e+07	1.33189e+07	1.28155e+07	1.28393e+07	1.4184e+07
Com_1224_pos	Dihydroactinidiolide	P	C11H16O2	180.115	203.104	1.68963	[M+Na]+	6.186	0.52	1	C18	Organoheterocyclic compounds	Benzofurans	-	"17092-92-1"	-	-	-	-	6432173	CC1(CCCC2(C1=CC(=O)O2)C)C	IMKHDCBNRDRUEB-LLVKDONJSA-N	1.4584e+08	9.5644e+07	1.07476e+08	1.18647e+08	8.17804e+07	1.40242e+08	1.24529e+08	1.38282e+08	1.67478e+08	1.45729e+08	1.38995e+08	1.23039e+08	1.11843e+08	1.111e+08	1.08132e+08
Com_1064_pos	Geranylacetone	P	C13H22O	194.167	195.174	1.4903	[M+H]+	8.482	0.81	1	C18	Lipids and lipid-like molecules	Prenol lipids	Monoterpenoids	"3796-70-1"	HMDB0031846	-	-	LMFA11000696	1549778	CC(=CCCC(=CCCC(=O)C)C)C	HNZUNIKWNYHEJJ-FMIVXFBMSA-N	2.65682e+07	1.85465e+07	2.4078e+07	2.61085e+07	2.24683e+07	2.18468e+07	2.13219e+07	2.03172e+07	1.83614e+07	1.69828e+07	1.79718e+07	2.03435e+07	3.11357e+07	2.93497e+07	2.90026e+07
Com_1020_pos	(E)-alpha-Ionone	P	C13H20O	192.151	193.158	1.9065	[M+H]+	7.99	0.91	1	C18	Lipids and lipid-like molecules	Prenol lipids	Sesquiterpenoids	"127-41-3"	HMDB0059883	C12286	-	-	5282108	CC1=CCCC(C1C=CC(=O)C)(C)C	UZFLPKAIBPNNCA-BQYQJAHWSA-N	1.19047e+08	1.14155e+08	1.1532e+08	1.71858e+08	1.09147e+08	1.89176e+08	2.41654e+08	2.28649e+08	1.81339e+08	3.50612e+08	2.32629e+08	2.31445e+08	2.13952e+08	2.09538e+08	2.20139e+08
Com_4119_pos	Evocarpine	P	C23H33NO	339.256	362.245	0.98909	[M+Na]+	8.954	0.66	1	C18	Organoheterocyclic compounds	Quinolines and derivatives	Quinolones and derivatives	"15266-38-3"	-	C16956	-	-	5317303	CCCCC=CCCCCCCCC1=CC(=O)C2=CC=CC=C2N1C	HWFYWIVOYBPLQU-SREVYHEPSA-N	1.44119e+07	2.73402e+07	1.9428e+07	1.98583e+07	2.57001e+07	2.36277e+07	2.26239e+07	2.35464e+07	3.10791e+07	2.69891e+07	2.81739e+07	3.13144e+07	1.83268e+07	2.17412e+07	2.33852e+07
Com_161_pos	Thymine	P	C5H6N2O2	126.043	127.05	2.19322	[M+H]+	2.411	0.92	1	C18	Organoheterocyclic compounds	Diazines	Pyrimidines and pyrimidine derivatives	"65-71-4"	HMDB0000262	C00178	map00240;map01100;map01232	-	1135	CC1=CNC(=O)NC1=O	RWQNBRDOKXIBIV-UHFFFAOYSA-N	4.02427e+08	1.81864e+08	4.62978e+08	2.98277e+08	2.87088e+08	3.85007e+08	6.06211e+07	1.38314e+08	7.5445e+07	6.73953e+07	7.22311e+07	6.41761e+07	1.51378e+08	8.37601e+07	1.66922e+08
Com_3152_pos	Salicin	P	C13H18O7	286.105	309.096	6.28734	[M+Na]+	5.394	0.63	1	C18	Organic oxygen compounds	Organooxygen compounds	Carbohydrates and carbohydrate conjugates	"138-52-3"	HMDB0003546	C01451	map00010;map01061;map02060;map04742	-	439503	OC[C@H]1O[C@@H](OC2=C(CO)C=CC=C2)[C@H](O)[C@@H](O)[C@@H]1O	NGFMICBWJRZIBI-UJPOAAIJSA-N	3.71183e+07	2.43773e+07	9.07807e+07	4.55866e+07	3.7201e+07	5.59188e+07	4.67278e+07	4.90379e+07	2.62977e+07	2.86593e+07	3.05594e+07	4.64669e+07	3.80261e+07	3.74476e+07	3.82593e+07
Com_1586_pos	Gly-Phe	P	C11H14N2O3	222.1	223.107	2.96938	[M+H]+	5.302	0.93	1	C18	Organic acids and derivatives	Carboxylic acids and derivatives	Amino acids, peptides, and analogues	"3321-03-7"	HMDB0028848	-	-	-	97415	NCC(O)=NC(CC1=CC=CC=C1)C(O)=O	JBCLFWXMTIKCCB-VIFPVBQESA-N	6.91249e+06	3.30132e+07	4.6441e+06	7.17131e+06	1.64359e+07	5.17714e+06	9.75494e+07	1.18326e+08	1.08187e+08	9.49574e+07	9.26312e+07	9.54873e+07	5.19551e+07	6.69672e+07	7.117e+07
Com_1814_pos	L-Alanyl-L-Phenylalanine	P	C12H16N2O3	236.116	237.123	2.37342	[M+H]+	5.315	0.89	1	C18	Organic acids and derivatives	Carboxylic acids and derivatives	Amino acids, peptides, and analogues	"3061-90-3"	HMDB0028694	-	-	-	96814	C[C@H](N)C(=O)N[C@@H](CC1=CC=CC=C1)C(O)=O	OMNVYXHOSHNURL-WPRPVWTQSA-N	2.73817e+07	4.35099e+07	1.37324e+07	2.39243e+07	1.96425e+07	1.95343e+07	1.5155e+08	1.54748e+08	1.13974e+08	1.1693e+08	1.48406e+08	1.03108e+08	6.5718e+07	5.04923e+07	7.05858e+07
Com_3284_pos	Monopalmitin	P	C19H38O4	330.277	313.273	1.26801	[M+H-H2O]+	10.703	0.96	1	C18	Lipids and lipid-like molecules	Glycerolipids	Monoradylglycerols	"542-44-9"	HMDB0245964	-	-	LMGL01010001	14900	CCCCCCCCCCCCCCCC(=O)OCC(O)CO	QHZLMUACJMDIAE-UHFFFAOYSA-N	1.17961e+08	1.45762e+08	1.3321e+08	6.29833e+07	3.59793e+07	5.12057e+07	6.54628e+07	2.63239e+07	8.81464e+07	4.80351e+07	3.76879e+07	1.53769e+07	8.55918e+07	9.41678e+07	9.34882e+07
Com_518_pos	Isobutyl benzoate	P	C11H14O2	178.099	161.096	1.06698	[M+H-H2O]+	5.78	0.59	1	C18	Benzenoids	Benzene and substituted derivatives	Benzoic acids and derivatives	"120-50-3"	HMDB0040583	-	-	-	61048	CC(C)COC(=O)C1=CC=CC=C1	KYZHGEFMXZOSJN-UHFFFAOYSA-N	2.31601e+07	4.86778e+07	1.86611e+07	3.61929e+07	1.72475e+07	2.15169e+07	1.64694e+07	3.93905e+07	2.45619e+07	2.27e+07	2.11596e+07	3.8058e+07	3.75179e+07	3.85583e+07	3.93651e+07
Com_861_pos	Ethyl caprate	P	C12H24O2	200.178	183.174	1.90933	[M+H-H2O]+	6.994	0.76	1	C18	Lipids and lipid-like molecules	Fatty Acyls	Fatty acid esters	"110-38-3"	HMDB0030998	-	-	LMFA07010455	8048	CCCCCCCCCC(=O)OCC	RGXWDWUGBIJHDO-UHFFFAOYSA-N	1.34769e+07	1.05061e+07	1.4966e+07	1.26876e+07	9.81752e+06	1.48989e+07	1.92089e+07	1.93334e+07	1.92472e+07	2.1184e+07	2.00098e+07	1.67449e+07	1.34843e+07	1.32494e+07	1.4605e+07
Com_4005_pos	Di(2-ethylhexyl) adipate	P	C22H42O4	370.308	353.305	1.4372	[M+H-H2O]+	10.091	0.65	1	C18	Lipids and lipid-like molecules	Fatty Acyls	Fatty acid esters	"103-23-1"	HMDB0040270	C14240	map05207	-	7641	CCCCC(CC)COC(=O)CCCCC(=O)OCC(CC)CCCC	SAOKZLXYCUGLFA-UHFFFAOYSA-N	1.93347e+07	1.74005e+07	4.53772e+07	3.42567e+07	3.45661e+07	1.67068e+07	2.12479e+06	2.13288e+06	1.5686e+06	3.88048e+06	1.15624e+06	924451	3.5929e+07	3.56974e+07	3.62533e+07
Com_610_pos	Geranic acid	P	C10H16O2	168.115	169.122	1.10855	[M+H]+	6.075	0.85	1	C18	Lipids and lipid-like molecules	Prenol lipids	Monoterpenoids	"459-80-3"	-	C16461	map00907;map01120	LMFA01030784	5275520	CC(=CCCC(=CC(=O)O)C)C	ZHYZQXUYZJNEHD-VQHVLOKHSA-N	1.61653e+08	2.90489e+08	2.57595e+08	1.29918e+08	1.15701e+08	1.83493e+08	1.36855e+08	1.69641e+08	1.83856e+08	1.48087e+08	1.59476e+08	1.42776e+08	1.34081e+08	1.34523e+08	1.3127e+08
Com_2601_pos	Monooctyl phthalate	P	C16H22O4	278.152	279.159	1.9621	[M+H]+	7.419	0.56	1	C18	Benzenoids	Benzene and substituted derivatives	Benzoic acids and derivatives	"5393-19-1"	HMDB0254869	-	-	-	79362	CCCCCCCCOC(=O)C1=CC=CC=C1C(=O)O	PKIYFBICNICNGJ-UHFFFAOYSA-N	4.52461e+07	4.04583e+07	4.42014e+07	4.25818e+07	4.77836e+07	4.18069e+07	6.27752e+07	4.72609e+07	5.00199e+07	4.49993e+07	4.62958e+07	2.4441e+07	4.156e+07	4.36801e+07	4.09999e+07
Com_1337_pos	Amyl salicylate	P	C12H16O3	208.11	209.117	2.19139	[M+H]+	5.543	0.79	1	C18	Benzenoids	Benzene and substituted derivatives	Benzoic acids and derivatives	"2050-08-0"	HMDB0038604	-	-	-	16299	CCCCCOC(=O)C1=CC=CC=C1O	RANVDUNFZBMTBK-UHFFFAOYSA-N	7.24786e+07	7.8307e+07	6.61373e+07	5.39592e+07	5.30825e+07	7.49336e+07	4.7734e+07	6.6281e+07	8.0483e+07	6.25617e+07	6.69233e+07	6.01064e+07	5.54474e+07	5.53556e+07	5.31694e+07
Com_2000_pos	Valylglutamine	P	C10H19N3O4	245.138	246.144	2.77368	[M+H]+	1.824	0.81	1	C18	Organic acids and derivatives	Carboxylic acids and derivatives	Amino acids, peptides, and analogues	"42854-54-6"	-	-	-	-	5253209	CC(C)C(C(=O)NC(CCC(=O)N)C(=O)O)N	XXDVDTMEVBYRPK-UHFFFAOYSA-N	1.39653e+07	3.15984e+07	593554	1.33094e+07	1.6923e+07	1.54935e+07	1.72692e+08	1.05465e+08	1.27723e+08	1.20181e+08	1.41259e+08	2.96878e+08	5.86378e+07	6.13274e+07	1.07906e+08
Com_987_pos	Precocene I	P	C12H14O2	190.099	191.106	2.35829	[M+H]+	5.542	0.53	1	C18	Organoheterocyclic compounds	Benzopyrans	1-benzopyrans	"17598-02-6"	HMDB0256741	C09017	-	-	28619	CC1(C=CC2=C(O1)C=C(C=C2)OC)C	CPTJXGLQLVPIGP-UHFFFAOYSA-N	4.37662e+07	4.13676e+07	4.0598e+07	3.55158e+07	3.23572e+07	4.35657e+07	2.7965e+07	3.24101e+07	3.9463e+07	3.04115e+07	3.16915e+07	3.07269e+07	2.91408e+07	3.0327e+07	3.00589e+07
Com_424_pos	2,6,6-Trimethyl-2-cyclohexene-1,4-dione	P	C9H12O2	152.084	153.091	1.11012	[M+H]+	5.533	0.74	1	C18	Organic oxygen compounds	Organooxygen compounds	Carbonyl compounds	"1125-21-9"	HMDB0040216	-	-	-	62374	CC1=CC(=O)CC(C1=O)(C)C	AYJXHIDNNLJQDT-UHFFFAOYSA-N	5.60086e+07	6.20886e+07	5.61544e+07	4.76549e+07	4.93366e+07	5.70788e+07	3.45017e+07	4.7055e+07	4.41054e+07	3.61466e+07	4.72575e+07	3.83493e+07	4.35271e+07	4.45884e+07	4.58526e+07
Com_803_pos	5-Acetylsalicylic acid	P	C9H8O4	180.042	181.049	1.24319	[M+H]+	6	0.66	1	C18	Organic oxygen compounds	Organooxygen compounds	Carbonyl compounds	"13110-96-8"	-	-	-	-	83151	CC(=O)C1=CC(=C(C=C1)O)C(=O)O	NZRDKNBIPVLNHA-UHFFFAOYSA-N	3.81393e+06	3.02026e+06	4.29302e+06	3.97015e+06	4.97845e+06	4.47706e+06	5.15017e+06	6.88581e+06	7.09973e+06	5.30267e+06	7.56099e+06	6.37552e+06	4.43307e+06	4.42642e+06	4.71593e+06
Com_755_pos	Oxidized Latia luciferin	P	C13H22O	194.167	177.164	1.12563	[M+H-H2O]+	8.482	0.95	1	C18	Lipids and lipid-like molecules	Prenol lipids	Sesquiterpenoids	"17283-81-7"	HMDB0032913	C03527	-	-	519382	CC1=C(C(CCC1)(C)C)CCC(=O)C	QJJDNZGPQDGNDX-UHFFFAOYSA-N	2.13274e+07	1.50253e+07	2.19064e+07	1.92336e+07	2.08579e+07	1.77982e+07	1.73447e+07	1.66324e+07	1.41079e+07	1.39485e+07	1.49022e+07	1.58853e+07	2.66348e+07	2.30086e+07	2.36305e+07
Com_887_pos	12-(2,3-Dihydroxycyclopentyl)-2-dodecanone	P	C12H24O	184.183	185.19	1.76316	[M+H]+	8.485	0.69	1	C18	Organic oxygen compounds	Organooxygen compounds	Carbonyl compounds	"6175-49-1"	HMDB0031019	-	-	-	22556	CCCCCCCCCCC(=O)C	LSKONYYRONEBKA-UHFFFAOYSA-N	6.55833e+06	4.474e+06	5.43972e+06	5.60275e+06	4.75664e+06	3.97442e+06	4.82036e+06	5.20226e+06	3.60176e+06	3.76157e+06	3.87235e+06	4.2915e+06	6.49543e+06	6.49709e+06	6.30119e+06
Com_481_pos	gamma-Nonanolactone	P	C9H16O2	156.115	157.122	1.9556	[M+H]+	6.375	0.95	1	C18	Organoheterocyclic compounds	Lactones	Gamma butyrolactones	"104-61-0"	HMDB0031531	-	-	LMFA07040021	7710	CCCCCC1CCC(=O)O1	OALYTRUKMRCXNH-UHFFFAOYSA-N	2.6968e+08	2.57912e+08	1.78864e+08	2.31222e+08	1.46004e+08	2.18995e+08	2.04925e+08	2.5987e+08	2.89366e+08	3.09635e+08	2.73201e+08	2.38361e+08	2.16559e+08	2.17325e+08	2.15368e+08
Com_4311_pos	Glycerylmonooleate	P	C21H40O4	356.293	379.281	1.06548	[M+Na]+	9.799	1.00	1	C18	Lipids and lipid-like molecules	Glycerolipids	Monoradylglycerols	"25496-72-4"	-	-	-	LMGL01010005	5283468	CCCCCCCCC=CCCCCCCCC(=O)OCC(CO)O	RZRNAYUHWVFMIP-KTKRTIGZSA-N	2.21997e+08	4.77806e+08	4.15941e+08	8.33539e+08	3.49186e+08	2.75388e+08	4.18215e+08	5.15995e+08	2.08795e+08	1.95646e+09	2.71632e+08	2.12961e+08	8.31156e+08	8.65429e+08	9.06132e+08
Com_4158_pos	Neosolaniol	P	C19H26O8	382.163	365.157	7.86673	[M+H-H2O]+	5.877	0.54	1	C18	Lipids and lipid-like molecules	Prenol lipids	Sesquiterpenoids	"36519-25-2"	-	-	-	-	13818797	CC1=CC2C(CC1O)(C3(C(C(C(C34CO4)O2)O)OC(=O)C)C)COC(=O)C	TVZHDVCTOCZDNE-WVJYZQHISA-N	1.03936e+07	1.14525e+07	1.10076e+07	8.48318e+06	9.42514e+06	9.53854e+06	1.05875e+07	8.21953e+06	1.01284e+07	7.96404e+06	9.05066e+06	5.43728e+06	7.55114e+06	9.84935e+06	9.16444e+06
Com_4180_pos	N-Acetylsphinganine	P	C20H41NO3	343.309	366.3	4.67459	[M+Na]+	8.94	0.61	1	C18	Lipids and lipid-like molecules	Sphingolipids	Ceramides	"13031-64-6"	-	-	-	-	6610273	CCCCCCCCCCCCCCCC(C(CO)NC(=O)C)O	CRJGESKKUOMBCT-VQTJNVASSA-N	2.74511e+06	3.72551e+06	4.2026e+06	4.49555e+06	7.09151e+06	4.41728e+06	1.43296e+07	9.74253e+06	8.69468e+06	6.10939e+06	7.26835e+06	9.84795e+06	1.12892e+07	1.31624e+07	1.05152e+07
Com_2398_pos	N1-Acetylspermine	P	C12H28N4O	244.226	267.214	4.70313	[M+Na]+	6.252	0.57	1	C18	Organic acids and derivatives	Carboxylic acids and derivatives	Carboxylic acid derivatives	"25593-72-0"	HMDB0001186	C02567	-	-	916	CC(=O)NCCCNCCCCNCCCN	GUNURVWAJRRUAV-UHFFFAOYSA-N	2.33744e+06	3.96717e+06	2.68033e+06	2.85066e+06	3.04808e+06	2.90015e+06	2.05864e+06	5.09391e+06	3.7591e+06	5.78394e+06	4.68952e+06	3.36756e+06	3.2236e+06	3.46159e+06	3.13098e+06
Com_3654_pos	Hexadecanoylpyrrolidine	P	C20H39NO	309.303	332.292	1.60421	[M+Na]+	10.428	0.70	1	C18	Organoheterocyclic compounds	Pyrrolidines	N-acylpyrrolidines	"70974-48-0"	HMDB0032740	-	-	-	247220	CCCCCCCCCCCCCCCC(=O)N1CCCC1	ULDNZNZTSYZQKK-UHFFFAOYSA-N	4.03635e+09	2.31406e+09	5.26759e+09	5.96903e+09	5.41864e+09	3.47926e+09	4.51458e+09	3.56027e+09	2.10397e+09	5.79265e+09	2.31781e+09	3.73727e+09	6.46745e+09	6.86602e+09	7.00696e+09
Com_3619_pos	beta-Cembrenediol	P	C20H34O2	306.256	329.245	1.76825	[M+Na]+	8.824	0.68	1	C18	Lipids and lipid-like molecules	Prenol lipids	Diterpenoids	"57605-81-9"	-	-	-	-	6440192	CC1=CCCC(=CC(CC(C=CC(CC1)C(C)C)(C)O)O)C	RIVKDDXPCFBMOV-PCFHHCMKSA-N	2.80057e+06	3.29203e+06	3.12546e+06	3.22434e+06	5.53815e+06	2.71911e+06	1.37727e+06	2.00218e+06	1.48375e+06	2.44576e+06	1.70193e+06	1.09576e+06	3.37666e+06	2.95428e+06	2.29195e+06
Com_1484_pos	Lycoperodine	P	C12H12N2O2	216.09	217.097	2.12655	[M+H]+	5.457	0.88	1	C18	Organoheterocyclic compounds	Indoles and derivatives	Pyridoindoles	"42438-90-4"	-	-	-	-	449440	C1C(NCC2=C1C3=CC=CC=C3N2)C(=O)O	FSNCEEGOMTYXKY-JTQLQIEISA-N	7.227e+07	8.80595e+07	9.36008e+07	6.78585e+07	5.84982e+07	7.28777e+07	5.00681e+07	8.33113e+07	1.01957e+08	7.81975e+07	7.84285e+07	7.63711e+07	5.58453e+07	5.6792e+07	6.06046e+07
Com_4922_pos	SMILAGENIN ACETATE	P	C29H46O4	458.34	481.329	0.40686	[M+Na]+	9.964	0.51	1	C18	Lipids and lipid-like molecules	Prenol lipids	Triterpenoids	"4947-75-5"	-	-	-	-	225766	CC1CCC2(C(C3C(O2)CC4C3(CCC5C4CCC6C5(CCC(C6)OC(=O)C)C)C)C)OC1	LVRAKYNQYKVPIK-BSPYNPCNSA-N	2.9097e+06	3.82919e+06	5.3396e+06	4.83879e+06	5.69845e+06	4.29852e+06	3.8316e+06	3.39803e+06	2.71468e+06	3.29046e+06	3.814e+06	4.02513e+06	4.75505e+06	5.18925e+06	6.56491e+06
Com_2679_pos	Isomagnolone	P	C18H18O3	282.126	283.135	8.76114	[M+H]+	5.672	0.55	1	C18	Benzenoids	Benzene and substituted derivatives	Diphenylethers	"155709-41-4"	-	-	-	-	9993913	CCC(=O)C1=CC=C(C=C1)OC2=C(C=CC(=C2)CC=C)O	LVHHYWFCRQIOJG-UHFFFAOYSA-N	2.83816e+06	3.67137e+06	2.95171e+06	2.37231e+06	2.69588e+06	2.8687e+06	1.41083e+06	1.51948e+06	1.74089e+06	1.39621e+06	1.2765e+06	1.49518e+06	2.4037e+06	1.81334e+06	1.67379e+06
Com_1831_pos	Sclareol glycol	P	C16H30O2	254.225	237.221	1.8858	[M+H-H2O]+	8.006	0.87	1	C18	Organic oxygen compounds	Organooxygen compounds	Alcohols and polyols	"55881-96-4"	-	-	-	-	91915	CC1(CCCC2(C1CCC(C2CCO)(C)O)C)C	AIALTZSQORJYNJ-UHFFFAOYSA-N	3.97935e+07	4.32981e+07	3.98168e+07	6.19536e+07	5.53993e+07	4.296e+07	5.03675e+07	3.63636e+07	4.17507e+07	2.75522e+07	4.35538e+07	4.38953e+07	3.60158e+07	3.6976e+07	3.69025e+07
Com_4355_pos	Dihydrodehydrodiconiferyl alcohol	P	C20H24O6	360.157	383.148	3.89348	[M+Na]+	5.422	0.66	1	C18	Phenylpropanoids and polyketides	2-arylbenzofuran flavonoids	-	"28199-69-1"	-	-	-	-	384679	COC1=CC(=CC2=C1OC(C2CO)C3=CC(=C(C=C3)O)OC)CCCO	SBLZVJIHPWRSQQ-HNAYVOBHSA-N	2.3994e+07	1.28712e+07	2.02209e+07	1.50408e+07	1.40008e+07	1.92779e+07	1.34775e+07	1.70291e+07	1.88685e+07	1.41177e+07	2.02155e+07	1.55547e+07	1.49187e+07	1.58234e+07	1.48012e+07
Com_4093_pos	N-benzyl-heptadecanamide	P	C24H41NO	359.319	360.323	8.47509	[M+H]+	11.209	0.78	1	C18	Benzenoids	Benzene and substituted derivatives	-	"883715-19-3"	-	-	-	-	86237120	CCCCCCCCCCCCCCCCC(=O)NCC1=CC=CC=C1	MAMOVOLEJFMGEH-UHFFFAOYSA-N	6.75331e+08	4.77376e+08	8.09185e+08	1.06008e+09	8.85653e+08	5.87754e+08	7.57421e+08	9.1195e+08	3.47704e+08	1.0762e+09	4.32033e+08	5.23574e+08	1.24989e+09	1.44451e+09	1.47574e+09
Com_1024_pos	Ferulamide	P	C10H11NO3	193.074	194.081	2.11589	[M+H]+	5.381	0.80	1	C18	Phenylpropanoids and polyketides	Cinnamic acids and derivatives	Hydroxycinnamic acids and derivatives	"61012-31-5"	-	-	-	-	6433734	COC1=C(C=CC(=C1)C=CC(=O)N)O	YYAJJKZSQWOLIP-HWKANZROSA-N	4.19687e+07	4.76261e+07	3.34358e+07	3.24284e+07	2.67445e+07	2.70366e+07	1.99506e+07	2.47279e+07	2.67156e+07	2.05891e+07	2.04867e+07	2.08399e+07	2.36823e+07	2.44627e+07	2.52299e+07
Com_3646_pos	Jolkinolide B	P	C20H26O4	330.183	331.187	9.05749	[M+H]+	6.272	0.73	1	C18	Organoheterocyclic compounds	Naphthofurans	-	"37905-08-1"	-	-	-	-	161954	CC1=C2C3C4(O3)CCC5C(CCCC5(C4C6C2(O6)OC1=O)C)(C)C	SOVOCMGDFRGRKF-MCDHERAVSA-N	1.66012e+08	1.71693e+08	1.54731e+08	1.74801e+08	1.58416e+08	1.62738e+08	1.54486e+08	1.47656e+08	1.82969e+08	1.52886e+08	2.04477e+08	1.59977e+08	1.45719e+08	1.4502e+08	1.46095e+08
Com_1885_pos	Xyloidone	P	C15H12O3	240.079	241.087	6.12239	[M+H]+	5.375	0.61	1	C18	Organoheterocyclic compounds	Naphthopyrans	Naphthopyranones	"15297-92-4"	-	-	-	-	72734	CC1(C=CC2=C(O1)C(=O)C3=CC=CC=C3C2=O)C	OWFHAMHRUCUSRM-UHFFFAOYSA-N	9.74508e+06	1.46669e+07	1.58683e+07	8.49908e+06	1.63398e+07	1.20748e+07	5.462e+06	3.17309e+06	5.35973e+06	4.27684e+06	3.85981e+06	4.62249e+06	6.19956e+06	6.69545e+06	6.07487e+06
Com_3220_pos	Batatasin V	P	C17H20O4	288.136	311.128	8.78376	[M+Na]+	5.661	0.75	1	C18	Phenylpropanoids and polyketides	Stilbenes	-	"65817-45-0"	-	-	-	-	12888722	COC1=CC(=CC(=C1OC)OC)CCC2=CC=CC=C2O	CCENYSCLQOJNIC-UHFFFAOYSA-N	5.12661e+07	3.10395e+07	4.72548e+07	3.6327e+07	3.04394e+07	3.78124e+07	2.35689e+07	2.49129e+07	1.59317e+07	1.92407e+07	3.1759e+07	3.27955e+07	2.43092e+07	2.39615e+07	3.6781e+07
Com_4118_pos	Lobelanidine	P	C22H29NO2	339.22	362.208	3.93043	[M+Na]+	5.473	0.54	1	C18	Organic nitrogen compounds	Organonitrogen compounds	Amines	"552-72-7"	-	C10156	-	-	442646	CN1[C@H](CCC[C@H]1C[C@@H](C2=CC=CC=C2)O)C[C@H](C3=CC=CC=C3)O	OWGJQNXIWMMDTH-COPRSSIGSA-N	1.05095e+06	531861	4.3874e+06	638169	222478	47014	7.95781e+06	5.72033e+06	1.37522e+07	1.03574e+07	1.18425e+07	1.08258e+07	5.26639e+06	5.84643e+06	6.2726e+06
Com_4155_pos	Baihuaqianhuoside	P	C16H22O8	342.131	365.122	3.18247	[M+Na]+	5.55	0.50	1	C18	Organic oxygen compounds	Organooxygen compounds	Carbohydrates and carbohydrate conjugates	"155969-61-2"	-	-	-	-	5321499	CCC(=O)C1=CC(=C(C=C1)O[C@H]2[C@@H]([C@H]([C@@H]([C@H](O2)CO)O)O)O)OC	ZLJVCXLTFBUWGK-IBEHDNSVSA-N	2.97305e+06	3.24939e+06	3.67566e+06	3.15566e+06	2.43766e+06	4.2737e+06	2.10594e+06	2.15202e+06	2.11918e+06	2.22614e+06	2.28814e+06	2.04109e+06	2.41448e+06	2.49708e+06	2.23304e+06
Com_4786_pos	11-oxo-alpha-amyrin	P	C30H48O2	440.365	441.372	0.94767	[M+H]+	10.604	0.94	1	C18	Lipids and lipid-like molecules	Prenol lipids	Triterpenoids	"2118-90-3"	-	-	-	-	69166285	C[C@@H]1CC[C@@]2(CC[C@@]3(C(=CC(=O)[C@H]4[C@]3(CC[C@@H]5[C@@]4(CC[C@@H](C5(C)C)O)C)C)[C@@H]2[C@H]1C)C)C	UHBYXZSSQWLZHC-PGAMCGFJSA-N	1.82752e+07	1.25507e+07	3.11107e+07	1.59642e+07	2.30977e+07	1.78813e+07	8.70682e+06	9.59716e+06	1.11694e+07	6.32843e+06	5.93867e+06	7.27205e+06	3.14365e+07	3.58086e+07	2.40494e+07
Com_2707_pos	3'-Methoxydaidzein	P	C16H12O5	284.068	285.073	9.67228	[M+H]+	5.79	0.62	1	C18	Phenylpropanoids and polyketides	Isoflavonoids	O-methylated isoflavonoids	"21913-98-4"	-	-	-	LMPK12050057	5319422	COC1=C(C=CC(=C1)C2=COC3=C(C2=O)C=CC(=C3)O)O	MUYAUELJBWQNDH-UHFFFAOYSA-N	3.42662e+06	3.60002e+06	3.01654e+06	3.03703e+06	3.74606e+06	5.15865e+06	3.19368e+06	2.6652e+06	3.73022e+06	3.36985e+06	2.68434e+06	3.64022e+06	3.0273e+06	3.05335e+06	3.00729e+06
Com_1656_pos	Methyl benzoin	P	C15H14O2	226.099	227.108	6.66624	[M+H]+	5.75	0.70	1	C18	Phenylpropanoids and polyketides	Stilbenes	Benzoins	"3524-62-7"	-	-	-	-	98097	COC(C1=CC=CC=C1)C(=O)C2=CC=CC=C2	BQZJOQXSCSZQPS-UHFFFAOYSA-N	1.94737e+07	2.63217e+07	1.02781e+07	1.87415e+07	2.33593e+07	2.34986e+07	1.96565e+07	1.72825e+07	2.17814e+07	1.91323e+07	1.76053e+07	2.15742e+07	1.76936e+07	1.76493e+07	1.6685e+07
Com_742_pos	3,4-Dimethoxycinnamyl alcohol	P	C11H14O3	194.094	177.091	1.13329	[M+H-H2O]+	5.638	0.69	1	C18	Benzenoids	Benzene and substituted derivatives	Methoxybenzenes	"40918-90-9"	-	-	-	-	5387770	COC1=C(C=C(C=C1)/C=C/CO)OC	OYICGYUCCHVYRR-ONEGZZNKSA-N	2.45123e+07	4.73909e+07	4.76936e+07	3.69814e+07	4.01112e+07	2.49363e+07	3.16137e+07	3.037e+07	4.45546e+07	2.29579e+07	3.62892e+07	3.71966e+07	2.53739e+07	2.79577e+07	2.24749e+07
Com_3547_pos	Eriocalyxin B	P	C20H24O5	344.162	327.159	1.42662	[M+H-H2O]+	5.666	0.51	1	C18	Lipids and lipid-like molecules	Prenol lipids	Diterpenoids	"84745-95-9"	-	-	-	-	16202215	CC1(C=CC(=O)[C@]23[C@@H]1[C@@H]([C@]([C@]45[C@H]2CC[C@H](C4)C(=C)C5=O)(OC3)O)O)C	RTIKCEKESDRWAE-UJVKWQRCSA-N	9.15725e+06	1.1926e+07	6.27243e+06	1.08171e+07	6.10861e+06	8.80075e+06	6.39671e+06	7.22697e+06	9.58547e+06	1.13472e+07	1.18242e+07	6.63577e+06	7.31397e+06	1.15047e+07	7.43279e+06
Com_3312_pos	gamma-Linolenic Acid methyl ester	P	C19H32O2	292.24	315.227	9.11896	[M+Na]+	10.532	0.51	1	C18	Lipids and lipid-like molecules	Fatty Acyls	Lineolic acids and derivatives	"16326-32-2"	-	-	-	-	6439889	CCCCC/C=C\C/C=C\C/C=C\CCCCC(=O)OC	JFRWATCOFCPIBM-JPFHKJGASA-N	852985	383062	1.0545e+06	970928	979652	472886	644140	824868	508806	772096	423281	567640	1.47973e+06	1.54168e+06	1.73254e+06
Com_2131_pos	phenylalanylserine	P	C12H16N2O4	252.111	253.118	2.59051	[M+H]+	4.708	0.72	1	C18	Organic acids and derivatives	Carboxylic acids and derivatives	Amino acids, peptides, and analogues	"16053-39-7"	HMDB0029004	-	-	-	193508	C1=CC=C(C=C1)C[C@@H](C(=O)N[C@@H](CO)C(=O)O)N	ROHDXJUFQVRDAV-UWVGGRQHSA-N	77616.3	7.81879e+06	1.01924e+06	235920	267900	11749.2	1.31581e+07	1.67773e+07	1.7311e+07	1.43227e+07	1.59813e+07	1.60407e+07	7.43944e+06	7.7017e+06	8.23507e+06
Com_1104_pos	loliolide	P	C11H16O3	196.11	197.117	1.92704	[M+H]+	5.775	0.94	1	C18	Organoheterocyclic compounds	Benzofurans	-	"5989-02-6"	HMDB0302428	-	-	-	100332	CC1(CC(CC2(C1=CC(=O)O2)C)O)C	XEVQXKKKAVVSMW-WRWORJQWSA-N	3.33941e+08	3.13732e+08	2.40251e+08	2.58245e+08	1.9154e+08	3.0649e+08	2.49724e+08	3.78474e+08	4.24095e+08	3.24668e+08	3.25308e+08	2.96103e+08	2.55733e+08	2.56853e+08	2.55006e+08
Com_4626_pos	Diisooctyl phthalate	P	C24H38O4	390.277	413.266	1.52244	[M+Na]+	10.309	0.73	1	C18	Benzenoids	Benzene and substituted derivatives	Benzoic acids and derivatives	"27554-26-3"	HMDB0251353	C14577	-	-	33934	CC(C)CCCCCOC(=O)C1=CC=CC=C1C(=O)OCCCCCC(C)C	IJFPVINAQGWBRJ-UHFFFAOYSA-N	4.86337e+07	4.24312e+07	1.13093e+08	5.72252e+07	9.18381e+07	4.96985e+07	5.45108e+07	3.66126e+07	3.36108e+07	3.6315e+07	3.01767e+07	3.48858e+07	7.31739e+07	7.42838e+07	7.20668e+07
Com_92_pos	4-Propylphenol	P	C9H12O	136.089	119.085	1.24248	[M+H-H2O]+	7.526	0.78	1	C18	Benzenoids	Benzene and substituted derivatives	Phenylpropanes	"645-56-7"	HMDB0032625	C14311	-	-	12580	CCCC1=CC=C(C=C1)O	KLSLBUSXWBJMEC-UHFFFAOYSA-N	2.66299e+07	3.12808e+07	2.4392e+07	3.17865e+07	3.79895e+07	3.80718e+07	3.76114e+07	5.80884e+07	2.82907e+07	4.7435e+07	3.96154e+07	2.96635e+07	2.97422e+07	2.76011e+07	2.8615e+07
Com_83_pos	Methyl Benzoate	P	C8H8O2	136.052	119.049	3.3713	[M+H-H2O]+	6.411	0.66	1	C18	Benzenoids	Benzene and substituted derivatives	Benzoic acids and derivatives	"93-58-3"	HMDB0033968	C20645	-	-	7150	COC(=O)C1=CC=CC=C1	QPJVMBTYPHYUOC-UHFFFAOYSA-N	1.03158e+07	8.96483e+06	7.74103e+06	8.65534e+06	1.16241e+07	9.09718e+06	1.10935e+07	1.03055e+07	6.30065e+06	7.0427e+06	8.66919e+06	6.7837e+06	8.23725e+06	8.25973e+06	7.40389e+06
Com_3038_pos	Sphinganine	P	C18H39NO2	301.298	302.306	0.41369	[M+H]+	7.958	0.91	1	C18	Organic nitrogen compounds	Organonitrogen compounds	Amines	"764-22-7"	HMDB0000269	C00836	map00600;map01100;map04071	LMSP01020001	91486	CCCCCCCCCCCCCCCC(C(CO)N)O	OTKJDMGTUTTYMP-ZWKOTPCHSA-N	5.09041e+06	2.8797e+06	8.22034e+06	9.47259e+06	9.39409e+06	2.80311e+06	4.83666e+06	3.77205e+06	2.90095e+06	4.33442e+06	3.06275e+06	3.85828e+06	1.35094e+07	1.23757e+07	1.24518e+07
Com_4813_pos	Kaempferol 7-glucoside	P	C21H20O11	448.101	449.107	1.78006	[M+H]+	5.543	0.74	1	C18	Phenylpropanoids and polyketides	Flavonoids	Flavonoid glycosides	"16290-07-6"	HMDB0303599	-	-	-	10095180	C1=CC(=CC=C1C2=C(C(=O)C3=C(C=C(C=C3O2)OC4C(C(C(C(O4)CO)O)O)O)O)O)O	YPWHZCPMOQGCDQ-HMGRVEAOSA-N	1.31074e+07	3.04815e+07	1.92143e+07	1.51698e+07	1.34266e+07	1.40155e+07	1.29448e+07	1.51569e+07	1.2902e+07	1.25585e+07	1.56479e+07	1.18405e+07	1.26345e+07	1.3271e+07	1.37668e+07
Com_1719_pos	(1xi,3xi)-1,2,3,4-Tetrahydro-1-methyl-beta-carboline-3-carboxylic acid	P	C13H14N2O2	230.106	231.112	2.03276	[M+H]+	5.496	0.98	1	C18	Alkaloids and derivatives	Harmala alkaloids	-	"5470-37-1"	HMDB0037942	-	-	-	73530	CC1C2=C(CC(N1)C(=O)O)C3=CC=CC=C3N2	ZUPHXNBLQCSEIA-UHFFFAOYSA-N	1.64817e+08	1.98883e+08	2.70598e+08	1.44244e+08	1.1409e+08	1.43195e+08	7.64581e+07	1.04775e+08	1.09999e+08	9.32091e+07	9.25294e+07	8.99588e+07	1.05268e+08	1.05701e+08	1.06191e+08
Com_3821_pos	Methyl arachidonate	P	C21H34O2	318.256	341.243	7.30723	[M+Na]+	10.842	0.65	1	C18	Lipids and lipid-like molecules	Fatty Acyls	Fatty acid esters	"2566-89-4"	-	-	-	-	6421258	CCCCCC=CCC=CCC=CCC=CCCCC(=O)OC	OFIDNKMQBYGNIW-ZKWNWVNESA-N	3.17926e+06	1.65855e+06	7.54482e+06	3.67744e+06	5.34366e+06	2.72021e+06	2.72406e+06	3.16742e+06	2.81766e+06	5.66574e+06	2.42703e+06	3.20982e+06	6.17116e+06	6.99132e+06	8.28685e+06
Com_505_pos	Betonicine	P	C7H13NO3	159.09	160.096	2.18745	[M+H]+	1.394	0.61	1	C18	Organic acids and derivatives	Carboxylic acids and derivatives	Amino acids, peptides, and analogues	"515-25-3"	HMDB0029412	C08269	-	-	164642	C[N+]1(CC(CC1C(=O)O)O)C	MUNWAHDYFVYIKH-RITPCOANSA-O	5.99154e+06	9.26893e+06	6.89453e+06	5.98277e+06	6.42055e+06	6.44824e+06	5.36045e+06	5.6631e+06	6.72462e+06	5.57371e+06	6.77407e+06	6.36664e+06	5.16846e+06	5.41754e+06	5.26062e+06
Com_3395_pos	Enterolactone	P	C18H18O4	298.121	321.112	5.8189	[M+Na]+	5.764	0.58	1	C18	Lignans, neolignans and related compounds	Furanoid lignans	Tetrahydrofuran lignans	"78473-71-9"	-	-	-	-	10685477	C1C(C(C(=O)O1)CC2=CC(=CC=C2)O)CC3=CC(=CC=C3)O	HVDGDHBAMCBBLR-WMLDXEAASA-N	2.18482e+06	1.67169e+06	2.72032e+06	2.26325e+06	1.40342e+06	2.15254e+06	1.68816e+06	1.939e+06	2.13203e+06	1.4071e+06	2.74889e+06	2.0925e+06	1.75894e+06	1.88622e+06	1.77747e+06
Com_2328_pos	meta-topolin	P	C12H11N5O	241.096	264.084	4.03588	[M+Na]+	6.597	0.56	1	C18	Organoheterocyclic compounds	Imidazopyrimidines	Purines and purine derivatives	"75737-38-1"	-	-	-	-	11557770	C1=CC(=CC(=C1)O)CNC2=NC=NC3=C2NC=N3	BUDWTFCZGZYQHZ-UHFFFAOYSA-N	1.44158e+07	8.88359e+06	1.40614e+07	8.3571e+06	1.38765e+07	7.70194e+06	5.37231e+06	1.93589e+06	133491	3.26511e+06	2.34902e+06	144444	8.55613e+06	9.15731e+06	8.26566e+06
Com_4350_pos	Ophiopogonanone E	P	C19H20O7	360.121	383.112	4.42842	[M+Na]+	5.956	0.64	1	C18	Phenylpropanoids and polyketides	Homoisoflavonoids	Homoisoflavans	"588706-66-5"	-	-	-	-	5316797	CC1=C(C2=C(C(=C1O)OC)OCC(C2=O)CC3=C(C=C(C=C3)OC)O)O	FMFZMWWKEGLLRS-UHFFFAOYSA-N	6.80854e+06	4.06428e+06	8.86034e+06	4.77085e+06	5.02676e+06	6.08679e+06	5.72599e+06	4.92675e+06	6.08416e+06	4.06158e+06	1.01966e+07	5.52036e+06	4.93132e+06	5.11336e+06	5.52905e+06
Com_4921_pos	Baccatin	P	C29H46O4	458.34	481.326	5.41651	[M+Na]+	11.014	0.51	1	C18	Lipids and lipid-like molecules	Prenol lipids	Sesterterpenoids	"66107-60-6"	-	-	-	-	91895420	CC1(CCC23C=CC4(C5(CCC6C(C(C(CC6(C5CCC4(C2C1)C)C)O)O)(C)C)C)OO3)C	FMQSPIDOGLAJKQ-BLZAXGAYSA-N	1.78885e+06	1.03655e+06	2.05046e+06	3.05535e+06	2.91303e+06	1.01269e+06	2.02608e+06	1.83449e+06	760057	7.38726e+06	1.15251e+06	1.36338e+06	4.21136e+06	4.2899e+06	7.51389e+06
Com_4789_pos	Rhapontigenin 3'-O-glucoside	P	C21H24O9	420.142	443.131	1.43509	[M+Na]+	5.608	0.57	1	C18	Phenylpropanoids and polyketides	Stilbenes	Stilbene glycosides	"94356-22-6"	-	-	-	-	45033634	COC1=C(C=C(C=C1)C=CC2=CC(=CC(=C2)O)O)OC3C(C(C(C(O3)CO)O)O)O	NMZBFHDKUAVGLR-DXKBKAGUSA-N	8.47601e+07	5.56461e+07	8.01679e+07	6.50201e+07	6.88068e+07	6.47112e+07	4.38869e+07	3.38021e+07	4.08168e+07	3.11293e+07	3.9425e+07	4.43707e+07	4.54438e+07	4.69216e+07	4.52107e+07
Com_584_pos	Methyl 3-Hydroxyphenylacetate	P	C9H10O3	166.063	167.07	1.33252	[M+H]+	5.79	0.68	1	C18	Benzenoids	Phenols	1-hydroxy-4-unsubstituted benzenoids	"42058-59-3"	-	-	-	-	39129	COC(=O)CC1=CC(=CC=C1)O	AMDDOQIUPAINLH-UHFFFAOYSA-N	2.08201e+08	1.94509e+08	2.1977e+08	1.70311e+08	1.86598e+08	3.41224e+08	2.52695e+08	3.45671e+08	3.44676e+08	3.09467e+08	3.07813e+08	2.83354e+08	1.5744e+08	1.5907e+08	1.57312e+08
Com_1527_pos	Cinnamyl isovalerate	P	C14H18O2	218.131	219.137	2.27999	[M+H]+	6.686	0.68	1	C18	Benzenoids	Benzene and substituted derivatives	Styrenes	"140-27-2"	-	-	-	-	5355855	CC(C)CC(=O)OC/C=C/C1=CC=CC=C1	FOCMOGKCPPTERB-RMKNXTFCSA-N	3.1162e+07	3.15556e+07	3.84711e+07	2.02501e+07	2.69498e+07	1.54602e+07	1.46817e+07	1.37685e+07	4.14148e+07	1.62368e+07	2.66793e+07	1.99408e+07	5.9003e+07	6.37628e+07	6.29281e+07
Com_3851_pos	Cocamidopropyl betaine	P	C19H38N2O3	342.288	343.295	1.29507	[M+H]+	7.267	0.87	1	C18	Organic acids and derivatives	Carboxylic acids and derivatives	Amino acids, peptides, and analogues	"86438-79-1"	-	-	-	-	-	CCCCCCCCCCCC(=O)NCCC[N+](C)(C)CC(=O)O	MRUAUOIMASANKQ-UHFFFAOYSA-O	2.17416e+06	4.47769e+06	2.66445e+06	5.14804e+06	4.07255e+06	3.59212e+06	3.26592e+06	1.91963e+06	3.9009e+06	2.69404e+06	3.43372e+06	3.40118e+06	8.02666e+06	7.92845e+06	8.36292e+06
Com_260_pos	2-Isopropylphenol	P	C9H12O	136.089	137.096	1.24014	[M+H]+	7.969	0.81	1	C18	Benzenoids	Benzene and substituted derivatives	Cumenes	"88-69-7"	HMDB0032029	-	-	-	6943	CC(C)C1=CC=CC=C1O	CRBJBYGJVIBWIY-UHFFFAOYSA-N	4.51177e+07	4.5204e+07	4.16174e+07	5.15061e+07	1.35922e+07	5.87945e+07	5.12716e+07	3.02763e+07	2.431e+07	3.97534e+07	3.33261e+07	4.75531e+07	4.59026e+07	4.53422e+07	4.80729e+07
Com_784_pos	Dihydrocarveyl acetate	P	C12H20O2	196.146	179.143	1.46431	[M+H-H2O]+	6.156	0.70	1	C18	Lipids and lipid-like molecules	Prenol lipids	Monoterpenoids	"20777-49-5"	HMDB0041469	-	-	-	30248	CC1CCC(CC1OC(=O)C)C(=C)C	TUSIZTVSUSBSQI-UHFFFAOYSA-N	2.27796e+08	2.13163e+08	2.10767e+08	2.03495e+08	1.63561e+08	2.34935e+08	1.76977e+08	2.2885e+08	1.49893e+08	2.07542e+08	2.2708e+08	2.08148e+08	1.86173e+08	1.88766e+08	1.91272e+08
Com_327_pos	Indole-5-carboxylic acid	P	C9H7NO2	161.048	144.044	2.17569	[M+H-H2O]+	5.385	0.63	1	C18	Organoheterocyclic compounds	Indoles and derivatives	Indolecarboxylic acids and derivatives	"1670-81-1"	HMDB0253469	-	-	-	74280	C1=CC2=C(C=CN2)C=C1C(=O)O	IENZCGNHSIMFJE-UHFFFAOYSA-N	7.11244e+07	6.66908e+07	5.08972e+07	4.58871e+07	5.2934e+07	6.61487e+07	2.97759e+07	3.29088e+07	4.86955e+07	4.07072e+07	4.10553e+07	4.13719e+07	2.79492e+07	3.69902e+07	2.88229e+07
Com_70_pos	delta-Hexanolactone	P	C6H10O2	114.068	115.075	1.6783	[M+H]+	5.516	0.93	1	C18	Organoheterocyclic compounds	Lactones	Delta valerolactones	"823-22-3"	HMDB0000453	-	-	-	13204	CC1CCCC(=O)O1	RZTOWFMDBDPERY-UHFFFAOYSA-N	6.50299e+07	5.00362e+07	8.56154e+07	5.66882e+07	5.93088e+07	6.896e+07	4.209e+07	5.19688e+07	5.64574e+07	4.88288e+07	4.80726e+07	4.64986e+07	4.30748e+07	4.10534e+07	4.25777e+07
Com_2151_pos	N-lactoyl-Tyrosine	P	C12H15NO5	253.095	254.102	2.78472	[M+H]+	5.343	0.94	1	C18	Organic acids and derivatives	Carboxylic acids and derivatives	Amino acids, peptides, and analogues	"1373771-50-6"	-	-	-	-	70363110	CC(C(=O)N[C@@H](CC1=CC=C(C=C1)O)C(=O)O)O	XBOGARDIMVJTKF-MHPPCMCBSA-N	1.04335e+07	1.23959e+07	1.63366e+07	5.90502e+06	1.05274e+07	1.41911e+07	1.80013e+07	1.97747e+07	2.48461e+07	1.9711e+07	2.18285e+07	2.12374e+07	1.32753e+07	1.49491e+07	1.55525e+07
Com_2330_pos	Elenaic acid	P	C11H14O6	242.079	265.068	1.57689	[M+Na]+	5.579	0.52	1	C18	Organic acids and derivatives	Carboxylic acids and derivatives	Dicarboxylic acids and derivatives	"34422-12-3"	-	-	-	-	169607	C[C@H]1[C@H]([C@@H](C(=CO1)C(=O)OC)CC(=O)O)C=O	MQFAJBBHEYTHKF-BIIVOSGPSA-N	8.30357e+06	3.34219e+06	6.53163e+06	3.85053e+06	9.13395e+06	7.16986e+06	2.31572e+06	1.56784e+06	4.26146e+06	1.12377e+06	2.58028e+06	2.14364e+06	3.44302e+06	4.34447e+06	4.36851e+06
Com_2746_pos	Hexyl glucoside	P	C12H24O6	264.157	287.148	6.35855	[M+Na]+	5.521	0.55	1	C18	Lipids and lipid-like molecules	Fatty Acyls	Fatty acyl glycosides	"59080-45-4"	-	-	-	-	181215	CCCCCCO[C@H]1[C@@H]([C@H]([C@@H]([C@H](O1)CO)O)O)O	JVAZJLFFSJARQM-RMPHRYRLSA-N	2.76322e+07	3.17684e+07	2.64085e+07	2.51545e+07	2.45751e+07	2.47563e+07	1.84143e+07	2.14945e+07	2.49784e+07	2.02025e+07	2.16568e+07	2.08479e+07	2.03129e+07	2.2053e+07	2.08566e+07
Com_961_pos	alpha-Irone	P	C14H22O	206.167	189.163	1.48505	[M+H-H2O]+	7.989	0.91	1	C18	Lipids and lipid-like molecules	Prenol lipids	Sesquiterpenoids	"79-69-6"	HMDB0035631	-	-	-	5371002	CC1CC=C(C(C1(C)C)/C=C/C(=O)C)C	JZQOJFLIJNRDHK-CMDGGOBGSA-N	4.42658e+07	4.18466e+07	4.28728e+07	6.38318e+07	5.90245e+07	6.71961e+07	1.23151e+08	8.10015e+07	6.68271e+07	1.27208e+08	8.59062e+07	8.46896e+07	1.13262e+08	1.09445e+08	7.95986e+07
Com_1960_pos	alpha-Glu-asp	P	C9H14N2O7	262.08	245.076	2.8031	[M+H-H2O]+	2.077	0.58	1	C18	Organic acids and derivatives	Peptidomimetics	Hybrid peptides	"3918-84-1"	HMDB0028815	-	-	-	99716	C(CC(=O)O)[C@@H](C(=O)N[C@@H](CC(=O)O)C(=O)O)N	FYYSIASRLDJUNP-WHFBIAKZSA-N	774369	4.31016e+06	765989	1.09638e+06	1.10753e+06	1.16918e+06	3.23871e+07	2.74691e+07	3.39715e+07	3.42181e+07	3.36792e+07	3.32244e+07	1.61034e+07	1.46998e+07	1.67793e+07
Com_5046_pos	1-Eicosanoyl-sn-glycero-3-phosphocholine	P	C28H58NO7P	551.395	552.402	0.84978	[M+H]+	10.309	0.91	1	C18	Lipids and lipid-like molecules	Glycerophospholipids	Glycerophosphocholines	108341-80-6""""""""	HMDB0010390	-	-	LMGP01050045	24779473	CCCCCCCCCCCCCCCCCCCC(=O)OC[C@H](COP(=O)([O-])OCC[N+](C)(C)C)O	UATOAILWGVYRQS-HHHXNRCGSA-N	3.1707e+06	4.49076e+06	2.89386e+06	8.38353e+06	7.29729e+06	5.328e+06	2.69661e+06	4.44557e+06	4.74111e+06	2.445e+06	4.04926e+06	4.29345e+06	6.86343e+06	7.24635e+06	6.42057e+06
Com_2592_pos	Prolyl-tyrosine	P	C14H18N2O4	278.127	279.133	2.74481	[M+H]+	5.042	0.87	1	C18	Organic acids and derivatives	Carboxylic acids and derivatives	Amino acids, peptides, and analogues	"19786-36-8"	-	-	-	-	152264	C1C[C@H](NC1)C(=O)N[C@@H](CC2=CC=C(C=C2)O)C(=O)O	OIDKVWTWGDWMHY-RYUDHWBXSA-N	1.17126e+08	1.5848e+08	4.71586e+07	6.05933e+07	1.36378e+08	1.04778e+08	6.55992e+07	8.07148e+07	9.0626e+07	7.37174e+07	8.17374e+07	8.21116e+07	7.21562e+07	7.09519e+07	5.58187e+07
Com_1694_pos	L-isoleucyl-L-proline	P	C11H20N2O3	228.147	229.154	2.268	[M+H]+	5.182	1.00	1	C18	Organic acids and derivatives	Carboxylic acids and derivatives	Amino acids, peptides, and analogues	"37462-92-3"	HMDB0011174	-	-	-	444876	CC[C@H](C)[C@@H](C(=O)N1CCC[C@H]1C(=O)O)N	BBIXOODYWPFNDT-CIUDSAMLSA-N	2.77756e+09	3.19426e+09	3.06381e+08	2.28711e+09	2.61166e+09	2.6489e+09	6.37317e+09	7.61816e+09	8.71521e+09	7.10922e+09	7.76399e+09	7.40998e+09	4.49006e+09	4.50545e+09	4.56587e+09
Com_1822_pos	3-Deoxyestrone	P	C18H22O	254.167	237.163	1.263	[M+H-H2O]+	8.851	0.51	1	C18	Lipids and lipid-like molecules	Steroids and steroid derivatives	Estrane steroids	"53-45-2"	-	C14972	-	-	5882	C[C@]12CC[C@H]3[C@H]([C@@H]1CCC2=O)CCC4=CC=CC=C34	LGHBWDKMGOIZKH-CBZIJGRNSA-N	436387	1.5545e+06	1.67188e+06	572081	304031	1.0933e+06	366812	1.29305e+06	1.96093e+06	597565	1.21646e+06	530285	1.09915e+06	1.26216e+06	1.05023e+06
Com_185_pos	7-Hydroxyheptanoic acid	P	C7H14O3	146.094	129.091	1.05473	[M+H-H2O]+	5.55	0.86	1	C18	Organic acids and derivatives	Hydroxy acids and derivatives	Medium-chain hydroxy acids and derivatives	"3710-42-7"	-	-	-	LMFA01050019	138016	C(CCCO)CCC(=O)O	PNAJBOZYCFSQDJ-UHFFFAOYSA-N	1.98801e+07	2.36418e+07	2.28452e+07	1.8386e+07	1.86332e+07	2.02442e+07	1.71369e+07	1.87958e+07	2.38359e+07	1.90821e+07	1.9373e+07	1.75955e+07	1.67907e+07	1.61112e+07	1.54386e+07
Com_2014_pos	H-Val-Glu-OH TFA	P	C10H18N2O5	246.122	247.128	2.63404	[M+H]+	2.103	0.85	1	C18	Organic acids and derivatives	Carboxylic acids and derivatives	Amino acids, peptides, and analogues	"3062-07-5"	HMDB0029126	-	-	-	7009623	CC(C)[C@@H](C(=O)N[C@@H](CCC(=O)O)C(=O)O)N	UPJONISHZRADBH-XPUUQOCRSA-N	1.00265e+08	1.24347e+08	8.70919e+07	7.3178e+07	7.46781e+07	1.30064e+08	3.21789e+08	3.18868e+08	4.18494e+08	3.58028e+08	3.59363e+08	3.73778e+08	1.52507e+08	1.44866e+08	1.61164e+08
Com_4884_pos	Goshonoside F1	P	C26H44O8	484.304	467.298	4.57416	[M+H-H2O]+	6.956	0.59	1	C18	Lipids and lipid-like molecules	Prenol lipids	Terpene glycosides	"90851-24-4"	HMDB0038539	-	-	-	13855760	C/C(=C\COC1C(C(C(C(O1)CO)O)O)O)/CCC2C(=C)CCC3C2(CCC(C3(C)CO)O)C	JAFZKPLEKRHFFD-XNTDXEJSSA-N	2.01915e+07	2.12043e+07	2.11467e+07	2.38528e+07	1.70775e+07	2.52009e+07	2.39579e+07	3.30686e+07	2.9389e+07	3.02096e+07	3.98915e+07	3.46282e+07	2.19064e+07	1.99162e+07	2.21169e+07
Com_1631_pos	Methyl 3-carbazolecarboxylate	P	C14H11NO2	225.079	226.084	9.81429	[M+H]+	5.774	0.69	1	C18	Organoheterocyclic compounds	Indoles and derivatives	Carbazoles	"97931-41-4"	HMDB0029744	-	-	-	504069	COC(=O)C1=CC2=C(C=C1)NC3=CC=CC=C32	LZXXHWWSVRIDGR-UHFFFAOYSA-N	3.16778e+06	8.03707e+06	8.16306e+06	3.02375e+06	2.90056e+06	7.08293e+06	5.06815e+06	5.12462e+06	4.92128e+06	4.33062e+06	4.81594e+06	4.56523e+06	4.88602e+06	4.31205e+06	4.53275e+06
Com_3149_pos	2-Methoxy-9-phenyl-1H-phenalen-1-one	P	C20H14O2	286.099	309.086	7.67005	[M+Na]+	5.538	0.57	1	C18	Benzenoids	Naphthalenes	Phenylnaphthalenes	"56252-05-2"	HMDB0030840	-	-	-	10085389	COC1=CC2=CC=CC3=C2C(=C(C=C3)C4=CC=CC=C4)C1=O	NXRGWQRQXPUQSX-UHFFFAOYSA-N	3.08367e+06	1.45199e+06	3.04877e+06	2.28271e+06	1.99351e+06	3.5524e+06	1.28725e+06	1.11568e+06	1.86167e+06	900302	1.42218e+06	1.12811e+06	1.72727e+06	1.40691e+06	1.31919e+06
Com_471_pos	Dimethyl adipate	P	C8H14O4	174.089	157.086	0.96518	[M+H-H2O]+	5.699	0.70	1	C18	Lipids and lipid-like molecules	Fatty Acyls	Fatty acid esters	"627-93-0"	HMDB0041606	C14570	-	-	12329	COC(=O)CCCCC(=O)OC	UDSFAEKRVUSQDD-UHFFFAOYSA-N	7.48407e+07	9.4801e+07	7.9568e+07	6.4717e+07	6.88377e+07	8.24224e+07	6.21754e+07	6.94154e+07	7.79498e+07	6.39702e+07	7.01277e+07	6.5782e+07	6.27915e+07	6.02251e+07	6.17421e+07
Com_1639_pos	4-Chloroindole-3-acetic acid	P	C10H8ClNO2	209.024	227.059	2.86046	[M+NH4]+	5.878	0.69	1	C18	Organoheterocyclic compounds	Indoles and derivatives	Indolyl carboxylic acids and derivatives	"2519-61-1"	HMDB0032936	-	-	-	100413	C1=CC2=C(C(=C1)Cl)C(=CN2)CC(=O)O	WNCFBCKZRJDRKZ-UHFFFAOYSA-N	1.47644e+07	1.26424e+07	1.56662e+07	1.2894e+07	2.09276e+07	1.5836e+07	1.93875e+07	1.05727e+07	1.46571e+07	1.13987e+07	1.2693e+07	1.75708e+07	1.39311e+07	1.32254e+07	1.47055e+07
Com_666_pos	D-(+)-Malic Acid Diethyl Ester	P	C8H14O5	190.084	173.081	1.80225	[M+H-H2O]+	5.39	0.77	1	C18	Organic acids and derivatives	Hydroxy acids and derivatives	Beta hydroxy acids and derivatives	"7554-28-1"	-	-	-	-	1715086	CCOC(=O)C[C@H](C(=O)OCC)O	VKNUORWMCINMRB-ZCFIWIBFSA-N	2.15173e+07	2.18336e+07	3.60201e+07	1.8451e+07	1.3378e+07	2.21266e+07	4.41645e+06	4.23778e+06	5.22767e+06	4.27518e+06	5.31596e+06	4.48005e+06	1.02176e+07	1.02104e+07	1.23953e+07
Com_4517_pos	syringaresinol	P	C22H26O8	418.163	401.158	3.01061	[M+H-H2O]+	5.545	0.89	1	C18	Lignans, neolignans and related compounds	Furanoid lignans	-	"487-35-4"	HMDB0038928	-	-	-	100067	COC1=CC(=CC(=C1O)OC)C2C3COC(C3CO2)C4=CC(=C(C(=C4)OC)O)OC	KOWMJRJXZMEZLD-UHFFFAOYSA-N	3.54637e+08	3.15333e+08	3.35452e+08	3.03355e+08	2.56383e+08	2.95735e+08	2.13299e+08	2.49123e+08	2.63621e+08	2.15715e+08	3.00679e+08	2.43001e+08	2.42741e+08	2.43429e+08	2.36763e+08
Com_3675_pos	N-Tetradecanoyl-DL-homoserine lactone	P	C18H33NO3	311.246	334.235	0.53872	[M+Na]+	7.232	0.63	1	C18	Organic acids and derivatives	Carboxylic acids and derivatives	Amino acids, peptides, and analogues	"98206-80-5"	-	-	-	-	4534674	CCCCCCCCCCCCCC(=O)NC1CCOC1=O	ZQAYHOXXVBVXPZ-UHFFFAOYSA-N	2.49481e+08	1.18739e+08	3.64372e+08	8.38125e+07	3.17974e+08	5.31824e+08	3.72227e+08	5.69162e+07	7.41372e+07	4.237e+07	7.70241e+07	1.84503e+08	4.02059e+07	4.29077e+07	4.94146e+07
Com_3747_pos	1-Linoleoyl-rac-glycerol	P	C21H38O4	354.277	337.273	1.5368	[M+H-H2O]+	10.674	0.96	1	C18	Lipids and lipid-like molecules	Fatty Acyls	Lineolic acids and derivatives	"2277-28-3"	HMDB0242115	-	-	LMGL01010006	5283469	CCCCC/C=C\C/C=C\CCCCCCCC(=O)OCC(CO)O	WECGLUPZRHILCT-HZJYTTRNSA-N	4.58429e+07	4.77241e+07	5.44515e+07	1.77326e+07	7.40613e+06	2.52271e+07	2.13128e+07	6.4578e+06	4.26262e+07	1.13618e+07	1.20298e+07	1.76721e+06	4.11709e+07	4.20023e+07	4.5768e+07
Com_3390_pos	Palmitoleoyl Ethanolamide	P	C18H35NO2	297.267	320.256	1.3876	[M+Na]+	7.433	0.93	1	C18	Organic nitrogen compounds	Organonitrogen compounds	Amines	"94421-67-7"	HMDB0013648	-	-	LMFA08040043	9835868	CCCCCC/C=C\CCCCCCCC(=O)NCCO	WFRLANWAASSSFV-FPLPWBNLSA-N	4.29079e+08	3.51595e+08	5.04085e+08	3.38368e+08	4.51945e+08	4.37823e+08	6.53084e+08	3.57791e+08	4.43124e+08	1.99627e+08	2.85064e+08	3.50118e+08	3.51552e+08	3.48511e+08	3.53493e+08
Com_998_pos	Atrazine-desethyl-2-hydroxy	P	C6H11N5O	169.096	192.086	3.04729	[M+Na]+	3.21	0.55	1	C18	Organoheterocyclic compounds	Triazines	1,3,5-triazines	"19988-24-0"	-	-	-	-	135510207	CC(C)NC1=NC(=O)NC(=N1)N	GCKLGRUZDXSATG-UHFFFAOYSA-N	1.00418e+07	1.44398e+07	1.15095e+07	1.16935e+07	1.36838e+07	6.95104e+06	1.18831e+07	1.2243e+07	1.49438e+07	1.24665e+07	1.26088e+07	1.36911e+07	1.10858e+07	9.03447e+06	1.30254e+07
Com_2635_pos	Diisobutyl adipate	P	C14H26O4	258.183	281.172	2.12617	[M+Na]+	6.372	0.85	1	C18	Lipids and lipid-like molecules	Fatty Acyls	Fatty acid esters	-	HMDB0041618	C14260	-	-	8831	CC(C)COC(=O)CCCCC(=O)OCC(C)C	RDOFJDLLWVCMRU-UHFFFAOYSA-N	5.16446e+08	5.94366e+08	6.32038e+08	4.92623e+08	4.89267e+08	5.4769e+08	2.91496e+08	2.66322e+08	3.50991e+08	2.89627e+08	3.03513e+08	2.82764e+08	3.61654e+08	3.54985e+08	3.57976e+08
Com_399_pos	3,5-Dimethyl-4-hydroxy benzaldehyde	P	C9H10O2	150.068	151.075	1.25136	[M+H]+	5.48	0.82	1	C18	Organic oxygen compounds	Organooxygen compounds	Carbonyl compounds	-	-	-	-	-	75222	CC1=CC(=CC(=C1O)C)C=O	UYGBSRJODQHNLQ-UHFFFAOYSA-N	1.3391e+08	9.21431e+07	1.31284e+08	1.11874e+08	1.09822e+08	1.29677e+08	9.57101e+07	7.34154e+07	1.31525e+08	1.05381e+08	7.31336e+07	1.07022e+08	9.90262e+07	7.20572e+07	1.01317e+08
Com_311_pos	Oenanthic ether	P	C9H18O2	158.131	141.127	1.26898	[M+H-H2O]+	7.985	0.72	1	C18	Lipids and lipid-like molecules	Fatty Acyls	Fatty acid esters	-	HMDB0000798	-	-	LMFA07010984	7797	CCCCCCC(=O)OCC	TVQGDYNRXLTQAP-UHFFFAOYSA-N	8.70453e+06	8.08145e+06	8.96129e+06	1.24728e+07	8.78408e+06	1.19207e+07	1.56318e+07	1.49946e+07	1.23806e+07	1.9882e+07	1.539e+07	1.44609e+07	1.35484e+07	1.32024e+07	1.4355e+07
Com_325_pos	5-Nonanone	P	C9H18O	142.136	143.143	1.26674	[M+H]+	6.233	0.85	1	C18	Organic oxygen compounds	Organooxygen compounds	Carbonyl compounds	-	HMDB0246832	-	-	-	10405	CCCCC(=O)CCCC	WSGCRAOTEDLMFQ-UHFFFAOYSA-N	4.38002e+06	3.94601e+06	5.08968e+06	3.836e+06	2.58071e+06	4.80517e+06	5.61502e+06	9.3753e+06	9.07181e+06	7.76058e+06	7.78646e+06	6.7635e+06	5.09639e+06	5.12937e+06	4.81304e+06
Com_645_pos	5-Methyl-2-phenyl-2-hexenal	P	C13H16O	188.12	171.117	1.6289	[M+H-H2O]+	7.754	0.73	1	C18	Benzenoids	Benzene and substituted derivatives	Phenylacetaldehydes	-	HMDB0031855	-	-	-	5370602	CC(C)CC=C(C=O)C1=CC=CC=C1	YURDCJXYOLERLO-LCYFTJDESA-N	2.91078e+06	3.25915e+06	1.91352e+06	5.08562e+06	4.84892e+06	2.40117e+06	7.38329e+06	4.8802e+06	3.91442e+06	3.37057e+06	6.83842e+06	5.29446e+06	3.8065e+06	4.18822e+06	4.54834e+06
Com_2136_pos	Dibutyl succinate	P	C12H22O4	230.152	253.141	2.02855	[M+Na]+	6.37	0.63	1	C18	Lipids and lipid-like molecules	Fatty Acyls	Fatty acid esters	-	HMDB0251173	C19143	-	-	8830	CCCCOC(=O)CCC(=O)OCCCC	YUXIBTJKHLUKBD-UHFFFAOYSA-N	6.24079e+08	7.54264e+08	6.8534e+08	6.01534e+08	5.50143e+08	6.62471e+08	4.83239e+08	5.20224e+08	6.62382e+08	5.34851e+08	5.54996e+08	5.03562e+08	5.05642e+08	5.01536e+08	5.07752e+08
Com_722_pos	(3E,5E)-6,10-dimethylundeca-3,5,9-trien-2-one	P	C13H20O	192.151	175.148	1.72946	[M+H-H2O]+	6.994	0.93	1	C18	Lipids and lipid-like molecules	Prenol lipids	Monoterpenoids	-	HMDB0032498	-	-	-	1757003	CC(=CCCC(=CC=CC(=O)C)C)C	JXJIQCXXJGRKRJ-KOOBJXAQSA-N	3.94039e+07	3.29792e+07	7.0276e+07	5.77321e+07	2.28365e+06	4.52875e+07	4.45412e+07	7.77815e+07	5.28388e+07	8.31938e+07	8.79107e+07	7.42495e+07	3.79165e+07	5.72015e+07	3.72319e+07
Com_1908_pos	15-Hydroxypentadecanoic Acid	P	C15H30O3	258.219	241.216	1.69477	[M+H-H2O]+	8.485	0.92	1	C18	Lipids and lipid-like molecules	Fatty Acyls	Fatty acids and conjugates	-	-	-	-	LMFA01050182	78360	C(CCCCCCCO)CCCCCCC(=O)O	BZUNJUAMQZRJIP-UHFFFAOYSA-N	1.89019e+07	1.34876e+07	1.72308e+07	1.64872e+07	1.61412e+07	1.41343e+07	2.11219e+07	1.43126e+07	1.23438e+07	1.24204e+07	1.23252e+07	1.41533e+07	1.92876e+07	2.10829e+07	2.04442e+07
Com_793_pos	2-Tridecenal	P	C13H24O	196.183	179.179	1.43412	[M+H-H2O]+	7.987	0.55	1	C18	Lipids and lipid-like molecules	Fatty Acyls	Fatty aldehydes	-	HMDB0037275	-	-	LMFA06000075	5283363	CCCCCCCCCCC=CC=O	VMUNAKQXJLHODT-VAWYXSNFSA-N	5.47927e+07	5.41526e+07	5.49258e+07	7.58875e+07	5.08023e+07	8.45741e+07	8.34914e+07	7.91284e+07	6.57898e+07	1.21642e+08	7.91307e+07	7.82114e+07	8.83831e+07	8.83616e+07	9.17888e+07
Com_2350_pos	12-Oxo-2,3-dinor-10,15-phytodienoic acid	P	C16H24O3	264.173	265.179	4.01883	[M+H]+	6.714	0.76	1	C18	Lipids and lipid-like molecules	Fatty Acyls	Eicosanoids	-	-	-	-	LMFA02010018	91746127	CCC=CCC1C(C=CC1=O)CCCCCC(=O)O	SZVNKXCDJUBPQO-DWMAKUKJSA-N	1.04094e+07	1.10936e+07	8.06011e+06	8.23292e+06	8.80838e+06	9.63275e+06	1.35799e+07	1.38726e+07	1.7091e+07	1.77899e+07	1.63923e+07	1.35719e+07	1.07745e+07	1.29679e+07	1.21662e+07
Com_757_pos	Theaspirane	P	C13H22O	194.167	177.164	1.27439	[M+H-H2O]+	7.608	0.85	1	C18	Organoheterocyclic compounds	Tetrahydrofurans	-	"36431-72-8"	HMDB0036823	-	-	-	61953	CC1CCC2(O1)C(=CCCC2(C)C)C	GYUZHTWCNKINPY-UHFFFAOYSA-N	2.61527e+07	2.71253e+07	2.51243e+07	2.8512e+07	2.964e+07	2.4876e+07	2.75895e+07	2.34075e+07	2.08146e+07	2.07391e+07	2.74793e+07	2.34207e+07	2.31291e+07	2.16229e+07	2.54356e+07
Com_2293_pos	Pinolenic Acid	P	C18H30O2	278.225	261.221	1.12418	[M+H-H2O]+	8.688	0.93	1	C18	Lipids and lipid-like molecules	Fatty Acyls	Lineolic acids and derivatives	"16833-54-8"	-	-	-	LMFA01030344	5312495	CCCCCC=CCC=CCCC=CCCCC(=O)O	HXQHFNIKBKZGRP-URPRIDOGSA-N	8.46737e+07	8.51082e+07	1.03592e+08	8.88315e+07	1.29837e+08	7.31387e+07	7.90089e+07	5.60552e+07	4.85373e+07	4.12184e+07	4.21483e+07	5.27685e+07	1.16116e+08	1.2536e+08	1.1976e+08
Com_1198_pos	1-Cinnamoylpyrrolidine	P	C13H15NO	201.115	202.122	2.3491	[M+H]+	5.509	0.58	1	C18	Phenylpropanoids and polyketides	Cinnamic acids and derivatives	-	"52438-21-8"	-	-	-	-	765514	C1CCN(C1)C(=O)C=CC2=CC=CC=C2	JSIGICUAXLIURX-CMDGGOBGSA-N	1.23104e+07	1.18933e+07	2.09431e+07	4.79895e+07	2.97159e+07	1.52808e+07	1.11387e+07	5.8651e+07	4.01677e+07	2.03112e+07	3.16089e+07	1.83999e+07	2.32112e+07	2.29952e+07	2.38102e+07
Com_55_pos	Epsilon-caprolactam	P	C6H11NO	113.084	114.091	1.87966	[M+H]+	5.394	1.00	1	C18	Organoheterocyclic compounds	Lactams	Caprolactams	"105-60-2"	HMDB0062769	C06593	map00930;map01100;map01120	-	7768	C1CCC(=O)NCC1	JBKVHLHDHHXQEQ-UHFFFAOYSA-N	4.32612e+07	5.70623e+09	2.81744e+08	1.71285e+09	2.29977e+08	2.2473e+09	5.45621e+08	3.39679e+08	1.07679e+09	5.05023e+08	1.19814e+09	2.79126e+08	1.06972e+09	1.08083e+09	1.09417e+09
Com_237_pos	(+)-trans-p-Mentha-2,8-dien-1-ol	P	C10H16O	152.12	135.117	0.65065	[M+H-H2O]+	8.479	0.86	1	C18	Lipids and lipid-like molecules	Prenol lipids	Monoterpenoids	"52154-82-2"	HMDB0035077	-	-	-	111274	CC(=C)C1CCC(C=C1)(C)O	MKPMHJQMNACGDI-UWVGGRQHSA-N	2.50627e+07	2.32109e+07	3.23049e+07	2.76266e+07	3.53401e+07	2.49043e+07	2.68338e+07	2.7309e+07	2.20221e+07	2.85355e+07	2.50095e+07	2.28839e+07	3.24936e+07	3.44478e+07	3.51683e+07
Com_1939_pos	Falcarindiol	P	C17H24O2	260.178	243.175	2.60238	[M+H-H2O]+	5.993	0.56	1	C18	Lipids and lipid-like molecules	Fatty Acyls	Fatty alcohols	"55297-87-5"	-	-	-	-	6436239	CCCCCCCC=CC(C#CC#CC(C=C)O)O	QWCNQXNAFCBLLV-RCQSYPNMSA-N	4.56589e+06	3.01519e+06	3.9186e+06	3.80907e+06	2.9908e+06	4.64285e+06	4.63042e+06	7.57768e+06	7.0453e+06	4.93558e+06	5.73474e+06	5.92403e+06	4.21992e+06	4.07661e+06	4.14664e+06
Com_1536_pos	Cyperotundone	P	C15H22O	218.167	219.174	1.67938	[M+H]+	7.67	0.91	1	C18	Lipids and lipid-like molecules	Prenol lipids	Sesquiterpenoids	"3466-15-7"	-	-	-	-	12308615	CC1CCC2CC3=C(C(=O)CC13C2(C)C)C	GIGKXOAUYMWORB-OSQNNJELSA-N	2.6514e+07	2.74411e+07	2.49495e+07	1.6514e+06	2.86372e+07	2.72979e+07	2.76813e+07	1.82189e+07	1.79858e+07	5.50212e+07	3.42081e+07	2.54862e+07	2.79478e+07	2.62646e+07	2.83381e+07
Com_2225_pos	N,N-Dimethyltetradecylamine-N-oxide	P	C16H35NO	257.272	258.279	1.42703	[M+H]+	7.346	0.84	1	C18	Organic nitrogen compounds	Organonitrogen compounds	Aminoxides	"3332-27-2"	-	-	-	-	18739	CCCCCCCCCCCCCC[N+](C)(C)[O-]	ONHFWHCMZAJCFB-UHFFFAOYSA-N	1.24993e+07	7.51145e+06	1.48076e+07	1.50905e+07	1.7876e+07	1.16439e+07	1.46666e+07	1.70633e+07	1.1889e+07	8.19495e+06	4.87178e+06	8.86849e+06	1.96827e+07	1.97424e+07	1.97922e+07
Com_4181_pos	1-(N-Tryptophan)-1-deoxyfructose	P	C17H22N2O7	366.143	367.149	2.72741	[M+H]+	5.222	0.93	1	C18	Organic acids and derivatives	Carboxylic acids and derivatives	Amino acids, peptides, and analogues	"25020-15-9"	-	-	-	-	159983	C1=CC=C2C(=C1)C(=CN2)CC(C(=O)O)NCC(=O)C(C(C(CO)O)O)O	RZJHOCXJFBBOAY-LCGIIJARSA-N	6.30592e+07	1.09118e+08	8.56912e+07	6.5849e+07	5.28348e+07	5.41533e+07	4.37271e+07	5.50169e+07	6.09934e+07	4.85437e+07	5.2241e+07	4.93909e+07	5.04571e+07	5.02338e+07	5.11309e+07
Com_5162_pos	Enniatin B	P	C33H57N3O9	639.409	662.397	1.88303	[M+Na]+	7.647	0.87	1	C18	Organic acids and derivatives	Peptidomimetics	Depsipeptides	"917-13-5"	-	C15740	-	-	164754	CC(C)C1C(=O)OC(C(=O)N(C(C(=O)OC(C(=O)N(C(C(=O)OC(C(=O)N1C)C(C)C)C(C)C)C)C(C)C)C(C)C)C)C(C)C	MIZMDSVSLSIMSC-VYLWARHZSA-N	1.33348e+06	2.10042e+06	1.96027e+06	1.97672e+06	1.91518e+06	1.09299e+07	2.3102e+06	3.25783e+06	2.22941e+06	1.54733e+06	5.94944e+06	2.75079e+06	2.78024e+06	2.95808e+06	2.80162e+06
Com_4526_pos	Glyceryl arachidonate	P	C23H38O4	378.277	401.268	5.55132	[M+Na]+	10.021	0.86	1	C18	Lipids and lipid-like molecules	Glycerolipids	Monoradylglycerols	"35474-99-8"	-	C13857	-	-	5282281	CCCCCC=CCC=CCC=CCC=CCCCC(=O)OCC(CO)O	DCPCOKIYJYGMDN-DOFZRALJSA-N	645997	1.02628e+06	1.58838e+06	818255	1.39043e+06	87728.6	249980	237214	2.54248e+06	219636	1.61813e+06	1.74468e+06	1.11943e+06	1.43399e+06	1.53935e+06
Com_1122_pos	Levodopa	P	C9H11NO4	197.069	198.076	2.74487	[M+H]+	1.394	0.92	1	C18	Organic acids and derivatives	Carboxylic acids and derivatives	Amino acids, peptides, and analogues	"59-92-7"	HMDB0000181	C00355	map00350;map00950;map00965;map01060;map01063;map01100;map01110;map04728;map04917;map05012;map05030;map05031;map05034	-	6047	C1=CC(=C(C=C1CC(C(=O)O)N)O)O	WTDRDQBEARUVNC-LURJTMIESA-N	3.61832e+06	4.7539e+06	4.06026e+06	3.76074e+06	3.42438e+06	3.25817e+06	3.3743e+07	1.92275e+07	3.30863e+07	2.1363e+07	3.01983e+07	2.97455e+07	1.68597e+07	1.60189e+07	1.61107e+07
Com_1952_pos	FLAVONE	P	C15H10O2	222.068	245.058	4.59897	[M+Na]+	5.194	0.53	1	C18	Phenylpropanoids and polyketides	Flavonoids	Flavones	"525-82-6"	HMDB0003075	C10043	-	LMPK12110097	10680	C1=CC=C(C=C1)C2=CC(=O)C3=CC=CC=C3O2	VHBFFQKBGNRLFZ-UHFFFAOYSA-N	8.67007e+06	7.61935e+06	6.01718e+06	7.02799e+06	6.74523e+06	7.4941e+06	6.26355e+06	5.73917e+06	7.4049e+06	6.33497e+06	7.37581e+06	5.68394e+06	5.62993e+06	5.72869e+06	5.57562e+06
Com_2022_pos	Octopine	P	C9H18N4O4	246.133	247.139	2.91399	[M+H]+	1.968	0.59	1	C18	Organic acids and derivatives	Carboxylic acids and derivatives	Amino acids, peptides, and analogues	"34522-32-2"	-	C04137	map00330;map01100;map02010	-	108172	CC(C(=O)O)NC(CCCN=C(N)N)C(=O)O	IMXSCCDUAFEIOE-RITPCOANSA-N	607803	2.0653e+06	3.16935e+06	1.54856e+06	753229	2.19316e+06	8.98203e+07	1.12128e+08	1.37364e+08	1.02758e+08	1.07515e+08	9.97653e+07	4.44239e+07	4.66964e+07	4.47571e+07
Com_3539_pos	S-[(2E,6E)-3,7,11-Trimethyl-2,6,10-dodecatrien-1-yl]-L-cysteine	P	C18H31NO2S	325.208	326.217	5.68435	[M+H]+	9.007	0.62	1	C18	Lipids and lipid-like molecules	Prenol lipids	Sesquiterpenoids	"68000-92-0"	HMDB0011627	C19691	map00900;map01110	-	6438372	CC(=CCCC(=CCCC(=CCSCC(C(=O)O)N)C)C)C	SYSLNQMKLROGCL-BCYUYYMPSA-N	3.68767e+07	1.60007e+08	2.16127e+08	3.64338e+07	6.74803e+07	1.10765e+06	3.80626e+06	559461	2.04156e+08	1.11217e+07	1.53553e+08	1.24217e+08	9.69662e+07	1.0732e+08	1.05798e+08
Com_865_pos	Choline hydrogen sulfate	P	C5H14NO4S+	184.064	184.063	1.96399	[M+H]+	1.332	0.93	1	C18	Organic acids and derivatives	Organic sulfuric acids and derivatives	Sulfuric acid esters	"16655-25-7"	-	-	-	-	486	C[N+](C)(C)CCOS(=O)(=O)O	WXCQAWGXWVRCGP-UHFFFAOYSA-O	1.26685e+07	5.88621e+06	1.36071e+07	1.38265e+07	6.24305e+06	1.14121e+07	1.86111e+07	1.47418e+07	1.65717e+07	1.19776e+07	1.44726e+07	1.5039e+07	1.22102e+07	1.0909e+07	1.07919e+07
Com_4640_pos	Dihydroresveratrol 3-O-glucoside	P	C20H24O8	392.147	415.136	0.83108	[M+Na]+	5.556	0.56	1	C18	Phenylpropanoids and polyketides	Stilbenes	Stilbene glycosides	"100432-87-9"	-	-	-	-	38348878	C1=CC(=CC=C1CCC2=CC(=CC(=C2)O[C@H]3[C@@H]([C@H]([C@@H]([C@H](O3)CO)O)O)O)O)O	GMYAXWBDOODSNF-OUUBHVDSSA-N	1.13833e+08	9.6895e+07	1.15248e+08	1.11321e+08	1.80703e+08	1.56905e+08	4.75641e+07	4.26142e+07	5.25466e+07	3.65602e+07	5.02033e+07	5.40534e+07	6.92197e+07	7.49619e+07	7.40037e+07
Com_986_pos	Senkyunolide G	P	C12H16O3	208.11	191.106	1.38265	[M+H-H2O]+	5.857	0.77	1	C18	Organoheterocyclic compounds	Isobenzofurans	-	"94530-85-5"	-	-	-	-	10013283	CCCCC1(C2=C(C=CCC2)C(=O)O1)O	JGIFAEPLZJPSHA-UHFFFAOYSA-N	9.57222e+07	1.44347e+08	9.20202e+07	6.46592e+07	7.84648e+07	8.05032e+07	5.04809e+07	5.7867e+07	7.5296e+07	5.97514e+07	5.95321e+07	5.89306e+07	6.0231e+07	5.9454e+07	6.08488e+07
Com_1867_pos	Voleneol	P	C15H26O2	238.193	239.2	1.32858	[M+H]+	7.981	0.84	1	C18	Lipids and lipid-like molecules	Prenol lipids	Sesquiterpenoids	"70389-88-7"	-	-	-	-	14137570	CC(C)[C@@H]1CC[C@]2([C@@H](CCC(=C)[C@@H]2[C@H]1O)O)C	WKKJGHCXVKEJNU-QRTUWBSPSA-N	3.81005e+07	3.91023e+07	3.74756e+07	5.40751e+07	3.96261e+07	5.62384e+07	6.25426e+07	5.87828e+07	4.91117e+07	8.69916e+07	5.96986e+07	6.00282e+07	5.6542e+07	5.47505e+07	6.00586e+07
Com_3232_pos	Tabernanthine	P	C20H26N2O	310.205	311.211	1.02399	[M+H]+	7.314	0.58	1	C18	Alkaloids and derivatives	Ibogan-type alkaloids	-	"83-94-3"	-	-	-	-	6326116	CC[C@H]1C[C@@H]2C[C@@H]3[C@H]1N(C2)CCC4=C3NC5=C4C=CC(=C5)OC	UCIDWKVIQZIKEK-CFDPKNGZSA-N	6.25552e+06	7.58784e+06	7.29408e+06	8.56464e+06	4.39246e+06	5.94913e+06	4.3382e+06	6.77181e+06	5.5269e+06	4.52056e+06	6.50237e+06	5.3828e+06	6.2934e+06	6.44697e+06	6.73872e+06
Com_2702_pos	4'-Demethoxypiperlotine C	P	C15H19NO3	261.136	284.128	6.75325	[M+Na]+	6.183	0.63	1	C18	Phenylpropanoids and polyketides	Cinnamic acids and derivatives	-	"807372-38-9"	-	-	-	-	124519056	COC1=CC(=CC(=C1)/C=C/C(=O)N2CCCC2)OC	BRRDATYVUWMJSQ-AATRIKPKSA-N	3.26434e+06	4.51547e+06	2.928e+06	4.59845e+06	2.50152e+06	2.93888e+06	1.44143e+06	2.73222e+06	2.21316e+06	1.74552e+06	1.69842e+06	1.83973e+06	2.31776e+06	2.25177e+06	2.28726e+06
Com_4772_pos	3alpha-Angeloyloxypterokaurene L3	P	C25H36O5	416.256	439.245	0.10395	[M+Na]+	8.19	0.50	1	C18	Lipids and lipid-like molecules	Prenol lipids	Diterpenoids	"79406-11-4"	-	-	-	-	91886676	C/C=C(/C)\C(=O)O[C@@H]1CC[C@@]2([C@@H]([C@]1(C)C(=O)O)CC[C@]34[C@]2(CC[C@H](C3)C(=C)C4)O)C	OMEDWFNWWHKRJU-UWZXKBJASA-N	929873	6.9391e+06	1.04684e+07	1.88252e+06	3.49572e+06	21494.7	29233	45368.6	1.13058e+07	545482	9.46822e+06	7.08253e+06	3.86179e+06	4.08414e+06	4.09426e+06
Com_4679_pos	ent-3beta-Tigloyloxykaur-16-en-19-oic acid	P	C25H36O4	400.261	423.253	6.46863	[M+Na]+	7.601	0.52	1	C18	Lipids and lipid-like molecules	Prenol lipids	Diterpenoids	"79406-09-0"	-	-	-	-	102004560	C/C=C(\C)/C(=O)O[C@@H]1CC[C@]2([C@@H]3CC[C@@H]4C[C@@]3(CC[C@@H]2[C@]1(C)C(=O)O)CC4=C)C	HCVOJPQEMAKKFV-ZRAJGRQHSA-N	9.94168e+06	1.43226e+07	1.04596e+07	9.20858e+06	1.95055e+07	9.16828e+06	3.19076e+06	1.76866e+06	1.55464e+06	1.0288e+06	3.47528e+06	2.54992e+06	4.24888e+06	4.78849e+06	5.07009e+06
Com_3580_pos	Xanthinin	P	C17H22O5	306.147	329.133	8.34274	[M+Na]+	5.155	0.54	1	C18	Lipids and lipid-like molecules	Prenol lipids	Terpene lactones	"153483-31-9"	-	-	-	-	160533	CC1CC2C(CC=C1C(CC(=O)C)OC(=O)C)C(=C)C(=O)O2	DPSCQKGSAHTWSP-UHFFFAOYSA-N	6.599e+06	8.19648e+06	8.7233e+06	6.2714e+06	6.6422e+06	7.26554e+06	4.2352e+06	4.16355e+06	5.85113e+06	4.42545e+06	5.44087e+06	4.53593e+06	4.63617e+06	3.41126e+06	4.23643e+06
Com_1643_pos	Vasicinol	P	C11H12N2O2	204.09	227.078	2.70647	[M+Na]+	5.279	0.63	1	C18	Organoheterocyclic compounds	Diazanaphthalenes	Benzodiazines	"5081-51-6"	-	C10743	-	-	442934	C1CN2CC3=C(C=CC(=C3)O)N=C2[C@H]1O	WEFMOGRHGUPGMA-JTQLQIEISA-N	3.17696e+07	2.00598e+07	2.80931e+07	2.17382e+07	2.99951e+07	2.52713e+07	2.27686e+07	1.50859e+07	2.10399e+07	1.68117e+07	1.76182e+07	2.09022e+07	2.14272e+07	2.09553e+07	2.14994e+07
Com_3316_pos	Coronarin D methyl ether	P	C21H32O3	332.235	315.231	1.99991	[M+H-H2O]+	8.816	0.69	1	C18	Organoheterocyclic compounds	Lactones	Gamma butyrolactones	"157528-81-9"	-	-	-	-	102004387	C[C@]12CCCC([C@@H]1CCC(=C)[C@@H]2C/C=C/3\CC(OC3=O)OC)(C)C	AXVHMYNDGVQIQD-CDRZHGAUSA-N	3.59061e+06	1.41367e+07	1.78165e+07	4.31163e+06	5.68314e+06	1.16941e+06	2.82423e+06	2.23973e+06	1.60783e+07	2.83818e+06	1.22438e+07	1.15923e+07	1.0237e+07	1.13824e+07	1.20933e+07
Com_1511_pos	Vasicinolone	P	C11H10N2O3	218.069	219.076	2.71317	[M+H]+	5.451	0.64	1	C18	Organoheterocyclic compounds	Diazanaphthalenes	Benzodiazines	"84847-50-7"	-	-	-	-	158720	C1CN2C(=NC3=C(C2=O)C=C(C=C3)O)[C@H]1O	MKNHUAILAQZBTQ-VIFPVBQESA-N	2.99586e+07	3.64079e+07	3.24665e+07	2.86369e+07	2.07941e+07	2.83532e+07	1.66082e+07	1.91909e+07	2.31334e+07	1.86333e+07	2.08515e+07	1.73439e+07	1.89231e+07	1.91378e+07	1.96681e+07
Com_5185_pos	Anemarrhenasaponin III	P	C39H64O14	756.43	779.419	0.21868	[M+Na]+	9.392	0.59	1	C18	Lipids and lipid-like molecules	Steroids and steroid derivatives	Steroidal glycosides	"163047-23-2"	-	-	-	-	73092252	CC1CCC2(C(C3C(O2)C(C4C3(CCC5C4CCC6C5(CCC(C6)OC7C(C(C(C(O7)CO)O)O)OC8C(C(C(C(O8)CO)O)O)O)C)C)O)C)OC1	FZEHHXRFTMAICH-UHFFFAOYSA-N	8.44545e+06	4.79403e+06	9.33572e+06	7.89524e+06	9.1985e+06	5.4287e+06	8.74576e+06	5.71219e+06	4.44129e+06	3.99955e+06	4.16844e+06	6.82455e+06	6.38073e+06	5.89895e+06	6.32112e+06
Com_5105_pos	3-[(6-deoxy-alpha-L-mannopyranosyl)oxy]-2-[4-(beta-D-glucopyranosyloxy)-3-hydroxyphenyl]-5,7-dihydroxy-4H-1-Benzopyran-4-one	P	C27H30O16	610.153	611.16	1.50445	[M+H]+	5.433	0.67	1	C18	Phenylpropanoids and polyketides	Flavonoids	Flavonoid glycosides	"199482-21-8"	-	-	-	-	-	C1(C2=CC=C(O[C@@H]3O[C@H](CO)[C@@H](O)[C@H](O)[C@H]3O)C(O)=C2)OC2=CC(O)=CC(O)=C2C(=O)C=1O[C@@H]1O[C@@H](C)[C@H](O)[C@@H](O)[C@H]1O	RFTBHANZWBKWLK-AHHFARBASA-N	6.36447e+06	1.17802e+07	8.77917e+06	5.50059e+06	4.59645e+06	4.11424e+06	7.72782e+06	8.60064e+06	4.7258e+06	7.32229e+06	6.18965e+06	5.17146e+06	5.84622e+06	6.01558e+06	6.23203e+06
Com_5073_pos	Graveobioside A	P	C26H28O15	580.143	581.149	1.49436	[M+H]+	5.55	0.58	1	C18	Phenylpropanoids and polyketides	Flavonoids	Flavonoid glycosides	"506410-53-3"	HMDB0301864	-	-	LMPK12110657	101248035	C1[C@@]([C@H]([C@@H](O1)O[C@@H]2[C@H]([C@@H]([C@H](O[C@H]2OC3=CC(=C4C(=C3)OC(=CC4=O)C5=CC(=C(C=C5)O)O)O)CO)O)O)O)(CO)O	YSXNEFJASLJGTK-YRCFQSNFSA-N	1.34436e+07	4.66361e+07	2.79335e+07	1.58112e+07	2.22301e+07	2.08786e+07	1.67293e+07	1.79128e+07	1.50149e+07	1.71004e+07	1.84776e+07	1.6457e+07	1.86062e+07	2.37928e+07	1.80081e+07
Com_5066_pos	Proanthocyanidin A4	P	C30H24O13	592.122	577.133	2.37351	[M+H]+	5.244	0.86	1	C18	Phenylpropanoids and polyketides	Flavonoids	Biflavonoids and polyflavonoids	"111466-29-6"	-	-	-	-	25143853	C1C(C(OC2=C1C(=CC3=C2C4C(C(O3)(OC5=CC(=CC(=C45)O)O)C6=CC(=C(C(=C6)O)O)O)O)O)C7=CC(=C(C=C7)O)O)O	WODBGULXKVZGQF-UHFFFAOYSA-N	1.91102e+08	1.59926e+08	2.23808e+08	1.43714e+08	1.39661e+08	2.60339e+08	1.35936e+08	1.14113e+08	1.0295e+08	8.71368e+07	1.05974e+08	1.03126e+08	1.0617e+08	1.0647e+08	1.06338e+08
Com_5030_pos	Isocyasterone	P	C29H44O8	520.304	543.292	1.23556	[M+Na]+	5.671	0.65	1	C18	Lipids and lipid-like molecules	Prenol lipids	Triterpenoids	"54082-42-7"	-	-	-	-	56841054	C[C@@H]1[C@@H]([C@H](OC1=O)C)C[C@H]([C@](C)([C@H]2CC[C@@]3([C@@]2(CC[C@H]4C3=CC(=O)[C@H]5[C@@]4(C[C@@H]([C@@H](C5)O)O)C)C)O)O)O	NEFYSBQJYCICOG-KBTANIATSA-N	833312	882065	70576.4	849679	1.48417e+06	2.5257e+06	7.03714e+06	1.12551e+07	9.77558e+06	8.64573e+06	1.08902e+07	1.3356e+07	4.84742e+06	5.24069e+06	5.02804e+06
Com_4824_pos	Ergosterol peroxide	P	C28H44O3	428.329	451.318	0.20155	[M+Na]+	10.585	0.72	1	C18	Lipids and lipid-like molecules	Steroids and steroid derivatives	Ergostane steroids	"2061-64-5"	-	-	-	LMST01031175	5351516	C[C@H](/C=C/[C@H](C)C(C)C)[C@H]1CC[C@@H]2[C@@]1(CC[C@H]3[C@]24C=C[C@@]5([C@@]3(CC[C@@H](C5)O)C)OO4)C	VXOZCESVZIRHCJ-KGHQQZOUSA-N	2.9044e+06	3.42259e+06	8.16629e+06	3.36812e+06	7.52405e+06	3.13785e+06	1.10042e+07	6.91309e+06	7.49992e+06	4.39819e+06	7.36184e+06	1.2838e+07	5.43286e+06	5.68226e+06	6.53859e+06
Com_4323_pos	Dihydrocubebin	P	C20H22O6	358.142	381.132	4.34789	[M+Na]+	5.775	0.79	1	C18	Lignans, neolignans and related compounds	Dibenzylbutane lignans	Dibenzylbutanediol lignans	"24563-03-9"	-	C10558	-	-	193042	C1OC2=C(O1)C=C(C=C2)C[C@@H](CO)[C@@H](CC3=CC4=C(C=C3)OCO4)CO	JKCVMTYNARDGET-HOTGVXAUSA-N	4.33132e+07	3.574e+07	2.46458e+07	1.92787e+07	1.88113e+07	3.62988e+07	3.87971e+07	6.11873e+07	5.66315e+07	4.10728e+07	5.67146e+07	2.59225e+07	3.56678e+07	3.58611e+07	3.58553e+07
Com_3802_pos	Dehydrodiconiferylalcohol	P	C20H22O6	358.142	341.138	1.50724	[M+H-H2O]+	5.657	0.89	1	C18	Phenylpropanoids and polyketides	2-arylbenzofuran flavonoids	-	"4263-87-0"	-	-	-	-	5372367	COC1=CC(=CC2=C1OC(C2CO)C3=CC(=C(C=C3)O)OC)/C=C/CO	KUSXBOZNRPQEON-ONEGZZNKSA-N	5.71086e+07	5.05548e+07	7.87793e+07	8.80062e+07	4.90216e+07	8.88678e+07	4.27826e+07	6.96759e+07	6.8515e+07	5.56537e+07	6.42494e+07	7.241e+07	4.52301e+07	6.38966e+07	6.78024e+07
Com_4052_pos	Acutissimalignan B	P	C20H20O6	356.126	357.133	1.60294	[M+H]+	5.729	0.60	1	C18	Lignans, neolignans and related compounds	Furanoid lignans	Tetrahydrofuran lignans	"1005390-47-5"	-	-	-	-	24862533	COC1=C(C=CC(=C1)C[C@@H]\2COC(=O)/C2=C/C3=CC(=C(C=C3)O)OC)O	RJVKWKAOIHNOQD-VLHYRRCOSA-N	5.6064e+07	4.0304e+07	7.12743e+07	5.16599e+07	4.18301e+07	1.11074e+08	4.14085e+07	4.5134e+07	7.76814e+07	3.33331e+07	8.66415e+07	7.43242e+07	4.04355e+07	4.05318e+07	4.13585e+07
Com_3263_pos	[6]-Dehydrogingerdione	P	C17H22O4	290.152	313.143	6.26666	[M+Na]+	5.693	0.51	1	C18	Phenylpropanoids and polyketides	Cinnamic acids and derivatives	Hydroxycinnamic acids and derivatives	"76060-35-0"	-	-	-	-	9796015	CCCCCC(=O)CC(=O)/C=C/C1=CC(=C(C=C1)O)OC	JUKHKHMSQCQHEN-VQHVLOKHSA-N	8.94416e+06	1.13132e+07	5.41192e+06	8.43401e+06	2.83288e+06	9.02829e+06	3.74284e+06	5.24236e+06	7.87397e+06	6.38482e+06	9.60776e+06	4.29425e+06	6.18737e+06	6.49567e+06	7.03805e+06
Com_2807_pos	Plumericin	P	C15H14O6	290.079	291.084	9.20776	[M+H]+	5.798	0.54	1	C18	Lipids and lipid-like molecules	Prenol lipids	Terpene lactones	"77-16-7"	-	C09796	-	-	5281545	C/C=C/1\[C@H]2[C@@]3(C=C[C@H]4[C@@H]3[C@@H](O2)OC=C4C(=O)OC)OC1=O	VFXXNAVZODKBIW-JKXVGBJFSA-N	5.9142e+06	5.26094e+06	3.12611e+06	5.32009e+06	5.99612e+06	6.31495e+06	5.66186e+06	4.8618e+06	5.89624e+06	4.63949e+06	4.6941e+06	4.98979e+06	5.00095e+06	4.95511e+06	4.69903e+06
Com_2714_pos	Batatasin I	P	C17H16O4	284.105	285.112	1.69035	[M+H]+	5.64	0.70	1	C18	Benzenoids	Phenanthrenes and derivatives	Phenanthrols	"51415-00-0"	HMDB0038778	C10246	-	-	442694	COC1=CC(=C2C(=C1)C=CC3=CC(=C(C=C32)O)OC)OC	KGYHMWVRKYFQQR-UHFFFAOYSA-N	5.57273e+07	4.52073e+07	6.34078e+07	6.30693e+07	2.32357e+07	5.39562e+07	4.26828e+07	6.07391e+07	4.73609e+07	3.71694e+07	7.67767e+07	4.82848e+07	4.17454e+07	4.13454e+07	4.40171e+07
Com_2774_pos	6-Hydroxy-2-phenethylchromone	P	C17H14O3	266.094	289.081	7.6174	[M+Na]+	5.341	0.74	1	C18	Organoheterocyclic compounds	Benzopyrans	1-benzopyrans	"84294-90-6"	-	-	-	-	5318315	C1=CC=C(C=C1)CCC2=CC(=O)C3=C(O2)C=CC(=C3)O	QIYUDFMVCDXKBQ-UHFFFAOYSA-N	1.40633e+07	1.93126e+07	1.54333e+07	1.88756e+07	1.38343e+07	1.67938e+07	1.72912e+07	1.94473e+07	1.89452e+07	1.75109e+07	1.92109e+07	1.52933e+07	1.3746e+07	1.63148e+07	1.38607e+07
Com_2381_pos	7-Megastigmene-3,5,6,9-tetrol	P	C13H24O4	244.167	267.156	1.77248	[M+Na]+	6.841	0.75	1	C18	Lipids and lipid-like molecules	Prenol lipids	Sesquiterpenoids	"680617-50-9"	-	-	-	-	23251170	C[C@H](/C=C/[C@@]1([C@](C[C@H](CC1(C)C)O)(C)O)O)O	CTCKPFXFWVNGLG-HCSJXBKUSA-N	2.05032e+08	1.63354e+08	9.02267e+07	1.47466e+08	2.19645e+08	1.82872e+08	2.12724e+07	1.65144e+07	2.08159e+07	2.2855e+07	1.96795e+07	1.92945e+07	7.02395e+07	8.05777e+07	6.63331e+07
Com_1795_pos	Procurcumenol	P	C15H22O2	234.162	235.169	2.17248	[M+H]+	6.29	0.87	1	C18	Lipids and lipid-like molecules	Prenol lipids	Sesquiterpenoids	"21698-40-8"	-	-	-	-	189061	CC1=CC(=O)C(=C(C)C)C[C@H]2[C@H]1CC[C@]2(C)O	RHBOHEXDGUVIIY-WHOFXGATSA-N	1.44014e+08	1.65602e+08	1.50892e+08	7.1683e+07	8.98619e+07	1.03716e+08	5.85378e+07	8.42034e+07	9.68361e+07	8.32503e+07	1.31101e+08	8.70131e+07	6.61744e+07	9.79625e+07	6.54696e+07
Com_1789_pos	Pterosin G	P	C14H18O3	234.126	235.132	2.32064	[M+H]+	5.792	0.77	1	C18	Benzenoids	Indanes	Indanones	"35964-50-2"	-	-	-	-	169739	CC1=CC2=C(C(=C1CCO)C)C(=O)[C@@H](C2)CO	LGXRGPOUGZXSEB-NSHDSACASA-N	4.86108e+07	5.63194e+07	4.68771e+07	4.04941e+07	3.6501e+07	4.7225e+07	3.59468e+07	4.89249e+07	5.75979e+07	4.73478e+07	5.07096e+07	4.27912e+07	3.84851e+07	3.93495e+07	3.95259e+07
Com_798_pos	Salsolinol	P	C10H13NO2	179.095	180.101	2.45259	[M+H]+	2.408	0.95	1	C18	Organoheterocyclic compounds	Tetrahydroisoquinolines	-	"27740-96-1"	HMDB0042012	C09642	map01063	-	91588	C[C@H]1C2=CC(=C(C=C2CCN1)O)O	IBRKLUSXDYATLG-LURJTMIESA-N	9.97592e+06	1.12297e+07	3.09063e+08	1.05684e+07	5.87909e+06	9.06245e+06	2.30706e+06	1.15865e+06	1.57824e+06	2.05409e+06	2.91171e+06	2.69984e+06	1.60769e+07	1.6948e+07	1.9394e+07
Com_4138_pos	Bis(2-hydroxy-3-tert-butyl-5-methylphenyl)methane	P	C23H32O2	340.24	363.229	0.73026	[M+Na]+	8.694	0.59	1	C18	Benzenoids	Benzene and substituted derivatives	Diphenylmethanes	"119-47-1"	HMDB0244434	-	-	-	8398	CC1=CC(=C(C(=C1)C(C)(C)C)O)CC2=C(C(=CC(=C2)C)C(C)(C)C)O	KGRVJHAUYBGFFP-UHFFFAOYSA-N	3.37772e+07	6.42012e+07	4.0534e+07	3.67695e+07	5.7079e+07	4.24058e+07	4.06356e+06	2.55088e+06	2.84641e+06	2.09004e+06	3.57876e+06	3.35709e+06	2.16965e+07	2.90917e+07	3.15962e+07
Com_2908_pos	Ricinoleic acid, methyl ester	P	C19H36O3	312.266	295.263	1.71122	[M+H-H2O]+	10.572	0.90	1	C18	Lipids and lipid-like molecules	Fatty Acyls	Fatty alcohols	"141-24-2"	-	-	-	-	5354133	CCCCCC[C@H](C/C=C\CCCCCCCC(=O)OC)O	XKGDWZQXVZSXAO-ADYSOMBNSA-N	4.12806e+06	4.65454e+06	6.17881e+06	5.83455e+06	4.39374e+06	2.75792e+06	2.59338e+06	2.26834e+06	2.45937e+06	1.18816e+07	1.71327e+06	1.70161e+06	4.75483e+06	4.52921e+06	3.48841e+06
Com_1589_pos	Dehydrovomifoliol	P	C13H18O3	222.126	223.132	2.953	[M+H]+	5.835	0.54	1	C18	Lipids and lipid-like molecules	Prenol lipids	Sesquiterpenoids	"39763-33-2"	HMDB0302822	C02533	-	LMPR0103050009	688492	CC1=CC(=O)CC([C@]1(/C=C/C(=O)C)O)(C)C	JJRYPZMXNLLZFH-URWSZGRFSA-N	7.21626e+07	6.68219e+07	8.51887e+07	8.19497e+07	6.34607e+07	7.26549e+07	6.40831e+07	8.20355e+07	1.04932e+08	7.8057e+07	6.91273e+07	8.2691e+07	6.63984e+07	5.43866e+07	6.63011e+07
Com_3631_pos	2,4-Hexadecadienamide, N-(2-methylpropyl)-, (E,E)-	P	C20H37NO	307.288	330.277	0.60893	[M+Na]+	9.916	0.79	1	C18	Lipids and lipid-like molecules	Fatty Acyls	Fatty amides	"54794-69-3"	-	-	-	-	6442402	CCCCCCCCCCC/C=C/C=C/C(=O)NCC(C)C	DVBUHWFEXOSULX-JLXBFWJWSA-N	1.39892e+08	6.74914e+07	1.8489e+08	2.05193e+08	1.966e+08	1.04419e+08	1.42433e+08	1.25562e+08	5.86931e+07	1.70802e+08	5.4478e+07	1.0094e+08	2.56342e+08	2.76215e+08	2.89365e+08
Com_4873_pos	quercetin 3'-O-glucoside	P	C21H20O12	464.095	465.102	1.79285	[M+H]+	5.464	0.92	1	C18	Phenylpropanoids and polyketides	Flavonoids	Flavonoid glycosides	"19254-30-9"	-	-	-	-	5748594	C1=CC(=C(C=C1C2=C(C(=O)C3=C(C=C(C=C3O2)O)O)O)OC4[C@@H]([C@H]([C@@H]([C@H](O4)CO)O)O)O)O	YLWQTYZKYGNKPI-CXWQUDHASA-N	1.48637e+07	3.23016e+07	2.27703e+07	1.51092e+07	1.65308e+07	1.7951e+07	1.82588e+07	2.23234e+07	1.18032e+07	1.71223e+07	1.88391e+07	1.48742e+07	1.57063e+07	1.5947e+07	1.66425e+07
Com_1606_pos	Pellitorine	P	C14H25NO	223.194	224.2	2.42964	[M+H]+	6.505	0.75	1	C18	Lipids and lipid-like molecules	Fatty Acyls	Fatty amides	"18836-52-7"	-	-	-	LMFA08020365	5318516	CCCCC/C=C/C=C/C(=O)NCC(C)C	MAGQQZHFHJDIRE-BNFZFUHLSA-N	2.01656e+07	5.33178e+07	3.38642e+07	2.33764e+07	4.45806e+07	3.36274e+07	2.07482e+07	2.61047e+07	5.42717e+07	1.28942e+07	2.78454e+07	2.92547e+07	2.94403e+07	2.95031e+07	3.15062e+07
Com_4628_pos	Hecogenin	P	C27H42O4	430.308	413.302	6.36617	[M+H-H2O]+	10.197	0.54	1	C18	Lipids and lipid-like molecules	Prenol lipids	Triterpenoids	"467-55-0"	-	C08902	map01060	LMST01080014	91453	C[C@@H]1CC[C@@]2([C@H]([C@H]3[C@@H](O2)C[C@@H]4[C@@]3(C(=O)C[C@H]5[C@H]4CC[C@@H]6[C@@]5(CC[C@@H](C6)O)C)C)C)OC1	QOLRLLFJMZLYQJ-LOBDNJQFSA-N	3.14277e+06	2.97523e+06	8.26444e+06	3.34787e+06	4.63884e+06	1.8025e+06	2.16985e+06	1.2821e+06	2.80002e+06	1.97381e+06	2.61355e+06	1.93403e+06	5.84468e+06	7.59007e+06	8.08439e+06
Com_1556_pos	Guaifenesin	P	C10H14O4	198.089	221.08	7.92151	[M+Na]+	5.519	0.78	1	C18	Benzenoids	Phenol ethers	Anisoles	"93-14-1"	HMDB0004998	D00337	-	-	3516	COC1=CC=CC=C1OCC(CO)O	HSRJKNPTNIJEKV-UHFFFAOYSA-N	1.39754e+07	1.55237e+07	1.44782e+07	1.61621e+07	1.53939e+07	1.60624e+07	8.53998e+06	8.06761e+06	9.8677e+06	7.32145e+06	1.04225e+07	8.45611e+06	1.06097e+07	9.68922e+06	1.01513e+07
Com_4148_pos	Pipernonaline	P	C21H27NO3	341.199	364.187	2.34117	[M+Na]+	9.464	0.59	1	C18	Organoheterocyclic compounds	Benzodioxoles	-	"88660-10-0"	HMDB0030339	-	-	-	9974595	C1CCN(CC1)C(=O)/C=C/CCCC/C=C/C2=CC3=C(C=C2)OCO3	PKLGRWSJBLGIBF-JMQWPVDRSA-N	1.40171e+06	1.25147e+06	1.95009e+06	1.79885e+06	2.79236e+06	1.85646e+06	971526	355860	468569	807930	603709	529812	1.38188e+06	1.68222e+06	1.83762e+06
Com_612_pos	5,6-Dihydro-6-pentyl-2H-pyran-2-one	P	C10H16O2	168.115	169.122	1.93027	[M+H]+	6.994	0.80	1	C18	Organoheterocyclic compounds	Pyrans	Pyranones and derivatives	"54814-64-1"	HMDB0034452	-	-	-	39914	CCCCCC1CC=CC(=O)O1	NEDIAPMWNCQWNW-UHFFFAOYSA-N	1.08116e+08	1.00579e+08	1.11127e+08	1.05926e+08	6.9077e+07	1.22415e+08	1.11645e+08	1.26251e+08	1.2164e+08	1.93492e+08	1.3712e+08	1.22102e+08	9.64953e+07	9.65834e+07	9.86144e+07
Com_3677_pos	2,4,12-Octadecatrienoic acid isobutylamide	P	C22H39NO	333.303	334.31	1.84821	[M+H]+	10.187	0.70	1	C18	Lipids and lipid-like molecules	Fatty Acyls	Fatty amides	"151391-69-4"	HMDB0032033	-	-	-	25221579	CCCCC/C=C\CCCCCC/C=C/C=C/C(=O)NCC(C)C	PCWWIOUZYOPZHT-VBUSEHTESA-N	5.08617e+06	3.69105e+06	6.57979e+06	8.05789e+06	5.76862e+06	3.62044e+06	4.69135e+06	6.23586e+06	2.01761e+06	7.23626e+06	1.84334e+06	2.38989e+06	1.34227e+07	1.49018e+07	1.16077e+07
Com_557_pos	Isoegomaketone	P	C10H12O2	164.084	165.091	0.44793	[M+H]+	5.959	0.72	1	C18	Organic oxygen compounds	Organooxygen compounds	Carbonyl compounds	"34348-59-9"	HMDB0036098	-	-	-	5318556	CC(C)/C=C/C(=O)C1=COC=C1	XEYCZVQIOJGCNL-ONEGZZNKSA-N	2.60319e+07	3.47999e+07	2.84845e+07	2.19961e+07	2.06951e+07	2.86e+07	1.8881e+07	2.20787e+07	2.77359e+07	2.08903e+07	2.39565e+07	2.22214e+07	1.85403e+07	2.03094e+07	2.00077e+07
Com_2606_pos	Panaxytriol	P	C17H26O3	278.188	279.193	9.22434	[M+H]+	7.307	0.59	1	C18	Lipids and lipid-like molecules	Fatty Acyls	Fatty alcohols	"87005-03-6"	HMDB0031928	-	-	LMFA05000027	93484	CCCCCCCC(C(CC#CC#CC(C=C)O)O)O	RDIMTXDFGHNINN-UHFFFAOYSA-N	1.22548e+08	9.05487e+07	8.83811e+07	6.83261e+07	1.26267e+08	1.15586e+08	5.6403e+07	4.38993e+07	5.47564e+07	8.0834e+07	5.41984e+07	5.86777e+07	6.42803e+07	6.63239e+07	6.93194e+07
Com_1934_pos	(1e)-3-methoxy-8,12-epoxygermacra-1,7,10,11-tetraen-6-one	P	C16H20O3	260.141	243.138	1.71717	[M+H-H2O]+	6.852	0.51	1	C18	Lipids and lipid-like molecules	Prenol lipids	Sesquiterpenoids	"383368-26-1"	-	-	-	-	163408948	C[C@@H]1CC(=O)C2=C(CC(=C)/C=C/[C@H]1OC)OC=C2C	KYVMPRMAGALGDM-VYBLIETJSA-N	1.75794e+07	2.02514e+07	2.20689e+07	2.52261e+07	1.76492e+07	2.91576e+07	2.06966e+07	2.36449e+07	2.39947e+07	4.11601e+07	2.99237e+07	2.06547e+07	1.94428e+07	2.00291e+07	2.00801e+07
Com_632_pos	Eucommiol	P	C9H16O4	188.105	171.101	1.25349	[M+H-H2O]+	5.682	0.53	1	C18	Lipids and lipid-like molecules	Prenol lipids	Monoterpenoids	"55930-44-4"	-	C17878	-	-	154373	C1[C@H]([C@@H](C(=C1CO)CO)CCO)O	UALKMMWWGMFYEX-VXNVDRBHSA-N	3.3269e+08	4.10034e+08	3.39911e+08	2.87596e+08	2.95709e+08	3.57972e+08	2.73767e+08	3.01383e+08	3.45985e+08	2.80768e+08	2.95167e+08	2.96293e+08	2.62451e+08	2.70181e+08	2.6933e+08
Com_1266_pos	5-methoxy-4,7-dimethyl-2H-chromen-2-one	P	C12H12O3	204.079	205.086	1.70547	[M+H]+	7.439	0.54	1	C18	Phenylpropanoids and polyketides	Coumarins and derivatives	-	"14002-98-3"	-	-	-	-	755935	CC1=CC2=C(C(=CC(=O)O2)C)C(=C1)OC	LLAVGUABMNSCQD-UHFFFAOYSA-N	4.02854e+07	3.67048e+07	3.90935e+07	4.46064e+07	3.86275e+07	3.7528e+07	4.8767e+07	4.87901e+07	4.68211e+07	4.31848e+07	4.44763e+07	3.90013e+07	4.03849e+07	4.23348e+07	4.24258e+07
Com_2161_pos	2-hydroxy-1,2-bis(2-methoxyphenyl)ethan-1-one	P	C16H16O4	272.105	255.103	5.38133	[M+H-H2O]+	5.619	0.63	1	C18	Phenylpropanoids and polyketides	Stilbenes	Benzoins	"6706-96-3"	-	-	-	-	95651	COC1=CC=CC=C1C(C(=O)C2=CC=CC=C2OC)O	CKZXADVHFFKWKQ-UHFFFAOYSA-N	1.15254e+07	1.88915e+07	1.54846e+07	1.2383e+07	1.68061e+07	1.65863e+07	2.65147e+06	2.08767e+06	2.72213e+06	2.4317e+06	2.36701e+06	2.36354e+06	6.40098e+06	6.64497e+06	6.41335e+06
Com_1163_pos	3-acetyl-6-methoxy-2H-chromen-2-one	P	C12H10O4	218.058	201.054	1.72649	[M+H-H2O]+	5.491	0.75	1	C18	Phenylpropanoids and polyketides	Coumarins and derivatives	-	"13252-80-7"	-	-	-	-	540404	CC(=O)C1=CC2=C(C=CC(=C2)OC)OC1=O	AAVQBJDAXLIBIO-UHFFFAOYSA-N	3.56752e+07	2.49864e+07	3.50992e+07	3.06581e+07	2.18026e+07	2.47433e+07	2.01738e+07	1.85327e+07	2.58027e+07	1.71627e+07	2.4574e+07	2.08532e+07	2.06016e+07	2.09297e+07	1.93904e+07
Com_2499_pos	(2E)-3-[4-(carbamoylmethoxy)-3-methoxyphenyl]prop-2-enoic acid	P	C12H13NO5	251.079	274.068	1.57251	[M+Na]+	5.514	0.52	1	C18	Phenylpropanoids and polyketides	Cinnamic acids and derivatives	Hydroxycinnamic acids and derivatives	"696645-32-6"	-	-	-	-	6176301	COC1=C(C=CC(=C1)/C=C/C(=O)O)OCC(=O)N	ZDPCLIUSUWFDLB-HWKANZROSA-N	2.21827e+07	2.5206e+07	2.54689e+07	1.97621e+07	2.99995e+07	2.38664e+07	1.88315e+07	1.21126e+07	1.44322e+07	1.35679e+07	1.3822e+07	1.61119e+07	1.65677e+07	1.67229e+07	1.62267e+07
Com_831_pos	D-Tyrosine	P	C9H11NO3	181.074	182.081	2.5548	[M+H]+	1.456	0.98	1	C18	Organic acids and derivatives	Carboxylic acids and derivatives	Amino acids, peptides, and analogues	"556-02-5"	-	C06420	-	-	71098	C1=CC(=CC=C1C[C@H](C(=O)O)N)O	OUYCCCASQSFEME-MRVPVSSYSA-N	6.37992e+07	5.71163e+07	2.20562e+07	4.47423e+07	2.72707e+07	5.39465e+07	1.01485e+09	1.25077e+09	1.39313e+09	1.06681e+09	1.27754e+09	1.23396e+09	5.56635e+08	5.21588e+08	5.46863e+08
Com_2515_pos	Afzelechin	P	C15H14O5	274.084	275.091	2.20917	[M+H]+	5.329	0.61	1	C18	Phenylpropanoids and polyketides	Flavonoids	Flavans	"2545-00-8"	-	C09320	map00941;map01110	LMPK12020035	442154	C1[C@@H]([C@H](OC2=CC(=CC(=C21)O)O)C3=CC=C(C=C3)O)O	RSYUFYQTACJFML-DZGCQCFKSA-N	4.36129e+06	1.4067e+08	8.04951e+06	3.32256e+07	7.76952e+06	2.18074e+07	9.36019e+06	6.53203e+06	3.14357e+06	9.2488e+06	5.63613e+06	4.89484e+06	1.93892e+07	1.94106e+07	2.02859e+07
Com_147_pos	3-Pyridinecarboxaldehyde	P	C6H5NO	107.037	125.07	3.2652	[M+NH4]+	1.392	0.71	1	C18	Organoheterocyclic compounds	Pyridines and derivatives	Pyridine carboxaldehydes	"500-22-1"	HMDB0245978	C07327	-	-	10371	C1=CC(=CN=C1)C=O	QJZUKDFHGGYHMC-UHFFFAOYSA-N	3.27149e+06	3.35588e+06	2.76036e+06	2.66435e+06	2.35822e+06	3.52942e+06	2.76149e+06	4.07561e+06	3.42019e+06	3.03635e+06	3.17332e+06	3.2133e+06	2.47263e+06	2.61363e+06	2.70499e+06
Com_4689_pos	[5-(1-benzofuran-2-yl)-1,2-oxazol-3-yl]methyl 5-oxo-1-phenylpyrrolidine-3-carboxylate	P	C23H18N2O5	402.122	425.109	4.79559	[M+Na]+	8.404	0.85	1	C18	Organoheterocyclic compounds	Pyrrolidines	Phenylpyrrolidines	"1209111-12-5"	-	-	-	-	45512701	C1C(CN(C1=O)C2=CC=CC=C2)C(=O)OCC3=NOC(=C3)C4=CC5=CC=CC=C5O4	ZNCJQWOERAEDAK-UHFFFAOYSA-N	4.71081e+06	3.80943e+06	3.26632e+06	3.15742e+06	4.22412e+06	2.45758e+06	4.29751e+06	2.81401e+06	3.11606e+06	3.12154e+06	2.62246e+06	2.53683e+06	1.12372e+08	9.93367e+07	1.0052e+08
Com_4755_pos	2-[(2,2-dimethyl-2,3-dihydro-1-benzofuran-7-yl)oxy]-N-[2-(1H-imidazol-1-yl)quinolin-8-yl]acetamide	P	C24H22N4O3	414.169	437.162	8.38191	[M+Na]+	6.712	0.85	1	C18	Organoheterocyclic compounds	Quinolines and derivatives	-	"1226453-18-4"	-	-	-	-	49677634	CC1(CC2=C(O1)C(=CC=C2)OCC(=O)NC3=CC=CC4=C3N=C(C=C4)N5C=CN=C5)C	HXYAAEGMDKXUHY-UHFFFAOYSA-N	9.79659e+06	9.24201e+06	1.06255e+07	9.64868e+06	1.32096e+07	9.56313e+06	1.08129e+07	9.60627e+06	8.24937e+06	8.64648e+06	9.64853e+06	8.57406e+06	8.49527e+06	8.3648e+06	8.27935e+06
Com_4620_pos	N-[2-(4-methyl-5-oxo-3-phenyl-4,5-dihydro-1H-1,2,4-triazol-1-yl)ethyl]-4-oxo-4H-chromene-2-carboxamide	P	C21H18N4O4	390.133	413.12	4.92205	[M+Na]+	5.492	0.84	1	C18	Organoheterocyclic compounds	Benzopyrans	1-benzopyrans	"1202991-33-0"	-	-	-	-	45503197	CN1C(=NN(C1=O)CCNC(=O)C2=CC(=O)C3=CC=CC=C3O2)C4=CC=CC=C4	XVAGWNDRWVAXOR-UHFFFAOYSA-N	1.40286e+08	9.93664e+07	1.41415e+08	1.06871e+08	9.85339e+07	1.07928e+08	8.27647e+07	5.46622e+07	8.05352e+07	5.54309e+07	6.82025e+07	7.59545e+07	7.89951e+07	7.81514e+07	8.31119e+07
Com_4394_pos	[5-(2-fluorophenyl)-1,2-oxazol-3-yl]methyl 2-(1H-indol-3-yl)-2-oxoacetate	P	C20H13FN2O4	364.086	387.071	9.83348	[M+Na]+	5.438	0.54	1	C18	Organoheterocyclic compounds	Indoles and derivatives	Indolyl carboxylic acids and derivatives	"1040668-95-8"	-	-	-	-	27370214	C1=CC=C2C(=C1)C(=CN2)C(=O)C(=O)OCC3=NOC(=C3)C4=CC=CC=C4F	PQPAMOIHCLOURG-UHFFFAOYSA-N	3.83364e+06	4.24851e+06	4.28766e+06	2.91818e+06	3.89805e+06	3.97267e+06	2.98631e+06	1.46958e+06	2.52028e+06	2.2692e+06	1.47063e+06	2.11832e+06	2.48749e+06	2.54879e+06	2.49229e+06
Com_3449_pos	6-oxo-6H,7H,8H,9H,10H-cyclohexa[c]chromen-3-yl 2,2-dimethylpropanoate	P	C18H20O4	300.136	323.127	5.85949	[M+Na]+	5.66	0.56	1	C18	Phenylpropanoids and polyketides	Coumarins and derivatives	-	"328022-10-2"	-	-	-	-	2235944	CC(C)(C)C(=O)OC1=CC2=C(C=C1)C3=C(CCCC3)C(=O)O2	UOUSVOLPRYKHCC-UHFFFAOYSA-N	1.39515e+07	1.14578e+07	2.1193e+07	2.19962e+07	1.2613e+07	1.57523e+07	9.69547e+06	1.34881e+07	1.21405e+07	8.50001e+06	1.56079e+07	1.50035e+07	1.13048e+07	1.14006e+07	1.46624e+07
Com_2632_pos	4-(1-benzylpiperidin-4-yl)-4,5-dihydro-1H-1,2,4-triazol-5-one	P	C14H18N4O	258.148	281.137	1.74099	[M+Na]+	6.28	0.71	1	C18	Organoheterocyclic compounds	Piperidines	Benzylpiperidines	"803736-69-8"	-	-	-	-	59175734	C1CN(CCC1N2C=NNC2=O)CC3=CC=CC=C3	GWJWNGVKLSGXPQ-UHFFFAOYSA-N	2.75309e+06	3.82726e+06	2.46051e+06	3.19367e+06	3.37297e+06	3.43934e+06	3.90258e+06	3.80299e+06	4.4187e+06	1.63514e+06	3.84563e+06	3.63565e+06	3.36525e+06	2.67678e+06	3.00899e+06
Com_4891_pos	N-(1-benzylpiperidin-4-yl)-1-[6-(1H-1,2,4-triazol-1-yl)pyrimidin-4-yl]piperidine-3-carboxamide	P	C24H30N8O	446.254	469.24	7.1009	[M+Na]+	6.296	0.64	1	C18	Organoheterocyclic compounds	Piperidines	Benzylpiperidines	"1797728-99-4"	-	-	-	-	72719821	C1CC(CN(C1)C2=NC=NC(=C2)N3C=NC=N3)C(=O)NC4CCN(CC4)CC5=CC=CC=C5	NQMSSLNRILMWRN-UHFFFAOYSA-N	3.2288e+07	4.59499e+07	2.7613e+07	2.41539e+07	1.89732e+07	2.64033e+07	2.24466e+07	2.63563e+07	2.89911e+07	2.75154e+07	3.32633e+07	1.99575e+07	2.50825e+07	2.45573e+07	2.34308e+07
Com_2338_pos	ethyl 2-cyano-2-[(1Z)-1,2,3,4-tetrahydroisoquinolin-1-ylidene]acetate	P	C14H14N2O2	242.106	265.097	6.95883	[M+Na]+	5.619	0.57	1	C18	Organoheterocyclic compounds	Tetrahydroisoquinolines	-	"77014-58-5"	-	-	-	-	12646878	CCOC(=O)/C(=C\1/C2=CC=CC=C2CCN1)/C#N	GICUYZUTLRYKFU-SEYXRHQNSA-N	974936	1.17109e+06	5.03548e+06	1.57307e+06	1.2221e+06	1.70545e+06	1.90973e+06	1.3678e+06	1.98055e+06	1.13032e+06	1.74237e+06	1.77084e+06	1.55019e+06	1.26941e+06	1.45827e+06
Com_2438_pos	ethyl 4-hydroxy-6-methoxyquinoline-3-carboxylate	P	C13H13NO4	247.084	270.073	0.74367	[M+Na]+	5.624	0.70	1	C18	Organoheterocyclic compounds	Quinolines and derivatives	Quinolones and derivatives	"77156-78-6"	-	-	-	-	228284	CCOC(=O)C1=CNC2=C(C1=O)C=C(C=C2)OC	VNGGYIBIGOOVNP-UHFFFAOYSA-N	1.5426e+06	3.17565e+06	2.30071e+06	1.91074e+06	2.59788e+06	2.50535e+06	252852	55710.2	197768	232161	122306	362276	836717	831805	1.01949e+06
Com_1258_pos	3-acetyl-7-hydroxy-2H-chromen-2-one	P	C11H8O4	204.042	205.049	0.29781	[M+H]+	6.013	0.57	1	C18	Phenylpropanoids and polyketides	Coumarins and derivatives	Hydroxycoumarins	"10441-27-7"	-	-	-	-	5392139	CC(=O)C1=CC2=C(C=C(C=C2)O)OC1=O	BRQZHMHHZLRXOO-UHFFFAOYSA-N	6.12999e+06	5.08695e+06	7.04816e+06	5.37789e+06	8.75858e+06	7.67641e+06	7.46408e+06	2.28288e+06	3.3012e+06	4.06636e+06	4.69874e+06	5.82793e+06	2.36322e+06	2.61381e+06	2.10721e+06
Com_4771_pos	3-(3,4-dimethoxyphenyl)-7-[(2,5-dimethylphenyl)methoxy]-4H-chromen-4-one	P	C26H24O5	416.162	439.15	4.49902	[M+Na]+	8.382	0.51	1	C18	Phenylpropanoids and polyketides	Isoflavonoids	O-methylated isoflavonoids	"858767-15-4"	-	-	-	-	1758356	CC1=CC(=C(C=C1)C)COC2=CC3=C(C=C2)C(=O)C(=CO3)C4=CC(=C(C=C4)OC)OC	YHAXCKGABVNWJJ-UHFFFAOYSA-N	1.66947e+07	9.55285e+06	1.12166e+07	1.42845e+07	1.92514e+07	1.21602e+07	1.52984e+07	7.49882e+06	1.13894e+07	6.59981e+06	9.1648e+06	1.24126e+07	6.4645e+06	4.31218e+06	4.39745e+06
Com_3837_pos	3-[(4-methylphenyl)methoxy]-6H,7H,8H,9H,10H-cyclohexa[c]chromen-6-one	P	C21H20O3	320.141	343.131	1.06091	[M+Na]+	7.558	0.52	1	C18	Phenylpropanoids and polyketides	Coumarins and derivatives	-	"5745-17-5"	-	-	-	-	2062391	CC1=CC=C(C=C1)COC2=CC3=C(C=C2)C4=C(CCCC4)C(=O)O3	JUDMPCALXDARSW-UHFFFAOYSA-N	3.98032e+07	2.06552e+07	4.1277e+07	2.96556e+07	4.70194e+07	2.46771e+07	3.71878e+07	1.98874e+07	2.74814e+07	1.8636e+07	2.09105e+07	3.1733e+07	2.1964e+07	1.98158e+07	2.1844e+07
Com_3925_pos	N-{4-[4-(1-methyl-1H-imidazol-5-yl)piperidine-1-carbonyl]phenyl}acetamide	P	C18H22N4O2	326.174	349.167	9.18077	[M+Na]+	6.864	0.92	1	C18	-	-	-	"2320209-01-4"	-	-	-	-	137966533	CC(=O)NC1=CC=C(C=C1)C(=O)N2CCC(CC2)C3=CN=CN3C	ZYOWMKRAMLRWRU-UHFFFAOYSA-N	6.45646e+06	5.29524e+06	4.37448e+06	6.77436e+06	1.13471e+07	6.00026e+06	9.02722e+06	4.86571e+06	7.53257e+06	6.29156e+06	6.97156e+06	6.66147e+06	5.71382e+06	4.31682e+06	6.24058e+06
Com_4598_pos	N-(6-fluoro-1,3-dimethyl-2,2-dioxo-1,3-dihydro-2lambda6,1,3-benzothiadiazol-5-yl)-2-(1H-indol-1-yl)acetamide	P	C18H17FN4O3S	388.101	411.093	8.11858	[M+Na]+	7.604	0.60	1	C18	-	-	-	"2034588-72-0"	-	-	-	-	122243987	CN1C2=C(C=C(C(=C2)NC(=O)CN3C=CC4=CC=CC=C43)F)N(S1(=O)=O)C	HWZTWZOIHUWISE-UHFFFAOYSA-N	1.10095e+07	1.06254e+07	1.17468e+07	9.00768e+06	1.25634e+07	9.12695e+06	1.0052e+07	7.57353e+06	1.09796e+07	8.70838e+06	8.83068e+06	9.30197e+06	2.07351e+08	2.09568e+08	2.51052e+08
Com_3072_pos	7-hydroxy-3-(4-methoxyphenyl)-8-methyl-4H-chromen-4-one	P	C17H14O4	282.089	305.076	7.5037	[M+Na]+	5.119	0.73	1	C18	Phenylpropanoids and polyketides	Isoflavonoids	O-methylated isoflavonoids	"116718-51-5"	-	-	-	-	5324401	CC1=C(C=CC2=C1OC=C(C2=O)C3=CC=C(C=C3)OC)O	OUWFBXWBRBUQKC-UHFFFAOYSA-N	2.61359e+07	2.50348e+07	3.22277e+07	2.32564e+07	2.71789e+07	2.51705e+07	1.45036e+07	7.00694e+06	1.6104e+07	1.2784e+07	1.55212e+07	1.35589e+07	1.14951e+07	1.05414e+07	1.06578e+07
Com_4111_pos	(2E)-7-hydroxy-9a,11a-dimethyl-2-(phenylmethylidene)-hexadecahydro-1H-cyclopenta[a]phenanthren-1-one	P	C26H34O2	378.256	361.254	4.81305	[M+H-H2O]+	7.157	0.60	1	C18	-	-	-	-	-	-	-	-	-	CC12CCC3C(CCC4CC(O)CCC34C)C1C\C(=C/C1=CC=CC=C1)C2=O	-	7.91823e+06	5.44775e+06	7.13539e+06	1.74275e+07	1.71529e+07	7.46749e+06	1.32756e+07	1.20087e+07	1.34026e+07	6.84976e+06	1.70309e+07	1.31411e+07	9.58852e+06	7.62508e+06	9.73019e+06
Com_2919_pos	2-ethyl-7-hydroxy-3-(2-methoxyphenyl)-4H-chromen-4-one	P	C18H16O4	296.105	297.11	7.96884	[M+H]+	7.405	0.56	1	C18	Phenylpropanoids and polyketides	Isoflavonoids	Isoflav-2-enes	"323575-75-3"	-	-	-	-	5408507	CCC1=C(C(=O)C2=C(O1)C=C(C=C2)O)C3=CC=CC=C3OC	QSLWUBDWAKVULT-UHFFFAOYSA-N	506462	527152	1.80548e+06	5.49178e+06	1.98959e+06	731339	1.64383e+07	974885	9.28949e+06	2.24357e+06	1.76727e+06	1.90845e+06	3.5032e+06	3.45605e+06	3.33712e+06
Com_4760_pos	(2E)-2-[(2-chlorophenyl)methylidene]-9a,11a-dimethyl-hexadecahydro-1H-cyclopenta[a]phenanthrene-1,7-diol	P	C26H35ClO2	414.233	437.22	3.98449	[M+Na]+	8.751	0.54	1	C18	-	-	-	-	-	-	-	-	-	CC12CCC3C(CCC4CC(O)CCC34C)C1C\C(=C/C1=CC=CC=C1Cl)C2O	-	403346	3.0453e+06	1.33166e+06	1.49495e+06	936448	1.69226e+06	2.38282e+06	1.8684e+06	1.39786e+06	327698	2.44679e+06	1.09335e+06	1.3488e+06	1.41114e+06	1.47892e+06
Com_4459_pos	(2E)-2-[(2-chlorophenyl)methylidene]-7-hydroxy-9a,11a-dimethyl-hexadecahydro-1H-cyclopenta[a]phenanthren-1-one	P	C26H33ClO2	412.217	395.214	0.56563	[M+H-H2O]+	10.322	0.61	1	C18	Lipids and lipid-like molecules	Steroids and steroid derivatives	Androstane steroids	"1171116-85-0"	-	-	-	-	16433475	CC12CCC(CC1CCC3C2CCC4(C3C/C(=C\C5=CC=CC=C5Cl)/C4=O)C)O	OCCYLBDLKHPVGI-GHRIWEEISA-N	4.69755e+07	4.26798e+07	5.52612e+07	5.35005e+07	6.26766e+07	5.03615e+07	4.97718e+07	3.46338e+07	3.74437e+07	5.45865e+07	4.20377e+07	4.58263e+07	4.64306e+07	5.15709e+07	5.10128e+07
Com_3340_pos	7-ethoxy-2,8-dimethyl-3-phenyl-4H-chromen-4-one	P	C19H18O3	294.126	317.114	1.42783	[M+Na]+	7.44	0.91	1	C18	Phenylpropanoids and polyketides	Isoflavonoids	Isoflav-2-enes	"315233-56-8"	-	-	-	-	746398	CCOC1=C(C2=C(C=C1)C(=O)C(=C(O2)C)C3=CC=CC=C3)C	BSYILHHMVVUVAB-UHFFFAOYSA-N	5.14193e+06	5.03082e+06	4.19766e+06	4.89992e+06	5.24917e+06	4.53051e+06	6.01365e+06	5.12329e+06	7.01931e+06	6.30072e+06	5.12291e+06	5.26697e+06	5.05081e+06	4.624e+06	5.15948e+06
Com_4619_pos	methyl 2-[4-hydroxy-8-(trifluoromethyl)quinoline-3-amido]benzoate	P	C19H13F3N2O4	390.083	413.072	0.87924	[M+Na]+	6.892	0.63	1	C18	Benzenoids	Benzene and substituted derivatives	Anilides	"946260-28-2"	-	-	-	-	42589538	COC(=O)C1=CC=CC=C1NC(=O)C2=CNC3=C(C2=O)C=CC=C3C(F)(F)F	HOJQMNYFHILCFR-UHFFFAOYSA-N	164983	71645	190488	186902	253398	118594	256064	224066	70346.5	237168	57218.9	120184	1.14477e+07	1.37775e+07	1.49495e+07
Com_4506_pos	ethyl 2-[3-(3,4-dimethoxyphenyl)-4-methyl-2-oxochromen-7-yl]oxyacetate	P	C22H22O7	398.137	399.142	3.52286	[M+H]+	5.506	0.56	1	C18	Phenylpropanoids and polyketides	Isoflavonoids	Isoflav-3-enes	"869080-43-3"	-	-	-	-	7198372	CCOC(=O)COC1=CC2=C(C=C1)C(=C(C(=O)O2)C3=CC(=C(C=C3)OC)OC)C	IHMXHOJGYGINCK-UHFFFAOYSA-N	7.33345e+07	6.74304e+07	9.09588e+07	7.28932e+07	9.89514e+07	7.33943e+07	7.37351e+07	1.15216e+08	5.58304e+07	4.94266e+07	9.98886e+07	8.27397e+07	5.56478e+07	5.9451e+07	6.0727e+07
Com_4637_pos	3-{2-[(1,2-dimethyl-1H-indol-3-yl)sulfonyl]ethyl}-1-[(thiophen-2-yl)methyl]urea	P	C18H21N3O3S2	391.102	414.09	2.97104	[M+Na]+	7.597	0.64	1	C18	-	-	-	"946291-63-0"	-	-	-	-	16918073	CC1=C(C2=CC=CC=C2N1C)S(=O)(=O)CCNC(=O)NCC3=CC=CS3	HRTZLFVVQLBLGQ-UHFFFAOYSA-N	134933	140756	84591.3	96615.2	129030	95769.6	101393	108989	163384	114166	141839	118695	8.65735e+06	8.65142e+06	1.10149e+07
Com_4693_pos	7-(benzyloxy)-3-(3,4-dimethoxyphenyl)-2-methyl-4H-chromen-4-one	P	C25H22O5	402.147	425.135	2.26199	[M+Na]+	6.41	0.77	1	C18	Phenylpropanoids and polyketides	Isoflavonoids	O-methylated isoflavonoids	"610760-87-7"	-	-	-	-	1535498	CC1=C(C(=O)C2=C(O1)C=C(C=C2)OCC3=CC=CC=C3)C4=CC(=C(C=C4)OC)OC	AJLBUBNANNQPLM-UHFFFAOYSA-N	1.23943e+08	1.2818e+08	1.27691e+08	1.18133e+08	1.43806e+08	1.20135e+08	1.31629e+08	1.12465e+08	1.00651e+08	9.86408e+07	1.02371e+08	1.07448e+08	8.49565e+07	8.68418e+07	9.309e+07
Com_3673_pos	4-[(4-methylpiperidin-1-yl)methyl]-2H,6H,7H,8H,9H-cyclohexa[g]chromen-2-one	P	C20H25NO2	311.189	334.177	2.97235	[M+Na]+	7.421	0.62	1	C18	Organoheterocyclic compounds	Naphthopyrans	-	"896075-62-0"	-	-	-	-	2035344	CC1CCN(CC1)CC2=CC(=O)OC3=C2C=C4CCCCC4=C3	PJXCYAXLHCQAPZ-UHFFFAOYSA-N	4.1179e+06	5.41082e+06	2.09259e+06	4.71828e+06	8.71185e+06	1.94775e+06	5.28081e+06	2.28404e+06	2.7882e+06	2.13003e+06	4.01522e+06	3.69207e+06	3.58524e+06	3.12427e+06	3.51144e+06
Com_3259_pos	3-(2,4-dimethoxyphenyl)-7-hydroxy-4-methyl-2H-chromen-2-one	P	C18H16O5	312.1	313.106	2.25979	[M+H]+	5.71	0.50	1	C18	Phenylpropanoids and polyketides	Isoflavonoids	Hydroxyisoflavonoids	"859671-65-1"	-	-	-	-	6217342	CC1=C(C(=O)OC2=C1C=CC(=C2)O)C3=C(C=C(C=C3)OC)OC	AFZIHZNCRBQCOP-UHFFFAOYSA-N	1.24854e+07	1.13589e+07	7.66519e+06	1.51485e+07	9.27103e+06	1.43833e+07	1.20364e+07	1.17348e+07	1.59552e+07	1.11231e+07	1.63377e+07	1.27905e+07	1.14555e+07	6.64161e+06	1.222e+07
Com_4980_pos	ethyl 3-(4-methoxyphenyl)-7-[2-(4-methoxyphenyl)-2-oxoethoxy]-4-oxo-4H-chromene-2-carboxylate	P	C28H24O8	488.147	511.141	9.09872	[M+Na]+	5.183	0.56	1	C18	Phenylpropanoids and polyketides	Isoflavonoids	O-methylated isoflavonoids	"610764-01-7"	-	-	-	-	1427236	CCOC(=O)C1=C(C(=O)C2=C(O1)C=C(C=C2)OCC(=O)C3=CC=C(C=C3)OC)C4=CC=C(C=C4)OC	BOWNKELQKCGRCF-UHFFFAOYSA-N	453130	1.84035e+06	1.15429e+06	2.90099e+06	1.81155e+06	1.6845e+06	5.47286e+06	5.87187e+06	5.01746e+06	4.60886e+06	5.11366e+06	4.81382e+06	3.35797e+06	3.87883e+06	3.67372e+06
Com_4011_pos	ethyl 3-(2-chlorophenyl)-6-ethyl-7-hydroxy-4-oxo-4H-chromene-2-carboxylate	P	C20H17ClO5	372.076	355.07	9.87605	[M+H-H2O]+	8.533	0.80	1	C18	Phenylpropanoids and polyketides	Isoflavonoids	Isoflav-2-enes	"610759-87-0"	-	-	-	-	5504280	CCC1=CC2=C(C=C1O)OC(=C(C2=O)C3=CC=CC=C3Cl)C(=O)OCC	BVWJUVHRGOFESN-UHFFFAOYSA-N	8.61949e+06	8.27693e+06	6.00392e+06	8.79915e+06	1.25615e+07	8.39229e+06	1.02367e+07	8.05544e+06	9.37492e+06	8.14258e+06	7.65247e+06	1.05835e+07	9.45023e+06	9.76303e+06	9.99721e+06
Com_4006_pos	(2Z)-7-[(3,5-dimethylpiperidin-1-yl)methyl]-2-[(furan-2-yl)methylidene]-6-hydroxy-2,3-dihydro-1-benzofuran-3-one	P	C21H23NO4	353.163	354.173	8.29938	[M+H]+	7.307	0.55	1	C18	Organoheterocyclic compounds	Benzofurans	-	"896820-49-8"	-	-	-	-	6224552	CC1CC(CN(C1)CC2=C(C=CC3=C2O/C(=C\C4=CC=CO4)/C3=O)O)C	APJIGOSLGVEYBG-OCKHKDLRSA-N	5.21445e+06	4.42158e+06	5.28333e+06	4.72349e+06	5.40488e+06	4.04034e+06	4.38822e+06	2.89205e+06	4.70781e+06	2.86331e+06	3.35446e+06	4.15394e+06	4.41642e+06	4.23108e+06	3.89895e+06
Com_4505_pos	6-chloro-2-[3-(thiomorpholine-4-carbonyl)piperidin-1-yl]quinoxaline	P	C18H21ClN4OS	376.112	399.105	9.12831	[M+Na]+	5.67	0.55	1	C18	-	-	-	"2640818-17-1"	-	-	-	-	155800834	C1CC(CN(C1)C2=CN=C3C=C(C=CC3=N2)Cl)C(=O)N4CCSCC4	OWAVJHBWDYVPKO-UHFFFAOYSA-N	8.61778e+06	4.15075e+06	8.64228e+06	5.23257e+06	5.27977e+06	6.67168e+06	7.93619e+06	6.24759e+06	4.91372e+06	4.34482e+06	6.41358e+06	6.23002e+06	5.15508e+06	5.36291e+06	5.1965e+06
Com_4324_pos	2-{4-[6-(1H-pyrazol-1-yl)pyridazin-3-yl]piperazin-1-yl}quinoxaline	P	C19H18N8	358.165	381.151	9.51339	[M+Na]+	5.692	0.53	1	C18	-	-	-	"2549026-34-6"	-	-	-	-	154883260	C1CN(CCN1C2=NN=C(C=C2)N3C=CC=N3)C4=NC5=CC=CC=C5N=C4	MSUOGJRBYOEATP-UHFFFAOYSA-N	1.26805e+06	1.08277e+06	951455	1.18141e+06	1.0523e+06	926307	1.45954e+06	1.19305e+06	1.64482e+06	907470	1.38582e+06	1.38384e+06	2.413e+06	3.04098e+06	2.86603e+06
Com_2450_pos	Fascaplysin	P	C18H11N2O+	271.087	271.085	6.96711	[M+H]+	6.245	0.68	1	C18	Organoheterocyclic compounds	Indoles and derivatives	Pyridoindoles	"114719-57-2"	-	-	-	-	73293	C1=CC=C2C(=C1)C3=C(N2)C4=[N+](C=C3)C5=CC=CC=C5C4=O	WYQIPCUPNMRAKP-UHFFFAOYSA-O	1.67665e+06	1.34076e+06	1.85305e+06	1.66669e+06	2.08135e+06	1.37236e+06	2.0842e+06	1.15444e+06	1.74909e+06	1.13139e+06	1.70161e+06	1.98627e+06	1.48398e+06	1.58592e+06	1.58013e+06
Com_4397_pos	{4,4,11,11-tetramethyl-3,5,7,10,12-pentaoxatricyclo[7.3.0.0{2,6}]dodecan-8-yl}methyl benzoate	P	C19H24O7	364.152	387.143	3.14755	[M+Na]+	5.506	0.55	1	C18	Benzenoids	Benzene and substituted derivatives	Benzoic acids and derivatives	"347412-06-0"	-	-	-	-	569203	CC1(OC2C(OC3C(C2O1)OC(O3)(C)C)COC(=O)C4=CC=CC=C4)C	PVMUOTUDLIZEAN-UHFFFAOYSA-N	5.65922e+07	3.75559e+07	3.19837e+07	4.39731e+07	3.35393e+07	3.54609e+07	2.8246e+07	2.84211e+07	3.11173e+07	2.1837e+07	4.12815e+07	3.3507e+07	2.99529e+07	3.20374e+07	3.11277e+07
Com_5032_pos	Cucurbitacin IIb	P	C30H48O7	520.34	543.328	1.67634	[M+Na]+	7.754	0.89	1	C18	Lipids and lipid-like molecules	Steroids and steroid derivatives	Cucurbitacins	"50298-90-3"	-	-	-	-	10481797	C[C@@]12C[C@H]([C@@H]([C@]1(CC(=O)[C@@]3([C@H]2CC=C4[C@H]3C[C@@H]([C@H](C4(C)C)O)O)C)C)[C@](C)(C(=O)CCC(C)(C)O)O)O	VVBWBGOEAVGFTN-LPQIEKFGSA-N	5.58989e+07	5.65976e+07	5.60681e+07	5.80527e+07	6.56413e+07	5.65495e+07	4.32044e+07	6.75766e+07	5.37344e+07	2.73411e+07	4.85899e+07	6.20985e+07	7.95669e+07	7.07744e+07	8.1756e+07
Com_1141_pos	Ketone monoester	P	C8H16O4	176.105	199.094	1.87552	[M+Na]+	5.849	0.65	1	C18	Organic acids and derivatives	Hydroxy acids and derivatives	Beta hydroxy acids and derivatives	"1208313-97-6"	-	-	-	-	44631890	C[C@H](CCOC(=O)C[C@@H](C)O)O	AOWPVIWVMWUSBD-RNFRBKRXSA-N	1.40527e+08	1.35699e+08	1.66119e+08	1.14009e+08	1.70101e+08	1.6771e+08	1.40603e+08	1.06226e+08	1.12836e+08	9.85152e+07	1.04173e+08	1.18094e+08	1.2445e+08	1.23123e+08	1.0297e+08
Com_4103_pos	Piperonyl butoxide	P	C19H30O5	338.209	361.198	0.38748	[M+Na]+	7.448	0.93	1	C18	Organoheterocyclic compounds	Benzodioxoles	-	"51-03-6"	HMDB0256579	C18880	-	-	5794	CCCCOCCOCCOCC1=CC2=C(C=C1CCC)OCO2	FIPWRIJSWJWJAI-UHFFFAOYSA-N	2.06074e+06	3.98009e+06	2.48093e+06	4.72575e+06	2.85445e+06	2.36659e+06	2.67591e+06	6.24968e+06	2.65109e+06	7.16788e+06	2.82996e+06	2.57829e+06	1.03956e+07	1.06988e+07	9.94348e+06
Com_5029_pos	Matairesinol monoglucoside	P	C26H32O11	520.194	543.183	0.80938	[M+Na]+	5.777	0.80	1	C18	Lignans, neolignans and related compounds	Lignan glycosides	-	"34446-06-5"	-	-	-	-	23757184	COC1=C(C=CC(=C1)C[C@@H]2[C@H](COC2=O)CC3=CC(=C(C=C3)O[C@H]4[C@@H]([C@H]([C@@H]([C@H](O4)CO)O)O)O)OC)O	FWRZDNFXFFWBGP-LHHMAMHXSA-N	1.91002e+07	1.09482e+07	1.02991e+07	9.47313e+06	7.48123e+06	1.25633e+07	1.99595e+07	2.05913e+07	2.14979e+07	1.55531e+07	2.33773e+07	2.21202e+07	1.34936e+07	1.46988e+07	1.46382e+07
Com_4972_pos	Ajugasterone C	P	C27H44O7	480.309	503.298	0.67079	[M+Na]+	7.267	0.62	1	C18	Lipids and lipid-like molecules	Steroids and steroid derivatives	Bile acids, alcohols and derivatives	"23044-80-6"	-	C08811	-	-	441826	CC(C)CC[C@H]([C@@](C)([C@H]1CC[C@@]2([C@@]1(C[C@H]([C@H]3C2=CC(=O)[C@H]4[C@@]3(C[C@@H]([C@@H](C4)O)O)C)O)C)O)O)O	LQGNCUXDDPRDJH-UKTRSHMFSA-N	3.18425e+07	3.15466e+07	3.35932e+07	4.02739e+07	3.16117e+07	2.98577e+07	3.46729e+07	3.20285e+07	4.58558e+07	3.02763e+07	4.05413e+07	3.6861e+07	2.61911e+07	4.15191e+07	4.74988e+07
Com_3769_pos	ent-11alpha-Hydroxyabieta-8(14),13(15)-dien-16,12alpha-olide	P	C20H28O3	316.204	339.19	8.60344	[M+Na]+	7.725	0.90	1	C18	Lipids and lipid-like molecules	Prenol lipids	Terpene lactones	"130466-20-5"	-	-	-	-	14635545	CC1=C2C=C3CC[C@H]4[C@]([C@@H]3[C@H]([C@H]2OC1=O)O)(CCCC4(C)C)C	APBWFLZKYHYLIC-QOSLBHJFSA-N	1.25078e+08	1.4305e+08	9.65819e+07	1.34196e+08	1.86398e+08	9.42027e+07	1.36905e+08	9.62953e+07	2.07144e+08	8.37796e+07	1.13559e+08	1.26822e+08	9.88411e+07	1.04264e+08	1.08087e+08
Com_4570_pos	Gomisin L1, (-)-	P	C22H26O6	386.173	409.161	2.50745	[M+Na]+	6.408	0.88	1	C18	Phenylpropanoids and polyketides	Tannins	Hydrolyzable tannins	"82425-43-2"	-	-	-	-	5317806	C[C@@H]1CC2=CC3=C(C(=C2C4=C(C(=C(C=C4C[C@@H]1C)OC)OC)O)OC)OCO3	OGJPBGDUYKEQLA-NWDGAFQWSA-N	1.93339e+09	1.69487e+09	1.84153e+09	1.72823e+09	2.18189e+09	1.78668e+09	2.00894e+09	1.6226e+09	1.37e+09	1.30293e+09	1.42032e+09	1.37614e+09	1.36688e+09	1.39271e+09	1.40398e+09
Com_2453_pos	p-Hydroxyphenethyl vanillate	P	C16H16O5	288.1	271.094	7.73405	[M+H-H2O]+	6.026	0.71	1	C18	Benzenoids	Benzene and substituted derivatives	Benzoic acids and derivatives	"1539303-03-1"	-	-	-	-	86574876	COC1=C(C=CC(=C1)C(=O)OCCC2=CC=C(C=C2)O)O	OFWLQIYIQOGIJW-UHFFFAOYSA-N	1.98052e+06	1.79367e+06	2.88552e+06	3.3733e+06	2.28102e+06	2.44991e+06	2.7298e+06	2.47789e+06	3.51358e+06	3.03508e+06	3.31152e+06	2.88843e+06	3.61955e+06	3.31673e+06	3.30978e+06
Com_4212_pos	Coronarin D ethyl ether	P	C22H34O3	346.251	369.239	3.26648	[M+Na]+	9.589	0.74	1	C18	Organoheterocyclic compounds	Lactones	Gamma butyrolactones	"138965-89-6"	-	-	-	-	91895340	CCOC1C/C(=C\C[C@H]2C(=C)CC[C@@H]3[C@@]2(CCCC3(C)C)C)/C(=O)O1	HUJJMXMBEMUVOX-SQOKDOERSA-N	3.67525e+07	4.7938e+07	4.48768e+07	4.5649e+07	4.91228e+07	3.02432e+07	4.20376e+07	5.95029e+07	4.16576e+07	3.91936e+07	3.18689e+07	3.79183e+07	2.71722e+07	3.34992e+07	3.54233e+07
Com_845_pos	Azobenzene	P	C12H10N2	182.084	183.091	2.04469	[M+H]+	5.491	0.56	1	C18	Organoheterocyclic compounds	Azobenzenes	-	103-33-3	HMDB0248813	-	-	-	2272	C1=CC=C(C=C1)N=NC2=CC=CC=C2	DMLAVOWQYNRWNQ-UHFFFAOYSA-N	3.52087e+06	6.65434e+06	1.74751e+07	5.41796e+06	7.74838e+06	4.4515e+06	3.33705e+06	3.96365e+06	4.89458e+06	3.69504e+06	7.11937e+06	4.59948e+06	4.50076e+06	4.63473e+06	5.19305e+06
Com_3335_pos	Tamarixetin	P	C16H12O7	316.058	317.065	1.88521	[M+H]+	6.074	0.92	1	C18	Phenylpropanoids and polyketides	Flavonoids	Flavones	603-61-2	-	C10188	-	LMPK12110606	5281699	COC1=C(C=C(C=C1)C2=C(C(=O)C3=C(C=C(C=C3O2)O)O)O)O	FPLMIPQZHHQWHN-UHFFFAOYSA-N	8.01317e+06	1.42647e+07	3.62837e+07	9.59166e+06	8.90614e+06	1.81693e+07	1.18098e+07	1.12704e+07	8.84125e+06	1.02947e+07	8.33239e+06	1.75986e+07	1.14215e+07	1.14445e+07	1.0803e+07
Com_3357_pos	Ile-Trp	P	C17H23N3O3	317.174	318.181	1.92511	[M+H]+	5.516	0.90	1	C18	Organic acids and derivatives	Carboxylic acids and derivatives	Amino acids, peptides, and analogues	13589-06-5	-	-	-	-	7019085	CC[C@H](C)[C@@H](C(=O)N[C@@H](CC1=CNC2=CC=CC=C21)C(=O)O)N	BVRPESWOSNFUCJ-LKTVYLICSA-N	4.2092e+07	8.50063e+07	1.02693e+07	4.04682e+07	5.46035e+07	5.39876e+07	1.34591e+08	1.95606e+08	1.78664e+08	1.52188e+08	1.68601e+08	1.95765e+08	1.02097e+08	1.04274e+08	1.05555e+08
Com_1706_pos	N-ethyl-N-oxido-dodecan-1-amine	P	C14H31NO	229.241	230.247	2.02472	[M+H]+	6.79	0.90	1	C18	Organic nitrogen compounds	Organonitrogen compounds	Aminoxides	1643-20-5	-	-	-	-	15433	CCCCCCCCCCCC[N+](C)(C)[O-]	SYELZBGXAIXKHU-UHFFFAOYSA-N	9.63342e+07	6.93768e+07	1.36696e+08	1.07266e+08	1.2273e+08	1.36999e+08	1.44348e+08	1.27658e+08	1.44054e+08	4.65085e+07	8.51216e+07	1.1753e+08	1.20937e+08	1.20409e+08	1.21513e+08
Com_426_pos	Gamma-decalactone	P	C10H18O2	170.131	153.127	0.92127	[M+H-H2O]+	6.119	0.89	1	C18	Organoheterocyclic compounds	Lactones	Gamma butyrolactones	706-14-9	HMDB0037217	-	-	-	12813	CCCCCCC1CCC(=O)O1	IFYYFLINQYPWGJ-UHFFFAOYSA-N	7.83083e+07	1.03429e+08	6.69689e+07	7.14702e+07	5.90688e+07	8.21226e+07	5.46964e+07	1.07796e+08	7.84283e+07	1.01436e+08	7.16352e+07	6.16864e+07	8.42324e+07	5.80208e+07	5.97374e+07
Com_2887_pos	ST271	P	C16H20N2O2	272.152	295.14	5.3871	[M+Na]+	5.798	0.55	1	C18	Phenylpropanoids and polyketides	Cinnamic acids and derivatives	Hydroxycinnamic acids and derivatives	106392-48-7	-	-	-	-	6439072	CC(C)C1=CC(=CC(=C1O)C(C)C)/C=C(\C#N)/C(=O)N	HMLQHJRJKQDTKW-LFYBBSHMSA-N	4.36471e+06	6.13954e+06	4.36241e+06	4.74258e+06	4.15908e+06	5.58587e+06	2.84647e+06	3.97111e+06	4.23257e+06	3.68218e+06	3.35529e+06	2.75129e+06	3.5878e+06	3.58807e+06	3.19282e+06
Com_3636_pos	Toddalolactone	P	C16H20O6	308.126	331.115	0.93298	[M+Na]+	5.992	0.58	1	C18	Phenylpropanoids and polyketides	Coumarins and derivatives	-	483-90-9	-	-	-	-	160485	CC(C)([C@@H](CC1=C(C=C2C(=C1OC)C=CC(=O)O2)OC)O)O	GLWPLQBQHWYKRK-CYBMUJFWSA-N	6.72364e+06	8.06068e+06	1.16655e+07	5.23714e+06	5.16955e+06	7.29798e+06	1.0358e+07	1.03517e+07	1.35184e+07	9.49292e+06	1.12344e+07	1.2018e+07	7.97335e+06	8.10522e+06	6.76924e+06
Com_591_pos	Dihydrojasmone	P	C11H18O	166.136	167.143	1.83042	[M+H]+	6.324	0.82	1	C18	Organic oxygen compounds	Organooxygen compounds	Carbonyl compounds	1128-08-1	HMDB0031565	-	-	-	62378	CCCCCC1=C(CCC1=O)C	YCIXWYOBMVNGTB-UHFFFAOYSA-N	4.84469e+07	7.16027e+07	5.02368e+07	4.89664e+07	4.23453e+07	8.37597e+07	3.7634e+07	4.69707e+07	4.85332e+07	4.5996e+07	4.45351e+07	4.19162e+07	3.80036e+07	3.89995e+07	3.80909e+07
Com_608_pos	Cyclo(Pro-Ala)	P	C8H12N2O2	168.09	169.097	2.80879	[M+H]+	4.892	0.58	1	C18	Organic acids and derivatives	Carboxylic acids and derivatives	Amino acids, peptides, and analogues	65556-33-4	HMDB0303321	-	-	-	6428987	CC1C(=O)N2CCCC2C(=O)N1	WSLYCILIEOFQPK-UHFFFAOYSA-N	6.26209e+06	1.50879e+07	1.3117e+07	1.10684e+07	9.37023e+06	1.38922e+07	1.0809e+07	9.72959e+06	1.7917e+07	7.85349e+06	1.54913e+07	1.47165e+07	1.01518e+07	1.09244e+07	1.13587e+07
Com_2963_pos	Palmitoylisopropylamide	P	C19H39NO	297.303	298.31	1.15852	[M+H]+	10.644	0.70	1	C18	Lipids and lipid-like molecules	Fatty Acyls	Fatty amides	189939-61-5	-	-	-	-	5063962	CCCCCCCCCCCCCCCC(=O)NC(C)C	TZYVUGCYYQOTQR-UHFFFAOYSA-N	1.91751e+06	955469	4.13314e+06	4.23019e+06	3.53001e+06	1.35457e+06	1.86406e+06	1.21638e+06	506974	3.56698e+06	447992	1.03742e+06	5.66378e+06	6.49408e+06	4.53555e+06
Com_4503_pos	AMP-Deoxynojirimycin	P	C22H39NO5	397.283	398.287	7.49988	[M+H]+	6.208	0.70	1	C18	Organoheterocyclic compounds	Piperidines	-	216758-20-2	-	-	-	-	9822159	C1[C@@H]([C@H]([C@@H]([C@H](N1CCCCCOCC23CC4CC(C2)CC(C4)C3)CO)O)O)O	XVYLNHVEAOOEGI-FAIWKWDXSA-N	3.50192e+07	1.99234e+07	3.17511e+07	3.13819e+07	2.59368e+07	4.27581e+07	2.11932e+07	3.01121e+07	3.35143e+07	3.38643e+07	3.52377e+07	2.82853e+07	2.79257e+07	2.46356e+07	2.63403e+07
Com_4483_pos	N-Oleoyl Leucine	P	C24H45NO3	395.34	396.347	1.28821	[M+H]+	10.114	0.95	1	C18	Organic acids and derivatives	Carboxylic acids and derivatives	Amino acids, peptides, and analogues	136560-76-4	-	-	-	LMFA08020116	52922067	CCCCCCCC/C=C\CCCCCCCC(=O)N[C@@H](CC(C)C)C(=O)O	UMOAAMQGRRCHPA-GJCOWUBNSA-N	2.02246e+06	1.16299e+06	3.6033e+06	4.50833e+06	4.71787e+06	2.06005e+06	1.41787e+06	1.34126e+06	2.36497e+06	1.99812e+06	556164	967470	8.10547e+06	8.73991e+06	7.99165e+06
Com_1825_pos	Bisabolone oxide A	P	C15H24O2	236.178	237.184	2.02399	[M+H]+	6.85	0.87	1	C18	Organoheterocyclic compounds	Oxanes	-	22567-38-0	-	-	-	-	91700388	CC1=CC[C@H](CC1)[C@@]2(CCC(=O)C(O2)(C)C)C	MJWZYBQLHJQQJJ-DOMZBBRYSA-N	5.48713e+07	5.64701e+07	5.84873e+07	5.09555e+07	4.23158e+07	6.195e+07	5.06064e+07	6.83898e+07	7.01623e+07	9.34113e+07	8.7435e+07	5.8518e+07	5.55578e+07	5.47777e+07	5.54885e+07
Com_582_pos	3-Hydroxy-1-(4-hydroxyphenyl)propan-1-one	P	C9H10O3	166.063	167.07	1.98581	[M+H]+	5.299	0.68	1	C18	Organic oxygen compounds	Organooxygen compounds	Carbonyl compounds	53170-93-7	HMDB0040645	-	-	-	638759	C1=CC(=CC=C1C(=O)CCO)O	LTEPZFZSPZASKJ-UHFFFAOYSA-N	6.95345e+07	6.12362e+07	6.85961e+07	5.66204e+07	5.41903e+07	7.23093e+07	4.8902e+07	5.09292e+07	6.26478e+07	5.20297e+07	5.50698e+07	5.13536e+07	4.73524e+07	4.91977e+07	4.96946e+07
Com_572_pos	N2-methylguanine	P	C6H7N5O	165.065	166.072	2.33411	[M+H]+	2.024	0.74	1	C18	Organoheterocyclic compounds	Imidazopyrimidines	Purines and purine derivatives	10030-78-1	HMDB0006040	-	-	-	135426867	CNC1=NC2=C(C(=O)N1)NC=N2	SGSSKEDGVONRGC-UHFFFAOYSA-N	6.19602e+07	5.09821e+07	7.51871e+07	6.51993e+07	4.19574e+07	6.86593e+07	3.00671e+07	7.88404e+07	7.68534e+07	6.00864e+07	7.59766e+07	4.40143e+07	2.22617e+07	4.43176e+07	3.22354e+07
Com_3645_pos	5-O-Methylembelin	P	C18H28O4	308.199	331.188	1.01548	[M+Na]+	7.308	0.51	1	C18	Organic oxygen compounds	Organooxygen compounds	Carbonyl compounds	56005-10-8	HMDB0040867	C10373	-	LMPK15050007	171489	CCCCCCCCCCCC1=C(C(=O)C=C(C1=O)OC)O	KHBJLRRAMCJZLZ-UHFFFAOYSA-N	2.5382e+09	1.73251e+09	1.705e+09	1.79272e+09	1.33037e+09	2.30963e+09	1.30172e+09	1.50131e+09	1.4638e+09	1.28529e+09	1.5233e+09	1.41029e+09	1.5665e+09	1.5446e+09	1.56771e+09
Com_4801_pos	Dihydromunduletone	P	C25H28O6	424.189	447.177	0.80467	[M+Na]+	7.539	0.51	1	C18	Phenylpropanoids and polyketides	Stilbenes	-	674786-20-0	-	-	-	-	3492326	CC1(C=CC2=C(O1)C=CC(=C2OC)CC(=O)C3=C(C=C4C(=C3)CC(C(O4)(C)C)O)O)C	RMVZECFNOTWEKD-UHFFFAOYSA-N	2.94273e+06	7.28411e+06	2.74303e+06	3.21329e+06	3.36554e+06	3.52756e+06	3.62976e+06	4.79654e+06	2.96261e+06	9.29949e+06	7.4857e+06	3.49454e+06	4.9633e+06	4.56052e+06	4.43394e+06
Com_3301_pos	Safranin	P	C20H19N4+	315.161	315.162	3.37736	[M+H]+	7.414	0.68	1	C18	Organoheterocyclic compounds	Diazanaphthalenes	Benzodiazines	7006-08-8	-	-	-	-	2723801	CC1=CC2=C(C=C1N)[N+](=C3C=C(C(=CC3=N2)C)N)C4=CC=CC=C4	WULISCVZERSMML-UHFFFAOYSA-O	1.73755e+06	2.0445e+06	1.18108e+06	3.11898e+06	4.05164e+06	584621	4.75596e+06	1.80729e+06	2.04787e+06	1.6052e+06	4.23057e+06	2.81884e+06	2.54336e+06	2.43554e+06	2.22309e+06
Com_1095_pos	beta-Hydroxypropiovanillone	P	C10H12O4	196.074	197.08	2.1479	[M+H]+	5.417	0.91	1	C18	Organic oxygen compounds	Organooxygen compounds	Carbonyl compounds	2196-18-1	-	-	-	-	75142	COC1=C(C=CC(=C1)C(=O)CCO)O	NXCPMSUBVRGTSE-UHFFFAOYSA-N	1.6482e+08	1.30243e+08	1.24749e+08	1.14075e+08	8.60193e+07	1.49274e+08	1.0319e+08	1.2974e+08	1.45574e+08	1.16612e+08	1.23121e+08	1.10603e+08	9.86354e+07	9.91329e+07	1.03923e+08
Com_1804_pos	N-(3-Oxohexanoyl)-L-homoserine lactone	P	C10H15NO4	213.1	236.091	8.46451	[M+Na]+	6.271	0.67	1	C18	Organic acids and derivatives	Carboxylic acids and derivatives	Amino acids, peptides, and analogues	143537-62-6	-	C21198	map02024	LMFA08030003	688505	CCCC(=O)CC(=O)N[C@H]1CCOC1=O	YRYOXRMDHALAFL-QMMMGPOBSA-N	3.17463e+06	2.38641e+06	3.16474e+06	2.38203e+06	1.8663e+06	3.47062e+06	2.48448e+06	2.96342e+06	3.84753e+06	2.63557e+06	2.48572e+06	1.77406e+06	1.87125e+06	2.59819e+06	2.47442e+06
Com_1426_pos	Dihydrosinapyl alcohol	P	C11H16O4	212.105	213.112	1.94353	[M+H]+	5.619	0.70	1	C18	Benzenoids	Phenols	Methoxyphenols	20736-25-8	-	-	-	-	529893	COC1=CC(=CC(=C1O)OC)CCCO	PHOPGVYKZWPIGA-UHFFFAOYSA-N	7.32305e+07	8.98176e+07	4.02884e+07	5.1039e+07	3.5402e+07	8.17824e+07	5.18472e+07	5.46042e+07	6.15471e+07	5.28073e+07	4.76141e+07	6.87977e+07	6.17444e+07	5.84069e+07	2.97206e+07
Com_409_pos	6-N-Hydroxylaminopurine	P	C5H5N5O	151.049	152.056	2.20102	[M+H]+	1.39	0.73	1	C18	Organoheterocyclic compounds	Imidazopyrimidines	Purines and purine derivatives	5667-20-9	-	-	-	-	21876	C1=NC2=C(N1)C(=NC=N2)NO	CBCQWVQNMGNYEO-UHFFFAOYSA-N	1.90443e+08	1.50417e+08	2.89032e+08	1.67597e+08	9.92402e+07	5.08497e+08	1.91404e+08	2.70427e+08	2.29344e+08	1.50366e+08	1.73522e+08	2.04305e+08	1.68128e+08	1.4155e+08	1.27551e+08
Com_4220_pos	(+)-Medioresinol	P	C21H24O7	388.152	371.148	1.25524	[M+H-H2O]+	5.738	0.84	1	C18	Lignans, neolignans and related compounds	Furanoid lignans	-	40957-99-1	-	C22585	-	-	181681	COC1=CC(=CC(=C1O)OC)[C@@H]2[C@H]3CO[C@@H]([C@H]3CO2)C4=CC(=C(C=C4)O)OC	VJOBNGRIBLNUKN-BMHXQBNDSA-N	7.48232e+07	5.91011e+07	8.16408e+07	7.81733e+07	6.47559e+07	7.14331e+07	5.03813e+07	6.00553e+07	6.05911e+07	5.19039e+07	8.06617e+07	5.98517e+07	5.51698e+07	5.55815e+07	5.58437e+07
Com_4985_pos	Aglafoline	P	C28H28O8	492.178	515.17	3.74705	[M+Na]+	8.397	0.64	1	C18	Organoheterocyclic compounds	Benzofurans	Flavaglines	143901-35-3	-	-	-	-	393601	COC1=CC=C(C=C1)[C@]23[C@@H]([C@H]([C@H]([C@]2(C4=C(O3)C=C(C=C4OC)OC)O)O)C(=O)OC)C5=CC=CC=C5	VFTGDXPPYSWBSO-GWNOIRNCSA-N	4.78021e+06	6.38723e+06	1.47372e+06	1.23185e+07	2.53449e+06	921984	813195	8.40633e+06	634977	8.29425e+07	2.32422e+06	1.05303e+06	8.0332e+06	8.30386e+06	1.03361e+07
Com_2419_pos	Cyclo(L-Phe-L-Val)	P	C14H18N2O2	246.137	269.126	1.6426	[M+Na]+	5.782	0.54	1	C18	Organic acids and derivatives	Carboxylic acids and derivatives	Amino acids, peptides, and analogues	35590-86-4	-	-	-	-	13783105	CC(C)[C@H]1C(=O)N[C@H](C(=O)N1)CC2=CC=CC=C2	OQQPOHUVAQPSHJ-RYUDHWBXSA-N	6.73759e+06	9.9281e+06	5.84124e+06	4.77458e+06	5.59436e+06	6.81935e+06	5.32777e+06	6.14525e+06	5.40403e+06	4.73727e+06	4.84361e+06	5.14122e+06	4.10201e+06	5.44115e+06	6.06978e+06
Com_2813_pos	10,11-Dehydrocurvularin	P	C16H18O5	290.115	291.12	9.89209	[M+H]+	6.082	0.52	1	C18	Phenylpropanoids and polyketides	Macrolides and analogues	-	21178-57-4	-	-	-	-	6438143	C[C@H]1CCC/C=C/C(=O)C2=C(CC(=O)O1)C=C(C=C2O)O	AVIRMQMUBGNCKS-RWCYGVJQSA-N	7.27226e+07	3.17798e+07	6.71833e+07	6.14774e+07	6.16723e+07	2.36557e+07	6.01203e+07	5.96512e+07	3.9389e+07	2.34272e+07	5.41094e+07	6.52837e+07	5.72079e+07	5.57704e+07	5.5089e+07
Com_4984_pos	Dahurinol	P	C30H48O5	488.35	511.339	1.61496	[M+Na]+	8.493	0.50	1	C18	Lipids and lipid-like molecules	Steroids and steroid derivatives	Cycloartanols and derivatives	38908-87-1	-	-	-	-	71448947	C[C@@H]1C[C@@H](O[C@@H]2[C@H]1[C@]3(CC[C@@]45C[C@@]46CC[C@@H](C([C@@H]6CC[C@H]5[C@@]3(C2=O)C)(C)C)O)C)[C@H](C(C)(C)O)O	TVFYDIBVHPZYML-PIHBKODKSA-N	3.3842e+06	4.09873e+06	3.91562e+06	2.02668e+06	4.46728e+06	4.37645e+06	4.01278e+06	3.57902e+06	4.53977e+06	1.64231e+06	3.87355e+06	3.92843e+06	3.18127e+06	3.56871e+06	3.37521e+06
Com_227_pos	6-Methylsalicylic acid	P	C8H8O3	152.047	135.044	1.34651	[M+H-H2O]+	5.403	0.76	1	C18	Benzenoids	Benzene and substituted derivatives	Benzoic acids and derivatives	567-61-3	-	C02657	map01059;map01100;map01110	LMPK13010002	11279	CC1=C(C(=CC=C1)O)C(=O)O	HCJMNOSIAGSZBM-UHFFFAOYSA-N	1.66753e+07	1.37995e+07	1.31547e+07	1.29712e+07	1.13733e+07	1.62713e+07	1.24727e+07	1.33164e+07	1.54494e+07	1.24943e+07	1.37576e+07	1.20712e+07	1.16012e+07	1.23319e+07	1.16806e+07
Com_5085_pos	Pheophorbide A	P	C35H36N4O5	592.269	593.275	0.78937	[M+H]+	10.251	0.79	1	C18	Organoheterocyclic compounds	Tetrapyrroles and derivatives	-	15664-29-6	-	-	-	-	253193	CCC1=C(C2=NC1=CC3=C(C4=C([C@@H](C(=C5[C@H]([C@@H](C(=CC6=NC(=C2)C(=C6C)C=C)N5)C)CCC(=O)O)C4=N3)C(=O)OC)O)C)C	RKEBXTALJSALNU-LDCXZXNSSA-N	3.87016e+06	1.25558e+06	1.44058e+06	1.61555e+06	2.7133e+06	1.17061e+07	5.48986e+06	1.29117e+06	1.85434e+06	1.56095e+06	2.50985e+06	1.21188e+06	6.95118e+06	8.04176e+06	6.79922e+06
Com_3835_pos	Poacic acid	P	C19H18O6	342.11	343.117	2.11471	[M+H]+	5.473	0.92	1	C18	Phenylpropanoids and polyketides	Stilbenes	-	160097-32-5	-	-	-	-	10337420	COC1=CC(=CC(=C1O)/C=C/C2=CC(=C(C=C2)O)OC)/C=C/C(=O)O	SLIMCXCSQXYCGL-JENUQAQBSA-N	6.4878e+07	5.00234e+07	6.01132e+07	5.25908e+07	3.73247e+07	4.92237e+07	3.6391e+07	3.65457e+07	4.68216e+07	3.17057e+07	4.49633e+07	4.08647e+07	3.82826e+07	3.95878e+07	4.04824e+07
Com_5020_pos	Pyropheophorbide-a	P	C33H34N4O3	534.263	535.27	1.45963	[M+H]+	11.02	0.82	1	C18	Organoheterocyclic compounds	Tetrapyrroles and derivatives	-	24533-72-0	-	-	-	-	161456	CCC1=C(C2=NC1=CC3=C(C4=C(CC(=C5[C@H]([C@@H](C(=CC6=NC(=C2)C(=C6C)C=C)N5)C)CCC(=O)O)C4=N3)O)C)C	FDKRLXBXYZKWRZ-UWJYYQICSA-N	506266	731090	701642	760648	1.45811e+06	5.92003e+06	364387	145827	113016	312138	137923	263680	2.07917e+06	2.14443e+06	2.08435e+06
Com_282_pos	delta-Nonalactone	P	C9H16O2	156.115	139.112	1.63585	[M+H-H2O]+	6.375	0.95	1	C18	Organoheterocyclic compounds	Lactones	Delta valerolactones	3301-94-8	HMDB0031514	-	-	-	18698	CCCCC1CCCC(=O)O1	PXRBWNLUQYZAAX-UHFFFAOYSA-N	8.22474e+08	6.39173e+08	5.91913e+08	7.21015e+08	5.31189e+08	7.80833e+08	6.6237e+08	8.34874e+08	8.05054e+08	9.09767e+08	7.59031e+08	6.19082e+08	6.577e+08	6.72873e+08	6.71594e+08
Com_1950_pos	Sphingosine (d14:1)	P	C14H29NO2	243.22	244.227	2.08628	[M+H]+	6.621	0.97	1	C18	Organic nitrogen compounds	Organonitrogen compounds	Amines	24558-60-9	-	-	-	LMSP01040006	42608342	CCCCCCCCC/C=C/[C@H]([C@H](CO)N)O	VDRZDTXJMRRVMF-NXFSIWHZSA-N	9.66188e+06	1.74918e+07	1.19739e+07	1.02327e+07	1.83109e+07	1.64417e+07	1.10717e+07	1.34508e+07	3.47767e+07	6.81703e+06	1.26725e+07	1.40819e+07	1.42825e+07	1.48322e+07	1.42331e+07
Com_2507_pos	gamma-Sanshool	P	C18H27NO	273.209	274.214	9.89793	[M+H]+	8.279	0.64	1	C18	Lipids and lipid-like molecules	Fatty Acyls	Fatty amides	78886-65-4	HMDB0031184	-	-	LMFA08020179	6440615	C/C=C/C=C/C=C\CC/C=C/C=C/C(=O)NCC(C)C	KVUKDCFEXVWYBN-JDXPBYPHSA-N	3.89839e+08	3.2013e+08	3.70456e+08	3.19864e+08	4.65725e+08	3.10666e+08	4.67698e+08	2.60932e+08	3.33556e+08	1.58026e+08	2.04284e+08	3.15822e+08	3.29033e+08	3.25665e+08	3.37681e+08
Com_5043_pos	Hemiasterlin	P	C30H46N4O4	526.352	549.339	3.20587	[M+Na]+	7.226	0.55	1	C18	Organic acids and derivatives	Carboxylic acids and derivatives	Amino acids, peptides, and analogues	157207-90-4	-	-	-	-	5352092	CC(C)[C@@H](/C=C(\C)/C(=O)O)N(C)C(=O)[C@H](C(C)(C)C)NC(=O)[C@H](C(C)(C)C1=CN(C2=CC=CC=C21)C)NC	KQODQNJLJQHFQV-MKWZWQCGSA-N	4.26168e+07	4.36461e+07	3.4669e+07	5.13765e+07	4.19045e+07	4.54433e+07	4.02318e+07	5.19226e+07	3.95131e+07	2.91015e+07	4.99123e+07	5.36465e+07	4.23566e+07	4.00998e+07	4.21077e+07
Com_4488_pos	2H-9,4a-(Epoxymethano)phenanthren-12-one, 1,3,4,9,10,10a-hexahydro-10-hydroxy-5,6-dimethoxy-1,1-dimethyl-7-(1-methylethyl)-, (4aR,9R,10R,10aS)-	P	C22H30O5	374.209	397.2	4.53576	[M+Na]+	6.712	0.86	1	C18	-	-	-	116064-19-8	-	-	-	-	13820518	CC(C)C1=C(C(=C2C(=C1)[C@@H]3[C@@H]([C@@H]4[C@@]2(CCCC4(C)C)C(=O)O3)O)OC)OC	PDASRADGYGKBBS-BXYJTDFISA-N	2.60296e+07	2.37641e+07	3.13984e+07	2.54013e+07	2.7753e+07	2.45978e+07	2.67826e+07	2.62584e+07	1.87218e+07	2.13222e+07	2.75149e+07	2.11173e+07	2.14662e+07	2.08584e+07	2.13903e+07
Com_991_pos	Sandacanol	P	C14H24O	208.183	191.179	1.02694	[M+H-H2O]+	8.485	0.88	1	C18	Lipids and lipid-like molecules	Prenol lipids	Monoterpenoids	28219-61-6	-	-	-	-	119898	CCC(=CCC1CC=C(C1(C)C)C)CO	KHQDWCKZXLWDNM-UHFFFAOYSA-N	1.54831e+07	1.06384e+07	1.40043e+07	1.28193e+07	1.31972e+07	1.11607e+07	1.17889e+07	1.22281e+07	1.04509e+07	9.82374e+06	1.05787e+07	1.09709e+07	1.61688e+07	1.69216e+07	1.64983e+07
Com_96_pos	Anthranilic acid	P	C7H7NO2	137.048	120.044	1.10743	[M+H-H2O]+	5.624	0.91	1	C18	Benzenoids	Benzene and substituted derivatives	Benzoic acids and derivatives	118-92-3	HMDB0001123	C00108	map00380;map00400;map00405;map00621;map00627;map00996;map00997;map00998;map00999;map01060;map01061;map01063;map01070;map01100;map01110;map01120;map01220;map01230;map07110	-	227	C1=CC=C(C(=C1)C(=O)O)N	RWZYAGGXGHYGMB-UHFFFAOYSA-N	1.36723e+07	3.37951e+07	1.14477e+07	1.39621e+07	9.96848e+06	2.17246e+07	2.82168e+07	3.8105e+07	3.82492e+07	4.5372e+07	3.18597e+07	2.60714e+07	2.42894e+07	2.43371e+07	2.38402e+07
Com_3928_pos	heptaethylene glycol	P	C14H30O8	326.194	349.183	2.05058	[M+Na]+	5.349	0.82	1	C18	Organic oxygen compounds	Organooxygen compounds	Ethers	5617-32-3	HMDB0061835	-	-	-	79718	C(COCCOCCOCCOCCOCCOCCO)O	XPJRQAIZZQMSCM-UHFFFAOYSA-N	4.11002e+07	3.60899e+07	4.26698e+07	3.95232e+07	4.30028e+07	4.02368e+07	2.09201e+07	1.74728e+07	3.00646e+07	1.90399e+07	2.25344e+07	2.15939e+07	5.11049e+07	5.37189e+07	5.92714e+07
Com_3901_pos	Etonogestrel	P	C22H28O2	324.209	347.198	0.89355	[M+Na]+	8.373	0.74	1	C18	Lipids and lipid-like molecules	Steroids and steroid derivatives	Estrane steroids	54048-10-1	HMDB0014439	D04104	-	-	6917715	CC[C@]12CC(=C)[C@H]3[C@H]([C@@H]1CC[C@]2(C#C)O)CCC4=CC(=O)CC[C@H]34	GCKFUYQCUCGESZ-BPIQYHPVSA-N	923161	3.70548e+06	1.38947e+06	2.71455e+06	3.79152e+06	1.13696e+06	4.32973e+06	3.54872e+06	3.6985e+06	3.69756e+06	4.29957e+06	3.85498e+06	2.64114e+06	2.87753e+06	3.08511e+06
Com_2613_pos	(+)-CORONARIC ACID	P	C18H32O3	296.235	279.231	1.56882	[M+H-H2O]+	7.145	0.94	1	C18	Lipids and lipid-like molecules	Fatty Acyls	Fatty acids and conjugates	16833-56-0	-	C14825	map00591;map01100	LMFA02000283	5316080	CCCCC/C=C\C[C@H]1[C@H](O1)CCCCCCCC(=O)O	FBUKMFOXMZRGRB-SQGUUQMOSA-N	2.80507e+09	2.94193e+09	2.35519e+09	3.21894e+09	2.84859e+09	2.80961e+09	3.83341e+09	3.01479e+09	2.82349e+09	3.96908e+09	3.33919e+09	3.00598e+09	2.62008e+09	2.56882e+09	2.63968e+09
Com_4833_pos	Cholest-4-en-26-oic acid, 7-hydroxy-3-oxo-, (7alpha)-	P	C27H42O4	430.308	453.296	2.46111	[M+Na]+	8.765	0.76	1	C18	Lipids and lipid-like molecules	Steroids and steroid derivatives	Bile acids, alcohols and derivatives	115538-85-7	HMDB0012458	C17337	map00120	LMST04030149	3081085	C[C@H](CCCC(C)C(=O)O)[C@H]1CC[C@@H]2[C@@]1(CC[C@H]3[C@H]2[C@@H](CC4=CC(=O)CC[C@]34C)O)C	SATGKQGFUDXGAX-MYWFJNCASA-N	2.04087e+06	3.85161e+06	3.24209e+06	3.48223e+06	3.1611e+06	2.91472e+06	4.21269e+06	2.88939e+06	2.06874e+06	1.69457e+06	2.75139e+06	3.75634e+06	4.45168e+06	4.19167e+06	4.02066e+06
Com_4169_pos	Icosanedioic acid	P	C20H38O4	342.277	365.266	1.14261	[M+Na]+	7.451	0.84	1	C18	Lipids and lipid-like molecules	Fatty Acyls	Fatty acids and conjugates	2424-92-2	HMDB0242141	-	-	LMFA01170035	75502	C(CCCCCCCCCC(=O)O)CCCCCCCCC(=O)O	JJOJFIHJIRWASH-UHFFFAOYSA-N	1.80011e+08	1.87779e+08	1.81686e+08	1.79151e+08	2.04515e+08	2.31383e+08	7.19273e+07	8.25831e+07	6.97916e+07	1.01636e+08	8.03784e+07	8.14938e+07	1.24896e+08	1.19279e+08	1.22359e+08
Com_4898_pos	Trihydroxycholestanoic Acid	P	C27H46O5	450.335	473.323	0.7468	[M+Na]+	9.035	0.88	1	C18	Lipids and lipid-like molecules	Steroids and steroid derivatives	Bile acids, alcohols and derivatives	547-98-8	HMDB0000601	-	-	LMST04030001	122312	C[C@H](CCCC(C)C(=O)O)[C@H]1CC[C@@H]2[C@@]1([C@H](C[C@H]3[C@H]2[C@@H](C[C@H]4[C@@]3(CC[C@H](C4)O)C)O)O)C	CNWPIIOQKZNXBB-VCVMUKOKSA-N	1.58698e+07	1.37192e+07	1.90574e+07	2.27862e+07	1.60942e+07	1.45324e+07	3.11256e+07	1.02256e+07	1.0409e+07	1.16173e+07	9.38135e+06	1.34939e+07	2.13412e+07	3.34722e+07	2.02167e+07
Com_1902_pos	1,7,7-trimethyl-3-(phenylmethylene)bicyclo[2.2.1]heptan-2-one	P	C17H20O	240.151	241.159	1.42088	[M+H]+	5.787	0.69	1	C18	Lipids and lipid-like molecules	Prenol lipids	Monoterpenoids	15087-24-8	HMDB0244683	-	-	-	27021	CC1(C2CCC1(C(=O)C2=CC3=CC=CC=C3)C)C	OIQXFRANQVWXJF-UHFFFAOYSA-N	546849	479184	1.25176e+06	698719	682339	1.16387e+06	1.25761e+06	900760	817579	407935	622776	747912	1.70928e+06	2.36533e+06	2.69933e+06
Com_3633_pos	Ethyl Stearate	P	C20H40O2	312.303	330.336	1.77936	[M+NH4]+	7.876	0.92	1	C18	Lipids and lipid-like molecules	Fatty Acyls	Fatty acid esters	111-61-5	HMDB0034156	-	-	LMFA07010883	8122	CCCCCCCCCCCCCCCCCC(=O)OCC	MVLVMROFTAUDAG-UHFFFAOYSA-N	1.09271e+08	6.12245e+07	1.44744e+08	1.36436e+08	1.55727e+08	5.13135e+07	8.04513e+07	8.78206e+07	5.53753e+07	7.51233e+07	4.17312e+07	5.56689e+07	1.63112e+08	1.64095e+08	1.57436e+08
Com_148_pos	Delta-Octalactone	P	C8H14O2	142.099	125.096	1.47628	[M+H-H2O]+	5.882	0.94	1	C18	Organoheterocyclic compounds	Lactones	Delta valerolactones	698-76-0	HMDB0038310	-	-	LMFA07040017	12777	CCCC1CCCC(=O)O1	FYTRVXSHONWYNE-UHFFFAOYSA-N	8.92406e+08	9.81045e+08	8.7731e+08	7.45033e+08	7.47826e+08	9.07867e+08	7.25067e+08	8.33784e+08	1.03043e+09	7.66487e+08	8.19124e+08	7.90128e+08	7.06033e+08	7.10584e+08	7.03329e+08
Com_3823_pos	1-Stearoyl-rac-glycerol	P	C21H42O4	358.308	341.304	2.13889	[M+H-H2O]+	10.398	0.96	1	C18	Lipids and lipid-like molecules	Glycerolipids	Monoradylglycerols	123-94-4	-	D01947	-	LMGL01010003	24699	CCCCCCCCCCCCCCCCCC(=O)OCC(CO)O	VBICKXHEKHSIBG-UHFFFAOYSA-N	1.64398e+08	1.00264e+08	1.98476e+08	2.31705e+08	2.39894e+08	1.13993e+08	1.54931e+08	2.34742e+08	9.47024e+07	1.39862e+08	5.00727e+07	9.56076e+07	1.39537e+08	1.5119e+08	1.52724e+08
Com_3242_pos	1-Monopalmitoleoyl-rac-glycerol	P	C19H36O4	328.261	311.258	1.35765	[M+H-H2O]+	7.892	0.72	1	C18	Lipids and lipid-like molecules	Glycerolipids	Monoradylglycerols	37515-61-0	-	-	-	-	9883914	CCCCCC/C=C\CCCCCCCC(=O)OCC(CO)O	KVYUBFKSKZWZSV-FPLPWBNLSA-N	1.62943e+08	1.78352e+08	1.91737e+08	1.51899e+08	1.14205e+08	2.28074e+08	2.16059e+08	2.37583e+08	2.06111e+08	2.2442e+08	2.30289e+08	2.14973e+08	2.11023e+08	2.02484e+08	2.10739e+08
Com_4592_pos	alpha-Monoarachin	P	C23H46O4	386.34	409.329	0.4603	[M+Na]+	10.588	0.52	1	C18	Lipids and lipid-like molecules	Glycerolipids	Monoradylglycerols	50906-68-8	-	-	-	-	3246944	CCCCCCCCCCCCCCCCCCCC(=O)OCC(CO)O	UMEKPPOFCOUEDT-UHFFFAOYSA-N	1.10464e+07	6.40825e+06	1.23967e+07	1.20332e+07	1.64763e+07	1.28389e+07	6.60731e+06	9.72539e+06	9.39283e+06	6.59288e+06	7.65626e+06	9.34479e+06	2.03801e+07	2.00396e+07	2.10708e+07
Com_5044_pos	1,3-Dipalmitin	P	C35H68O5	568.507	551.503	1.06817	[M+H-H2O]+	11.704	0.80	1	C18	Lipids and lipid-like molecules	Glycerolipids	Diradylglycerols	502-52-3	HMDB0031011	-	-	-	68149	CCCCCCCCCCCCCCCC(=O)OCC(COC(=O)CCCCCCCCCCCCCCC)O	GFAZGHREJPXDMH-UHFFFAOYSA-N	2.95398e+07	3.35278e+07	4.40151e+07	1.64746e+07	8.93739e+06	2.39867e+07	1.92627e+07	6.57964e+06	3.32955e+07	7.5689e+06	1.53976e+07	3.90296e+06	2.67815e+07	4.69392e+07	2.77978e+07
Com_4759_pos	Tentoxin	P	C22H30N4O4	414.227	437.214	4.15455	[M+Na]+	6.278	0.65	1	C18	Organic acids and derivatives	Carboxylic acids and derivatives	Amino acids, peptides, and analogues	28540-82-1	-	C08441	-	-	5281143	C[C@H]1C(=O)N[C@H](C(=O)N(/C(=C\C2=CC=CC=C2)/C(=O)NCC(=O)N1C)C)CC(C)C	SIIRBDOFKDACOK-LFXZBHHUSA-N	2.23858e+07	2.33906e+07	2.09199e+07	1.98004e+07	1.7457e+07	2.34779e+07	2.18352e+07	3.07326e+07	2.461e+07	2.57038e+07	2.64566e+07	2.7147e+07	1.97127e+07	1.94869e+07	1.93709e+07
Com_3668_pos	4-Androsten-17alpha-ol-3-one-17beta-carboxylic acid	P	C20H28O4	332.199	333.203	8.26912	[M+H]+	7.353	0.57	1	C18	-	-	-	633-29-4	-	-	-	-	12849411	C[C@]12CCC(=O)C=C1CC[C@@H]3[C@@H]2CC[C@]4([C@H]3CC[C@@]4(C(=O)O)O)C	WOUANBAHNXSTSL-VRYCVARASA-N	2.59869e+08	3.0006e+08	2.69873e+08	4.80343e+08	3.33005e+08	2.58752e+08	2.88331e+08	2.94587e+08	2.49355e+08	4.05728e+08	3.33529e+08	2.75984e+08	4.82971e+08	4.54261e+08	4.5773e+08
Com_4240_pos	3beta-Hydroxy-delta5-cholenic acid methyl ester	P	C25H40O3	388.298	371.294	2.11358	[M+H-H2O]+	9.946	0.68	1	C18	Lipids and lipid-like molecules	Steroids and steroid derivatives	Bile acids, alcohols and derivatives	20231-57-6	-	-	-	-	11153463	C[C@H](CCC(=O)OC)[C@H]1CC[C@@H]2[C@@]1(CC[C@H]3[C@H]2CC=C4[C@@]3(CC[C@@H](C4)O)C)C	IMNIZYXAQQBADI-OZECAXSSSA-N	1.03991e+06	643143	2.08023e+06	882374	2.04504e+06	866767	1.13091e+06	662797	405411	1.29391e+06	718475	694839	2.09581e+06	2.40845e+06	2.72067e+06
Com_1692_pos	3-Hydroxydodecanedioic acid	P	C12H22O5	246.147	229.143	2.32921	[M+H-H2O]+	5.992	0.87	1	C18	Organic acids and derivatives	Hydroxy acids and derivatives	Medium-chain hydroxy acids and derivatives	34574-69-1	HMDB0000413	-	-	LMFA01170089	16663321	C(CCCCC(=O)O)CCCC(CC(=O)O)O	FYVQCLGZFXHEGL-UHFFFAOYSA-N	9.60627e+08	8.77672e+08	8.89031e+08	8.41822e+08	6.40583e+08	9.9149e+08	8.30867e+08	1.07962e+09	1.16493e+09	8.92638e+08	9.20754e+08	8.6464e+08	7.78662e+08	7.66224e+08	7.5307e+08
Com_2061_pos	Crotethamide	P	C12H22N2O2	226.168	249.157	2.03787	[M+Na]+	5.385	0.64	1	C18	Organic acids and derivatives	Carboxylic acids and derivatives	Amino acids, peptides, and analogues	6168-76-9	-	D07755	-	-	5368010	CCC(C(=O)N(C)C)N(CC)C(=O)/C=C/C	LSAMUAYPDHUBQD-RMKNXTFCSA-N	120171	5.82572e+07	1.42596e+06	2.02438e+07	1.3048e+06	3.26387e+07	4.05243e+06	519440	6.34177e+06	2.62904e+06	7.37235e+06	720726	1.00072e+07	9.48672e+06	1.08249e+07
Com_835_pos	Dicyclohexylamine	P	C12H23N	181.183	182.19	1.61458	[M+H]+	5.63	0.60	1	C18	Organic nitrogen compounds	Organonitrogen compounds	Cyclohexylamines	101-83-7	-	C14686	-	-	7582	C1CCC(CC1)NC2CCCCC2	XBPCUCUWBYBCDP-UHFFFAOYSA-N	2.40848e+06	2.22875e+06	1.99451e+06	2.13644e+06	2.47544e+06	2.63203e+06	1.28037e+06	1.28845e+06	1.45737e+06	1.46076e+06	1.33382e+06	1.37151e+06	1.86956e+06	1.76736e+06	1.75674e+06
Com_4327_pos	Resibufagin	P	C24H30O5	398.209	381.207	2.73496	[M+H-H2O]+	6.642	0.62	1	C18	Lipids and lipid-like molecules	Steroids and steroid derivatives	Steroid lactones	20987-24-0	-	-	-	-	11969466	C[C@]12CC[C@H]3[C@H]([C@@]14[C@H](O4)CC2C5=COC(=O)C=C5)CC[C@H]6[C@@]3(CC[C@@H](C6)O)C=O	LFLJTMIVTFTLOA-UIZOPSFESA-N	1.54186e+07	2.48603e+06	3.1961e+06	1.30475e+07	1.63166e+07	3.94481e+06	8.95761e+06	9.15824e+06	4.68698e+06	3.162e+06	8.70055e+06	9.28738e+06	6.45787e+06	7.55095e+06	8.29771e+06
Com_3052_pos	11-Ketotestosterone	P	C19H26O3	302.188	303.193	9.074	[M+H]+	7.399	0.64	1	C18	Lipids and lipid-like molecules	Steroids and steroid derivatives	Androstane steroids	564-35-2	-	C14256	-	-	5282365	C[C@]12CCC(=O)C=C1CC[C@@H]3[C@@H]2C(=O)C[C@]4([C@H]3CC[C@@H]4O)C	WTPMRQZHJLJSBO-XQALERBDSA-N	3.39221e+07	3.48181e+07	2.77001e+07	4.27068e+07	4.63346e+07	2.64026e+07	4.44278e+07	3.35789e+07	6.13784e+07	3.1889e+07	5.00476e+07	3.89716e+07	3.23008e+07	3.22818e+07	3.39638e+07
Com_4914_pos	LPE(18:1/0:0)	P	C23H46NO7P	479.301	480.308	1.88761	[M+H]+	9.056	0.69	1	C18	Lipids and lipid-like molecules	Glycerophospholipids	Glycerophosphoethanolamines	89576-29-4	-	-	-	-	9547071	CCCCCCCC/C=C\CCCCCCCC(=O)OC[C@H](COP(=O)(O)OCCN)O	PYVRVRFVLRNJLY-MZMPXXGTSA-N	1.03629e+07	1.74081e+07	9.6997e+06	1.95978e+07	1.37639e+07	1.42294e+07	5.646e+07	4.05068e+07	2.53142e+07	5.74584e+07	4.90384e+07	3.92194e+07	2.75064e+07	2.54811e+07	2.36759e+07
Com_2767_pos	N,N-Bis(2-hydroxyethyl)dodecanamide	P	C16H33NO3	287.246	288.253	0.55584	[M+H]+	7.147	0.75	1	C18	Lipids and lipid-like molecules	Fatty Acyls	Fatty amides	120-40-1	HMDB0032358	-	-	-	8430	CCCCCCCCCCCC(=O)N(CCO)CCO	AOMUHOFOVNGZAN-UHFFFAOYSA-N	2.64015e+06	3.27898e+06	2.3882e+06	8.73904e+06	2.86568e+06	3.30547e+06	3.61131e+06	5.54389e+06	7.81116e+06	4.64844e+06	7.98427e+06	3.58871e+06	3.82696e+06	3.72481e+06	4.7718e+06
Com_2612_pos	13S-Hydroxy-octadecadienoic acid	P	C18H32O3	296.235	279.231	1.53278	[M+H-H2O]+	7.757	0.97	1	C18	Lipids and lipid-like molecules	Fatty Acyls	Lineolic acids and derivatives	29623-28-7	HMDB0004667	C14762	map00591;map03320	LMFA02000228	6443013	CCCCC[C@@H](/C=C/C=C\CCCCCCCC(=O)O)O	HNICUWMFWZBIFP-IRQZEAMPSA-N	7.44688e+09	9.53693e+09	8.53133e+09	8.69609e+09	1.10378e+10	8.13575e+09	9.20207e+09	7.72333e+09	5.56068e+09	6.27705e+09	9.63272e+09	8.0579e+09	8.88563e+09	8.45351e+09	8.92662e+09
Com_3183_pos	Dinorprostaglandin E1	P	C18H30O5	326.209	309.205	2.80644	[M+H-H2O]+	6.266	0.85	1	C18	Lipids and lipid-like molecules	Fatty Acyls	Eicosanoids	7046-40-4	-	-	-	-	16061101	CCCCC[C@@H](/C=C/[C@H]1[C@@H](CC(=O)[C@@H]1CCCCC(=O)O)O)O	GTUGBRJEKVKOKQ-LRSAKWJDSA-N	3.15581e+08	3.96862e+08	2.96047e+08	2.76866e+08	2.4178e+08	2.899e+08	2.05189e+08	2.79911e+08	2.63773e+08	2.6063e+08	3.09666e+08	2.49708e+08	2.19916e+08	2.38436e+08	2.38676e+08
Com_3530_pos	Propylene glycol monostearate	P	C21H42O3	342.313	325.309	2.2994	[M+H-H2O]+	10.465	0.55	1	C18	Lipids and lipid-like molecules	Fatty Acyls	Fatty acid esters	1323-39-3	HMDB0029764	-	-	-	14878	CCCCCCCCCCCCCCCCCC(=O)OCC(C)O	FKOKUHFZNIUSLW-UHFFFAOYSA-N	3.27685e+06	2.43744e+06	4.45029e+06	3.5528e+06	4.143e+06	2.5926e+06	1.74557e+06	1.50109e+06	1.43474e+06	2.7285e+06	1.64584e+06	1.41247e+06	4.81129e+06	4.64484e+06	4.13117e+06
Com_2177_pos	Androstenone	P	C19H28O	272.214	255.21	1.61741	[M+H-H2O]+	7.927	0.59	1	C18	Lipids and lipid-like molecules	Steroids and steroid derivatives	Androstane steroids	18339-16-7	HMDB0034406	-	-	LMST02020079	6852393	C[C@]12CC[C@H]3[C@H]([C@@H]1CC=C2)CC[C@@H]4[C@@]3(CCC(=O)C4)C	HFVMLYAGWXSTQI-QYXZOKGRSA-N	5.96015e+06	2.2436e+07	2.97564e+07	5.30314e+06	6.80754e+06	150004	329240	66751.9	3.68684e+07	583129	2.37783e+07	1.61783e+07	1.14184e+07	9.16254e+06	1.02793e+07
Com_619_pos	Arecaidine Ethyl Ester	P	C9H15NO2	169.11	170.117	1.41231	[M+H]+	5.601	0.52	1	C18	Alkaloids and derivatives	-	-	28125-84-0	-	-	-	-	34167	CCOC(=O)C1=CCCN(C1)C	UNARQANIGOBIHM-UHFFFAOYSA-N	1.23248e+08	1.28398e+08	1.02045e+08	1.02269e+08	8.84164e+07	1.1299e+08	9.08174e+07	1.06314e+08	1.26597e+08	9.87608e+07	1.04713e+08	9.97461e+07	9.50363e+07	1.04075e+08	9.58532e+07
Com_561_pos	6-tert-Butyl-m-cresol	P	C11H16O	164.12	165.127	1.34024	[M+H]+	7.984	0.78	1	C18	Benzenoids	Benzene and substituted derivatives	Phenylpropanes	88-60-8	-	-	-	-	6937	CC1=CC(=C(C=C1)C(C)(C)C)O	XOUQAVYLRNOXDO-UHFFFAOYSA-N	1.23128e+08	8.9639e+07	1.31587e+08	1.62444e+08	1.25911e+08	1.68727e+08	2.03238e+08	1.44694e+08	1.21668e+08	2.20493e+08	2.05329e+08	1.9431e+08	1.8939e+08	1.8038e+08	1.89968e+08
Com_1159_pos	Dodecanamide	P	C12H25NO	199.194	200.201	1.76717	[M+H]+	7.647	0.94	1	C18	Lipids and lipid-like molecules	Fatty Acyls	Fatty amides	1120-16-7	-	C13831	-	LMFA08010001	14256	CCCCCCCCCCCC(=O)N	ILRSCQWREDREME-UHFFFAOYSA-N	5.05603e+08	4.34955e+08	4.88192e+08	4.77084e+08	5.31078e+08	5.25378e+08	4.61648e+08	4.80806e+08	4.52972e+08	3.53026e+08	3.84253e+08	4.4044e+08	4.60296e+08	4.31826e+08	4.5512e+08
Com_3756_pos	D-erythro-Sphingosine (d22:1)	P	C22H45NO2	355.345	338.341	2.42938	[M+H-H2O]+	9.259	0.71	1	C18	-	-	-	134053-67-1	-	-	-	-	136212562	CCCCCCCCCCCCCCCCC/C=C/[C@H]([C@H](CO)N)O	BSHKJMWKIAPLFB-ICWQGCNBSA-N	5.69715e+06	5.92608e+06	6.1314e+06	4.75549e+06	5.73161e+06	5.47742e+06	4.80337e+06	3.85337e+06	4.49258e+06	3.80169e+06	4.27708e+06	4.41676e+06	5.36823e+06	4.99704e+06	4.53157e+06
Com_1519_pos	L-Seryl-L-leucine	P	C9H18N2O4	218.127	219.133	2.62258	[M+H]+	5.138	0.97	1	C18	Organic acids and derivatives	Carboxylic acids and derivatives	Amino acids, peptides, and analogues	6665-16-3	HMDB0029043	-	-	-	7015695	CC(C)C[C@@H](C(=O)O)NC(=O)[C@H](CO)N	NFDYGNFETJVMSE-BQBZGAKWSA-N	1.32011e+07	8.9019e+07	5.16953e+06	1.17903e+07	1.78382e+07	1.2661e+07	2.53443e+08	2.24598e+08	3.30632e+08	2.33491e+08	2.55142e+08	2.848e+08	1.34675e+08	1.30533e+08	1.30604e+08
Com_1912_pos	L-Lysyl-L-leucine	P	C12H25N3O3	259.19	242.186	2.59441	[M+H-H2O]+	5.089	0.62	1	C18	Organic acids and derivatives	Carboxylic acids and derivatives	Amino acids, peptides, and analogues	7369-79-1	HMDB0028955	-	-	-	7016103	CC(C)C[C@@H](C(=O)O)NC(=O)[C@H](CCCCN)N	ATIPDCIQTUXABX-UWVGGRQHSA-N	1.04358e+06	1.322e+06	981151	1.02426e+06	965244	1.0184e+06	2.73126e+06	4.95958e+06	4.8399e+06	3.71902e+06	4.38607e+06	3.89973e+06	2.27171e+06	2.2199e+06	1.98793e+06
Com_901_pos	Glycyl-L-glutamic acid	P	C7H12N2O5	204.075	187.071	3.04945	[M+H-H2O]+	1.377	0.52	1	C18	Organic acids and derivatives	Carboxylic acids and derivatives	Amino acids, peptides, and analogues	7412-78-4	-	-	-	-	99278	C(CC(=O)O)[C@@H](C(=O)O)NC(=O)CN	IEFJWDNGDZAYNZ-BYPYZUCNSA-N	2.51668e+06	4.57531e+06	2.15691e+06	2.79513e+06	3.5873e+06	2.9686e+06	1.19196e+07	1.02915e+07	1.18437e+07	1.04197e+07	9.32006e+06	1.12379e+07	6.2264e+06	5.86605e+06	6.38044e+06
Com_695_pos	alpha-keto-delta-Guanidinovaleric acid	P	C6H11N3O3	173.08	174.087	2.80341	[M+H]+	1.633	0.53	1	C18	Organic acids and derivatives	Keto acids and derivatives	Short-chain keto acids and derivatives	3715-10-4	-	-	-	-	558	C(CC(=O)C(=O)O)CN=C(N)N	ARBHXJXXVVHMET-UHFFFAOYSA-N	3.21079e+06	1.13869e+07	5.75068e+06	2.58095e+06	2.5167e+06	6.21603e+06	1.67808e+07	1.98775e+07	2.96371e+07	1.92749e+07	1.93461e+07	1.65836e+07	8.90604e+06	1.52707e+07	1.06773e+07
Com_663_pos	D-ribulose	P	C5H10O5	150.053	173.042	2.47635	[M+Na]+	1.333	0.83	1	C18	Organic oxygen compounds	Organooxygen compounds	Carbohydrates and carbohydrate conjugates	488-84-6	HMDB0000621	C00309	map00040;map01100	-	12358756	OC[C@@]1(O)OC[C@@H](O)[C@H]1O	LQXVFWRQNMEDEE-UOWFLXDJSA-N	1.38359e+07	9.88727e+06	6.25855e+06	1.11308e+07	1.70635e+07	9.34845e+06	1.10114e+07	8.78729e+06	9.32485e+06	4.88747e+06	9.51513e+06	1.04583e+07	1.04998e+07	1.08146e+07	9.36421e+06
Com_1730_pos	L-Valyl-L-isoleucine	P	C11H22N2O3	230.163	231.17	2.62466	[M+H]+	5.239	1.00	1	C18	Organic acids and derivatives	Carboxylic acids and derivatives	Amino acids, peptides, and analogues	20556-14-3	HMDB0029130	-	-	-	7010532	CC[C@H](C)[C@@H](C(=O)O)NC(=O)[C@H](C(C)C)N	PNVLWFYAPWAQMU-CIUDSAMLSA-N	3.92053e+08	9.75952e+08	5.85763e+07	3.64205e+08	3.33749e+08	3.75706e+08	2.08339e+09	2.046e+09	4.60607e+09	2.19911e+09	3.86911e+09	4.13615e+09	2.15902e+09	2.15325e+09	2.21578e+09
Com_2055_pos	L-Valyl-L-methionine	P	C10H20N2O3S	248.119	249.126	2.3048	[M+H]+	5.047	1.00	1	C18	Organic acids and derivatives	Carboxylic acids and derivatives	Amino acids, peptides, and analogues	14486-09-0	HMDB0029133	-	-	-	6993039	CC(C)[C@@H](C(=O)N[C@@H](CCSC)C(=O)O)N	YSGSDAIMSCVPHG-YUMQZZPRSA-N	2.68295e+06	1.12985e+07	2.66369e+06	3.11509e+06	3.50691e+06	2.18506e+06	6.27758e+07	6.85333e+07	8.2358e+07	7.27985e+07	6.47524e+07	6.75327e+07	3.6224e+07	3.58146e+07	3.08398e+07
Com_2622_pos	Glycylglycyl-L-phenylalanine	P	C13H17N3O4	279.122	280.129	2.46954	[M+H]+	5.243	0.51	1	C18	Organic acids and derivatives	Carboxylic acids and derivatives	Amino acids, peptides, and analogues	6234-26-0	-	-	-	-	6993373	C1=CC=C(C=C1)C[C@@H](C(=O)O)NC(=O)CNC(=O)CN	KAJAOGBVWCYGHZ-JTQLQIEISA-N	1.46941e+07	3.36168e+07	3.73903e+06	2.30525e+07	1.72069e+07	1.41427e+07	9.61979e+07	1.23944e+08	1.21022e+08	1.21516e+08	1.21038e+08	1.15318e+08	6.69951e+07	6.66467e+07	5.64889e+07
Com_498_pos	L-Seryl-L-alanine	P	C6H12N2O4	176.08	159.076	2.12496	[M+H-H2O]+	1.349	0.60	1	C18	Organic acids and derivatives	Carboxylic acids and derivatives	Amino acids, peptides, and analogues	6403-17-4	HMDB0029032	-	-	-	7009579	C[C@@H](C(=O)O)NC(=O)[C@H](CO)N	SSJMZMUVNKEENT-IMJSIDKUSA-N	8.88361e+06	1.27733e+07	4.11397e+06	8.64795e+06	9.58708e+06	1.16503e+07	3.89111e+07	3.02441e+07	3.18696e+07	2.82714e+07	3.03302e+07	3.49125e+07	2.07041e+07	1.94935e+07	1.91122e+07
Com_950_pos	L-Leucylglycine	P	C8H16N2O3	188.116	189.123	2.35752	[M+H]+	4.637	0.87	1	C18	Organic acids and derivatives	Carboxylic acids and derivatives	Amino acids, peptides, and analogues	686-50-0	-	-	-	-	97364	CC(C)C[C@@H](C(=O)NCC(=O)O)N	LESXFEZIFXFIQR-LURJTMIESA-N	5.5505e+07	1.24998e+08	9.4964e+06	4.59772e+07	6.58994e+07	8.44317e+07	2.10941e+08	2.91782e+08	3.23009e+08	2.61822e+08	2.97472e+08	3.21182e+08	1.28331e+08	1.30377e+08	1.79104e+08
Com_1740_pos	Asparaginyl-Valine	P	C9H17N3O4	231.122	232.129	2.66005	[M+H]+	2.807	0.53	1	C18	Organic acids and derivatives	Carboxylic acids and derivatives	Amino acids, peptides, and analogues	145314-87-0	HMDB0028744	-	-	-	7019993	CC(C)[C@@H](C(=O)O)NC(=O)[C@H](CC(=O)N)N	KWBQPGIYEZKDEG-FSPLSTOPSA-N	3.22134e+06	1.79715e+07	750756	5.85388e+06	6.8378e+06	5.59358e+06	2.37217e+07	3.84587e+07	5.17751e+07	4.7909e+07	3.95736e+07	4.857e+07	2.37212e+07	2.31397e+07	2.68833e+07
Com_951_pos	L-Valyl-L-alanine	P	C8H16N2O3	188.116	189.123	2.69623	[M+H]+	2.137	0.94	1	C18	Organic acids and derivatives	Carboxylic acids and derivatives	Amino acids, peptides, and analogues	27493-61-4	HMDB0029120	-	-	-	6992638	C[C@@H](C(=O)O)NC(=O)[C@H](C(C)C)N	HSRXSKHRSXRCFC-WDSKDSINSA-N	4.24713e+07	7.60016e+07	5.75019e+06	3.23895e+07	3.83165e+07	3.17706e+07	3.97586e+08	4.1443e+08	5.21341e+08	4.12645e+08	4.42088e+08	4.74376e+08	1.89592e+08	1.87987e+08	2.02811e+08
Com_2763_pos	L-Isoleucyl-L-arginine	P	C12H25N5O3	287.196	288.202	2.81805	[M+H]+	1.377	0.94	1	C18	Organic acids and derivatives	Carboxylic acids and derivatives	Amino acids, peptides, and analogues	55715-01-0	-	-	-	-	7021814	CC[C@H](C)[C@@H](C(=O)N[C@@H](CCCN=C(N)N)C(=O)O)N	HYXQKVOADYPQEA-CIUDSAMLSA-N	624392	1.07563e+06	3.06939e+06	656648	229750	511501	3.39333e+07	5.39821e+07	3.75232e+07	3.90287e+07	4.40991e+07	3.96452e+07	1.85374e+07	1.9002e+07	1.66267e+07
Com_1522_pos	L-Isoleucyl-L-serine	P	C9H18N2O4	218.127	219.133	2.91275	[M+H]+	2.625	0.72	1	C18	Organic acids and derivatives	Carboxylic acids and derivatives	Amino acids, peptides, and analogues	6403-14-1	-	-	-	-	7021816	CC[C@H](C)[C@@H](C(=O)N[C@@H](CO)C(=O)O)N	TWVKGYNQQAUNRN-ACZMJKKPSA-N	5.49415e+06	4.61821e+07	1.28248e+06	8.24629e+06	9.21904e+06	9.09496e+06	9.14636e+07	9.44877e+07	2.60727e+08	8.5918e+07	1.96508e+08	1.96645e+08	6.67564e+07	5.80313e+07	7.07378e+07
Com_1488_pos	Threonylproline	P	C9H16N2O4	216.111	217.118	2.64015	[M+H]+	2.371	0.99	1	C18	Organic acids and derivatives	Carboxylic acids and derivatives	Amino acids, peptides, and analogues	46398-79-2	HMDB0029069	-	-	-	9834371	C[C@H]([C@@H](C(=O)N1CCC[C@H]1C(=O)O)N)O	QOLYAJSZHIJCTO-VQVTYTSYSA-N	1.74136e+08	4.12804e+08	2.98235e+07	2.25769e+08	2.51471e+08	1.56628e+08	5.85179e+08	5.9732e+08	9.09667e+08	6.72416e+08	7.55437e+08	6.95267e+08	3.75092e+08	2.96371e+08	3.18325e+08
Com_2384_pos	H-Leu-Ile-OH	P	C12H24N2O3	244.179	267.168	0.10384	[M+Na]+	5.464	0.58	1	C18	Organic acids and derivatives	Carboxylic acids and derivatives	Amino acids, peptides, and analogues	36077-41-5	HMDB0028932	-	-	-	7010534	CC[C@H](C)[C@@H](C(=O)O)NC(=O)[C@H](CC(C)C)N	AZLASBBHHSLQDB-GUBZILKMSA-N	732672	981988	524288	241886	1.03218e+06	851215	5.29283e+06	2.46972e+06	3.16673e+06	3.53775e+06	3.29234e+06	5.64645e+06	2.05681e+06	2.51493e+06	1.86236e+06
Com_2275_pos	H-Ile-Glu-OH	P	C11H20N2O5	260.137	261.144	2.52884	[M+H]+	4.055	1.00	1	C18	Organic acids and derivatives	Carboxylic acids and derivatives	Amino acids, peptides, and analogues	42516-53-0	-	-	-	-	7009625	CC[C@H](C)[C@@H](C(=O)N[C@@H](CCC(=O)O)C(=O)O)N	KTGFOCFYOZQVRJ-ZKWXMUAHSA-N	1.44524e+07	6.7569e+07	1.80662e+06	1.54885e+07	1.79898e+07	1.8459e+07	2.37011e+08	2.13022e+08	2.47499e+08	1.93271e+08	2.88109e+08	2.20164e+08	9.79195e+07	9.72183e+07	1.02487e+08
Com_2764_pos	H-Leu-Arg-OH	P	C12H25N5O3	287.196	288.202	2.59069	[M+H]+	2.107	0.95	1	C18	Organic acids and derivatives	Carboxylic acids and derivatives	Amino acids, peptides, and analogues	26607-15-8	-	-	-	-	152914	CC(C)C[C@@H](C(=O)N[C@@H](CCCN=C(N)N)C(=O)O)N	SENJXOPIZNYLHU-IUCAKERBSA-N	1.2569e+06	2.32537e+06	3.16935e+06	1.7288e+06	866940	1.11776e+06	7.50486e+07	1.17363e+08	9.39505e+07	1.0067e+08	1.07813e+08	9.39842e+07	3.49617e+07	3.45928e+07	3.83757e+07
Com_2903_pos	methyl 9,10-12,3-diepoxystearate	P	C18H32O4	312.23	295.226	1.55021	[M+H-H2O]+	6.926	0.95	1	C18	Lipids and lipid-like molecules	Fatty Acyls	Fatty acids and conjugates	3012-69-9	-	C14836	map00591	-	18172	CCCCCC1C(O1)CC2C(O2)CCCCCCCC(=O)O	LAIUZQCFIABNDP-UHFFFAOYSA-N	8.89124e+09	1.04458e+10	1.0807e+10	8.31704e+09	6.13106e+09	9.68617e+09	5.76652e+09	7.56155e+09	1.0606e+10	1.01746e+10	7.90068e+09	7.0929e+09	6.62755e+09	6.62764e+09	6.76335e+09
Com_2399_pos	15-Methylheptadecanoic acid	P	C18H36O2	284.272	267.268	1.69512	[M+H-H2O]+	10.404	0.72	1	C18	Lipids and lipid-like molecules	Fatty Acyls	Fatty acids and conjugates	29709-08-8	-	-	-	LMFA01020205	4169198	CCC(C)CCCCCCCCCCCCCC(=O)O	MAFSBQRWNXDTRK-UHFFFAOYSA-N	1.10543e+07	9.86397e+06	1.30682e+07	1.40545e+07	1.4094e+07	8.49481e+06	1.16434e+07	1.38141e+07	6.95013e+06	9.34121e+06	4.57327e+06	7.12973e+06	9.03023e+06	1.00927e+07	1.08666e+07
Com_3475_pos	15S-Hydroperoxy-11Z,13E-eicosadienoic acid	P	C20H36O4	340.261	323.257	1.91423	[M+H-H2O]+	6.922	0.84	1	C18	Lipids and lipid-like molecules	Fatty Acyls	Eicosanoids	145375-41-3	-	-	-	LMFA01040030	5282869	CCCCC[C@@H](/C=C/C=C\CCCCCCCCCC(=O)O)OO	KEXNVBSLXJLOPR-XMSPSUPSSA-N	7.24835e+07	7.95082e+07	5.2185e+07	7.76695e+07	6.66766e+07	7.89629e+07	1.64281e+07	2.08183e+07	2.22107e+07	2.36375e+07	2.08154e+07	1.83799e+07	3.95443e+07	3.97158e+07	3.96772e+07
Com_4255_pos	N-3-oxo-Hexadec-11(Z)-enoyl-L-homoserine lactone	P	C20H33NO4	351.241	374.229	2.84352	[M+Na]+	7.311	0.64	1	C18	Organic acids and derivatives	Carboxylic acids and derivatives	Amino acids, peptides, and analogues	1269663-80-0	-	-	-	-	91886142	CCCC/C=C\CCCCCCCC(=O)CC(=O)N[C@H]1CCOC1=O	UKVJHGAETBFGBY-XFHJGTJQSA-N	1.17665e+07	1.44924e+07	1.18362e+07	1.34938e+07	7.58406e+06	1.09798e+07	1.03024e+07	8.82373e+06	8.02136e+06	9.26206e+06	1.13592e+07	8.90752e+06	9.142e+06	9.80591e+06	1.00659e+07
Com_4462_pos	Thromboxane B1	P	C20H36O6	372.251	395.24	1.64964	[M+Na]+	6.134	0.64	1	C18	Lipids and lipid-like molecules	Fatty Acyls	Eicosanoids	64626-32-0	-	-	-	LMFA03030008	71668258	CCCCC[C@@H](/C=C/[C@@H]1[C@H]([C@H](CC(O1)O)O)CCCCCCC(=O)O)O	JSDWWNLTJCCSAV-VZBVYBAISA-N	2.31139e+08	2.67898e+08	2.33308e+08	2.00578e+08	1.78122e+08	2.35548e+08	1.52825e+08	1.73247e+08	2.2656e+08	1.78215e+08	1.75816e+08	1.47319e+08	1.69445e+08	1.63786e+08	1.71567e+08
Com_1437_pos	13-Hydroxytridecanoic acid	P	C13H26O3	230.188	213.185	1.37932	[M+H-H2O]+	8.48	0.94	1	C18	Lipids and lipid-like molecules	Fatty Acyls	Fatty acids and conjugates	7735-38-8	-	-	-	LMFA01050042	139065	C(CCCCCCO)CCCCCC(=O)O	DWXOPJCPYKBNEC-UHFFFAOYSA-N	6.11249e+07	4.19094e+07	5.48288e+07	5.42508e+07	5.19935e+07	4.42025e+07	4.6511e+07	4.664e+07	4.026e+07	3.76921e+07	4.10338e+07	5.65817e+07	6.59447e+07	6.52218e+07	6.72728e+07
Com_542_pos	2-Octylfuran	P	C12H20O	180.151	163.148	1.79683	[M+H-H2O]+	6.471	0.74	1	C18	Organoheterocyclic compounds	Heteroaromatic compounds	-	4179-38-8	-	-	-	-	77845	CCCCCCCCC1=CC=CO1	RADIRWIUSSENFC-UHFFFAOYSA-N	5.18398e+07	3.07871e+07	5.6043e+07	2.6395e+07	3.36447e+07	5.2374e+07	3.86268e+07	4.95346e+07	7.48769e+07	3.06044e+07	5.1876e+07	4.6569e+07	4.07281e+07	4.06686e+07	4.48099e+07
Com_1674_pos	Geranyl propionate	P	C13H22O2	210.162	228.195	2.10128	[M+NH4]+	6.349	0.69	1	C18	Lipids and lipid-like molecules	Fatty Acyls	Fatty alcohol esters	105-90-8	-	-	-	-	5355853	CCC(=O)OC/C=C(\C)/CCC=C(C)C	BYCHQEILESTMQU-FMIVXFBMSA-N	5.07978e+07	5.44562e+07	6.13937e+07	5.10224e+07	6.14376e+07	5.89341e+07	7.37276e+07	6.08213e+07	6.35086e+07	4.68625e+07	6.30512e+07	5.70072e+07	6.09203e+07	6.45113e+07	6.76902e+07
Com_1863_pos	Oxyphyllenodiol A	P	C14H22O3	238.157	239.164	2.36442	[M+H]+	5.869	0.73	1	C18	Organic oxygen compounds	Organooxygen compounds	Carbonyl compounds	363610-30-4	-	-	-	-	10082923	CC(C)[C@@H]1CCC(=O)C2=C1[C@@H]([C@](CC2)(C)O)O	SZSSWPDHIZIMCT-QCZZGDTMSA-N	1.99368e+08	2.08345e+08	3.4693e+08	1.71254e+08	1.5094e+08	1.64033e+08	1.25699e+08	1.78139e+08	2.02592e+08	1.92216e+08	2.01676e+08	1.73731e+08	1.63176e+08	1.56371e+08	1.57931e+08
Com_131_pos	Melonal	P	C9H16O	140.12	123.117	1.56226	[M+H-H2O]+	7.118	0.93	1	C18	Organic oxygen compounds	Organooxygen compounds	Carbonyl compounds	106-72-9	HMDB0031834	-	-	LMFA06000127	61016	CC(CCC=C(C)C)C=O	YGFGZTXGYTUXBA-UHFFFAOYSA-N	8.17241e+07	7.58675e+07	7.56101e+07	8.27403e+07	6.79052e+07	8.73363e+07	8.60694e+07	9.05166e+07	8.5638e+07	1.0492e+08	1.01638e+08	9.03556e+07	7.16535e+07	7.37588e+07	7.61876e+07
Com_2416_pos	H-Ser-Tyr-OH TFA	P	C12H16N2O5	268.106	269.111	7.80773	[M+H]+	4.602	0.72	1	C18	Organic acids and derivatives	Carboxylic acids and derivatives	Amino acids, peptides, and analogues	21435-27-8	HMDB0029051	-	-	-	7021866	C1=CC(=CC=C1C[C@@H](C(=O)O)NC(=O)[C@H](CO)N)O	MALNXHYEPCSPPU-UWVGGRQHSA-N	694231	1.65732e+06	706999	882835	763256	770534	9.97106e+06	1.32993e+07	1.5139e+07	1.20454e+07	1.25784e+07	1.3059e+07	1.17701e+07	1.31085e+07	1.58655e+07
Com_856_pos	Methyl (2E,4Z)-decadienoate	P	C11H18O2	182.131	183.138	1.79494	[M+H]+	5.866	0.77	1	C18	Lipids and lipid-like molecules	Fatty Acyls	Fatty acid esters	4493-42-9	HMDB0034730	-	-	LMFA07010479	6436336	CCCCC/C=C\C=C\C(=O)OC	SFHSEXGIVSBRRK-UQGDGPGGSA-N	1.4153e+08	1.32091e+08	1.53053e+08	2.21706e+08	1.45123e+08	1.88735e+08	5.28748e+07	6.50572e+07	7.05975e+07	5.41207e+07	6.01206e+07	5.56611e+07	9.76265e+07	9.87545e+07	1.00736e+08
Com_5002_pos	1-Linoleoyl-sn-glycero-3-phosphorylcholine	P	C26H51NO7P+	520.34	520.339	1.13803	[M+H]+	8.887	0.97	1	C18	Lipids and lipid-like molecules	Glycerophospholipids	Glycerophosphocholines	22252-07-9	HMDB0010386	C04230	map00564;map04148;map05231	-	5313990	CCCCC/C=C\C/C=C\CCCCCCCC(=O)OC[C@H](COP(=O)(O)OCC[N+](C)(C)C)O	SPJFYYJXNPEZDW-FTJOPAKQSA-O	2.74143e+08	2.66682e+08	2.54873e+08	2.31164e+08	3.77049e+08	4.4251e+08	3.52499e+08	3.77986e+08	3.53785e+08	3.14122e+08	2.97902e+08	3.50329e+08	2.65467e+08	2.90222e+08	2.93428e+08
Com_4069_pos	L-Leucyl-L-leucyl-L-leucine	P	C18H35N3O4	357.263	358.27	1.53563	[M+H]+	5.741	0.89	1	C18	Organic acids and derivatives	Carboxylic acids and derivatives	Amino acids, peptides, and analogues	10329-75-6	-	-	-	-	82546	CC(C)C[C@@H](C(=O)N[C@@H](CC(C)C)C(=O)N[C@@H](CC(C)C)C(=O)O)N	DNDWZFHLZVYOGF-KKUMJFAQSA-N	7.49521e+06	1.61962e+07	1.93844e+06	7.93574e+06	6.77356e+06	5.80225e+06	4.41937e+07	6.37784e+07	5.4815e+07	1.1708e+08	5.38527e+07	5.53155e+07	3.29553e+07	3.35984e+07	3.27764e+07
Com_4474_pos	25-Hydroxy vitamin D2	P	C28H44O2	412.334	395.33	1.09981	[M+H-H2O]+	10.589	0.79	1	C18	Lipids and lipid-like molecules	Steroids and steroid derivatives	Vitamin D and derivatives	21343-40-8	-	-	-	-	5710148	C[C@H](/C=C/[C@H](C)C(C)(C)O)[C@H]1CC[C@@H]\2[C@@]1(CCC/C2=C\C=C/3\C[C@H](CCC3=C)O)C	KJKIIUAXZGLUND-ICCVIKJNSA-N	1.29315e+06	1.68209e+06	4.21099e+06	1.52957e+06	2.94044e+06	1.46836e+06	4.71398e+06	2.36251e+06	3.09247e+06	1.57299e+06	2.56144e+06	4.23511e+06	2.31717e+06	2.66099e+06	2.14403e+06
Com_2856_pos	9(S)-Hydroperoxy-10(E),12(Z),15(Z)-octadecatrienoic acid	P	C18H30O4	310.214	293.211	1.83595	[M+H-H2O]+	6.642	0.92	1	C18	Lipids and lipid-like molecules	Fatty Acyls	Lineolic acids and derivatives	111004-08-1	-	-	-	-	6450029	CC/C=C\C/C=C\C=C\[C@H](CCCCCCCC(=O)O)OO	RWKJTIHNYSIIHW-MEBVTJQTSA-N	1.31519e+09	2.82009e+09	7.80038e+08	8.49153e+08	1.05308e+09	1.00692e+09	4.95237e+08	9.29701e+08	9.10211e+08	6.70769e+08	9.91894e+08	1.0155e+09	7.50742e+08	7.57467e+08	7.59461e+08
Com_4992_pos	Leukotriene D4	P	C25H40N2O6S	496.261	519.255	9.93436	[M+Na]+	5.193	0.60	1	C18	Lipids and lipid-like molecules	Fatty Acyls	Eicosanoids	73836-78-9	HMDB0003080	C05951	map00590;map01100;map04080;map04664;map05310	LMFA03020006	5280878	CCCCC/C=C\C/C=C\C=C\C=C\[C@H]([C@H](CCCC(=O)O)O)SC[C@@H](C(=O)NCC(=O)O)N	YEESKJGWJFYOOK-IJHYULJSSA-N	182500	226064	91033	530069	613212	553778	1.94795e+06	3.72614e+06	3.14464e+06	2.63205e+06	3.1447e+06	3.55294e+06	1.66821e+06	1.22245e+06	1.52356e+06
Com_2904_pos	13-L-Hydroperoxylinoleic acid	P	C18H32O4	312.23	295.226	1.99462	[M+H-H2O]+	6.358	0.94	1	C18	Lipids and lipid-like molecules	Fatty Acyls	Lineolic acids and derivatives	33964-75-9	HMDB0003871	C04717	map00591;map01100	LMFA02000034	5280720	CCCCC[C@@H](/C=C/C=C\CCCCCCCC(=O)O)OO	JDSRHVWSAMTSSN-IRQZEAMPSA-N	3.24534e+09	2.36226e+09	2.09297e+09	2.14467e+09	1.80565e+09	2.47591e+09	1.7262e+09	2.40126e+09	2.95812e+09	2.90847e+09	3.26775e+09	3.02704e+09	1.84845e+09	2.503e+09	1.85713e+09
Com_3012_pos	9(Z),11(E),13(E)-Octadecatrienoic acid	P	C18H30O2	278.225	301.211	9.10687	[M+Na]+	10.121	0.52	1	C18	Lipids and lipid-like molecules	Fatty Acyls	Lineolic acids and derivatives	506-23-0	-	-	-	-	5281115	CCCC/C=C/C=C/C=C\CCCCCCCC(=O)O	CUXYLFPMQMFGPL-WPOADVJFSA-N	3.59068e+07	2.38857e+07	4.49382e+07	4.68173e+07	4.60485e+07	2.72542e+07	4.14852e+07	4.90756e+07	2.40366e+07	4.11981e+07	2.32018e+07	3.71209e+07	5.04618e+07	5.20251e+07	5.39498e+07
Com_2168_pos	His-Val-OH	P	C11H18N4O3	254.138	255.144	3.31995	[M+H]+	1.378	0.55	1	C18	Organic acids and derivatives	Carboxylic acids and derivatives	Amino acids, peptides, and analogues	76019-15-3	HMDB0028898	-	-	-	7021871	CC(C)[C@@H](C(=O)O)NC(=O)[C@H](CC1=CN=CN1)N	VLDVBZICYBVQHB-IUCAKERBSA-N	1.13364e+06	3.7769e+06	156504	1.79532e+06	2.06788e+06	1.73298e+06	8.06492e+06	9.1206e+06	7.71429e+06	1.21414e+07	9.19395e+06	9.51363e+06	4.83579e+06	5.18948e+06	4.23062e+06
Com_1999_pos	Asn-Leu	P	C10H19N3O4	245.138	246.144	2.7533	[M+H]+	5.155	0.96	1	C18	Organic acids and derivatives	Carboxylic acids and derivatives	Amino acids, peptides, and analogues	22601-71-4	HMDB0028735	-	-	-	44232490	CC(C)C[C@@H](C(=O)O)NC(=O)[C@H](CC(=O)N)N	HXWUJJADFMXNKA-BQBZGAKWSA-N	1.71272e+07	6.79831e+07	3.91581e+06	1.48437e+07	2.12512e+07	1.13483e+07	1.70644e+08	1.63769e+08	2.06957e+08	1.7389e+08	1.81831e+08	1.91813e+08	9.67929e+07	9.52507e+07	9.23419e+07
Com_2867_pos	Gln-Phe	P	C14H19N3O4	293.138	294.144	2.54869	[M+H]+	5.278	0.92	1	C18	Organic acids and derivatives	Carboxylic acids and derivatives	Amino acids, peptides, and analogues	92327-75-8	HMDB0028804	-	-	-	57288566	C1=CC=C(C=C1)C[C@@H](C(=O)O)NC(=O)[C@H](CCC(=O)N)N	VHLZDSUANXBJHW-QWRGUYRKSA-N	1.1737e+07	2.27858e+07	2.07855e+06	1.37205e+07	1.34795e+07	9.06257e+06	8.51189e+07	9.36425e+07	9.25505e+07	8.65732e+07	9.00495e+07	8.34765e+07	4.86543e+07	4.68814e+07	4.87274e+07
Com_2268_pos	Glu-Met	P	C10H18N2O5S	278.094	261.09	1.42035	[M+H-H2O]+	5.232	0.71	1	C18	Organic acids and derivatives	Carboxylic acids and derivatives	Amino acids, peptides, and analogues	4423-22-7	HMDB0028825	-	-	-	6426949	CSCC[C@@H](C(=O)O)NC(=O)[C@H](CCC(=O)O)N	SXGAGTVDWKQYCX-BQBZGAKWSA-N	335763	1.34635e+06	134934	232136	318941	325436	1.85685e+07	1.52724e+07	2.55096e+07	1.9653e+07	1.92877e+07	1.94771e+07	1.04816e+07	1.03885e+07	1.08721e+07
Com_2550_pos	Glu-Phe	P	C14H18N2O5	294.122	277.118	1.70926	[M+H-H2O]+	5.614	0.97	1	C18	Organic acids and derivatives	Carboxylic acids and derivatives	Amino acids, peptides, and analogues	20556-22-3	HMDB0029156	-	-	-	18653118	C1=CC=C(C=C1)C[C@@H](C(=O)O)NC(=O)[C@H](CCC(=O)O)N	XMBSYZWANAQXEV-QWRGUYRKSA-N	1.63044e+07	3.2826e+07	1.2189e+07	1.48339e+07	1.20493e+07	1.74769e+07	1.05916e+08	1.17667e+08	1.27662e+08	1.12406e+08	1.06495e+08	1.0391e+08	6.20637e+07	6.0983e+07	6.1485e+07
Com_1647_pos	Glu-Pro	P	C10H16N2O5	244.106	227.102	2.82454	[M+H-H2O]+	4.973	0.85	1	C18	Organic acids and derivatives	Carboxylic acids and derivatives	Amino acids, peptides, and analogues	41745-47-5	HMDB0028827	-	-	-	11218768	C1C[C@H](N(C1)C(=O)[C@H](CCC(=O)O)N)C(=O)O	YBTCBQBIJKGSJP-BQBZGAKWSA-N	4.54061e+08	5.36441e+08	2.91696e+08	5.38047e+08	4.34584e+08	5.38908e+08	5.47e+08	3.36978e+08	7.76189e+08	3.03983e+08	6.67294e+08	4.11276e+08	2.91492e+08	2.89947e+08	2.52211e+08
Com_2258_pos	Ile-Lys	P	C12H25N3O3	259.19	260.196	2.68251	[M+H]+	1.374	0.86	1	C18	Organic acids and derivatives	Carboxylic acids and derivatives	Amino acids, peptides, and analogues	-	HMDB0028912	-	-	-	14299177	CCC(C)C(C(=O)NC(CCCCN)C(=O)O)N	UWBDLNOCIDGPQE-UHFFFAOYSA-N	81588.5	381634	32215.4	98636.7	359253	209535	1.53131e+07	1.78296e+07	1.76772e+07	1.6798e+07	1.7807e+07	1.83166e+07	8.40798e+06	7.69114e+06	6.83561e+06
Com_1766_pos	Ile-Thr	P	C10H20N2O4	232.142	233.149	2.62669	[M+H]+	2.868	0.96	1	C18	Organic acids and derivatives	Carboxylic acids and derivatives	Amino acids, peptides, and analogues	59652-61-8	-	-	-	-	44298493	CC[C@H](C)[C@@H](C(=O)N[C@@H]([C@@H](C)O)C(=O)O)N	DRCKHKZYDLJYFQ-YWIQKCBGSA-N	9.82686e+06	3.88794e+07	1.34691e+06	9.0197e+06	7.08911e+06	1.36118e+07	1.53869e+08	1.23865e+08	2.24498e+08	1.0226e+08	1.06086e+08	1.01758e+08	7.19275e+07	7.33584e+07	8.40924e+07
Com_2590_pos	Phe-Hyp	P	C14H18N2O4	278.127	279.132	8.71275	[M+H]+	5.672	0.74	1	C18	Organic acids and derivatives	Carboxylic acids and derivatives	Amino acids, peptides, and analogues	90965-82-5	HMDB0011176	-	-	-	25227056	C1[C@H](CN([C@@H]1C(=O)O)C(=O)[C@H](CC2=CC=CC=C2)N)O	WJSNJMXOBDSZDL-WOPDTQHZSA-N	3.53724e+06	4.93678e+06	4.21442e+06	3.48166e+06	3.86056e+06	3.94586e+06	3.21492e+06	2.28219e+06	3.29851e+06	2.86167e+06	3.02604e+06	3.5675e+06	3.11311e+06	2.66018e+06	2.86999e+06
Com_2379_pos	Phe-Thr	P	C13H18N2O4	266.127	267.133	2.84035	[M+H]+	4.905	0.69	1	C18	Organic acids and derivatives	Carboxylic acids and derivatives	Amino acids, peptides, and analogues	51352-44-4	HMDB0029005	-	-	-	10445608	C[C@H]([C@@H](C(=O)O)NC(=O)[C@H](CC1=CC=CC=C1)N)O	NYQBYASWHVRESG-MIMYLULJSA-N	4.87043e+06	9.50816e+06	3.87046e+06	3.90766e+06	3.2741e+06	5.25752e+06	9.98889e+06	1.3529e+07	1.42844e+07	1.28688e+07	1.42314e+07	1.2619e+07	6.39394e+06	6.09638e+06	4.0287e+06
Com_3030_pos	Prolyltryptophan	P	C16H19N3O3	301.143	302.149	2.21827	[M+H]+	5.388	0.94	1	C18	Organic acids and derivatives	Carboxylic acids and derivatives	Amino acids, peptides, and analogues	35310-39-5	HMDB0029028	-	-	-	7408124	C1C[C@H](NC1)C(=O)N[C@@H](CC2=CNC3=CC=CC=C32)C(=O)O	UEKYKRQIAQHOOZ-KBPBESRZSA-N	1.31792e+08	9.00997e+07	9.48467e+07	1.1489e+08	1.04612e+08	1.31007e+08	3.94528e+08	5.71957e+08	2.96723e+08	4.03616e+08	4.3558e+08	3.39665e+08	2.45296e+08	2.41508e+08	2.51406e+08
Com_3711_pos	Leu-Gly-Phe	P	C17H25N3O4	335.185	336.191	1.81758	[M+H]+	5.614	0.93	1	C18	Organic acids and derivatives	Carboxylic acids and derivatives	Amino acids, peptides, and analogues	17608-53-6	-	-	-	-	6994674	CC(C)C[C@@H](C(=O)NCC(=O)N[C@@H](CC1=CC=CC=C1)C(=O)O)N	KEVYYIMVELOXCT-KBPBESRZSA-N	3.65815e+07	4.7753e+07	6.07494e+06	3.64618e+07	2.97622e+07	2.93231e+07	1.62104e+08	2.18661e+08	2.14189e+08	2.10593e+08	1.85417e+08	1.79642e+08	1.04866e+08	1.05272e+08	1.06103e+08
Com_4426_pos	Leu-Leu-Phe	P	C21H33N3O4	391.247	392.254	1.36624	[M+H]+	5.776	0.90	1	C18	Organic acids and derivatives	Carboxylic acids and derivatives	Amino acids, peptides, and analogues	74479-02-0	-	-	-	-	7408573	CC(C)C[C@@H](C(=O)N[C@@H](CC(C)C)C(=O)N[C@@H](CC1=CC=CC=C1)C(=O)O)N	UBZGNBKMIJHOHL-BZSNNMDCSA-N	2.93499e+06	3.20876e+06	126648	3.60519e+06	1.61307e+06	1.43762e+06	7.72965e+06	1.50895e+07	9.47379e+06	8.73025e+07	8.91373e+06	8.05841e+06	1.17814e+07	1.18318e+07	1.15519e+07
Com_4332_pos	Leu-Val-Lys	P	C17H34N4O4	358.258	381.247	0.5765	[M+Na]+	5.8	0.79	1	C18	Organic acids and derivatives	Carboxylic acids and derivatives	Amino acids, peptides, and analogues	-	-	-	-	-	73669525	CC(C)C[C@@H](C(=O)N[C@@H](C(C)C)C(=O)N[C@@H](CCCCN)C(=O)O)N	YQFZRHYZLARWDY-IHRRRGAJSA-N	7.42402e+06	7.96881e+06	8.89125e+06	7.00249e+06	5.76284e+06	9.19229e+06	4.05679e+06	1.03337e+07	6.81497e+06	4.85536e+06	7.85153e+06	3.44565e+06	6.53408e+06	5.7818e+06	5.70888e+06
Com_3360_pos	Leu-Val-Ser	P	C14H27N3O5	317.195	318.201	2.98422	[M+H]+	4.966	0.73	1	C18	Organic acids and derivatives	Carboxylic acids and derivatives	Amino acids, peptides, and analogues	-	-	-	-	-	9858135	CC(C)C[C@@H](C(=O)N[C@@H](C(C)C)C(=O)N[C@@H](CO)C(=O)O)N	VKVDRTGWLVZJOM-DCAQKATOSA-N	6.19659e+06	2.08987e+07	516335	1.17684e+07	5.72104e+06	4.69158e+06	1.34215e+08	2.40464e+08	1.57564e+08	1.64836e+08	2.40279e+08	1.29012e+08	5.26308e+07	5.02251e+07	3.62202e+07
Com_3943_pos	Phe-Ala-Leu	P	C18H27N3O4	349.2	350.207	1.66774	[M+H]+	5.646	0.53	1	C18	Organic acids and derivatives	Carboxylic acids and derivatives	Amino acids, peptides, and analogues	-	-	-	-	-	145457126	C[C@@H](C(=O)N[C@@H](CC(C)C)C(=O)O)NC(=O)[C@H](CC1=CC=CC=C1)N	BBDSZDHUCPSYAC-QEJZJMRPSA-N	4.6068e+06	3.80244e+06	1.13081e+06	4.62117e+06	3.02171e+06	2.78464e+06	1.32732e+07	1.75488e+07	1.67861e+07	3.52739e+07	1.31408e+07	1.11975e+07	9.69332e+06	9.33065e+06	1.01735e+07
Com_3652_pos	Thr-Val-Leu	P	C15H29N3O5	331.211	332.217	2.00649	[M+H]+	5.457	0.94	1	C18	Organic acids and derivatives	Carboxylic acids and derivatives	Amino acids, peptides, and analogues	66317-22-4	-	-	-	-	335436	CC(C)CC(C(=O)O)NC(=O)C(C(C)C)NC(=O)C(C(C)O)N	BKVICMPZWRNWOC-UHFFFAOYSA-N	2.94709e+07	6.53468e+07	5.46558e+06	2.45384e+07	2.69292e+07	1.61525e+07	3.04536e+08	3.03736e+08	3.5343e+08	2.71033e+08	2.99302e+08	3.56155e+08	1.69877e+08	1.73362e+08	1.73572e+08
Com_1932_pos	alpha-Glu-Leu	P	C11H20N2O5	260.137	243.134	1.61792	[M+H-H2O]+	5.553	0.95	1	C18	Organic acids and derivatives	Carboxylic acids and derivatives	Amino acids, peptides, and analogues	5969-52-8	HMDB0028823	-	-	-	9856500	CC(C)C[C@@H](C(=O)O)NC(=O)[C@H](CCC(=O)O)N	YBAFDPFAUTYYRW-YUMQZZPRSA-N	3.38759e+07	1.47482e+08	2.13785e+07	5.45344e+07	3.56791e+07	3.94046e+07	1.00889e+09	1.01631e+09	1.23732e+09	1.06539e+09	1.02333e+09	1.08188e+09	5.94176e+08	5.93304e+08	5.87393e+08
Com_5006_pos	PC(0:0/18:1(9Z))	P	C26H53NO7P+	522.356	522.355	1.08406	[M+H]+	9.469	0.96	1	C18	Lipids and lipid-like molecules	Glycerophospholipids	Glycerophosphocholines	22248-65-3	-	-	-	-	9546674	CCCCCCCC/C=C\CCCCCCCC(=O)O[C@H](CO)COP(=O)(O)OCC[N+](C)(C)C	SULIDBRAXVDKBU-PTGWMXDISA-O	5.58903e+07	4.81702e+07	3.93513e+07	4.18771e+07	6.92785e+07	7.10744e+07	6.69622e+07	6.70103e+07	5.03522e+07	3.47093e+07	4.31613e+07	5.21814e+07	6.74493e+07	5.80734e+07	4.54737e+07
Com_606_pos	Methylhexahydrophthalic anhydride	P	C9H12O3	168.079	169.086	1.41617	[M+H]+	5.459	0.73	1	C18	Organoheterocyclic compounds	Isobenzofurans	-	25550-51-0	HMDB0254649	-	-	-	3016472	CC12CCCCC1C(=O)OC2=O	VYKXQOYUCMREIS-UHFFFAOYSA-N	6.31127e+07	6.29059e+07	6.1452e+07	5.15616e+07	5.02881e+07	5.76851e+07	4.36405e+07	4.9721e+07	5.97199e+07	4.71992e+07	4.88756e+07	4.69564e+07	4.37806e+07	4.47816e+07	4.40464e+07
Com_35_pos	gamma-Heptalactone	P	C7H12O2	128.084	111.08	1.38886	[M+H-H2O]+	5.703	0.93	1	C18	Organoheterocyclic compounds	Lactones	Gamma butyrolactones	105-21-5	-	-	-	-	7742	CCCC1CCC(=O)O1	VLSVVMPLPMNWBH-UHFFFAOYSA-N	6.29904e+07	1.64796e+08	6.23805e+07	1.20875e+08	1.36697e+08	1.42912e+08	8.66704e+07	6.72162e+07	8.12569e+07	8.46847e+07	6.88999e+07	5.77938e+07	8.48864e+07	5.85008e+07	8.4545e+07
Com_2589_pos	Coriamyrtin	P	C15H18O5	278.115	279.121	5.42905	[M+H]+	6.051	0.62	1	C18	Organoheterocyclic compounds	Lactones	Gamma butyrolactones	2571-86-0	-	-	-	-	433737	CC(=C)C1C2CC3(C4(CO4)C5C(C3(C1C(=O)O2)O)O5)C	BWWDLKVKPVKBGJ-UHFFFAOYSA-N	1.02682e+08	1.43068e+08	7.30033e+07	8.1326e+07	1.16733e+08	1.37231e+08	1.43303e+08	1.18242e+08	2.19122e+08	6.83584e+07	2.19286e+08	2.44289e+08	6.4481e+07	4.83808e+07	5.11446e+07
Com_65_pos	Glycine anhydride	P	C4H6N2O2	114.043	115.05	2.0945	[M+H]+	1.735	0.73	1	C18	Organic acids and derivatives	Carboxylic acids and derivatives	Amino acids, peptides, and analogues	106-57-0	-	C02777	-	-	7817	C1C(=O)NCC(=O)N1	BXRNXXXXHLBUKK-UHFFFAOYSA-N	7.5507e+06	8.02007e+06	8.88708e+06	8.07348e+06	7.40966e+06	1.10658e+07	6.97392e+06	6.78454e+06	8.80622e+06	6.8086e+06	8.43299e+06	7.65781e+06	5.84181e+06	6.049e+06	6.62261e+06
Com_5090_pos	Delphinidin 3-sambubioside	P	C26H29O16+	597.146	597.144	1.84941	[M+H]+	5.464	0.65	1	C18	Phenylpropanoids and polyketides	Flavonoids	Flavonoid glycosides	53158-73-9	HMDB0038003	-	-	LMPK12010279	10196837	C1[C@H]([C@@H]([C@H]([C@@H](O1)O[C@@H]2[C@H]([C@@H]([C@H](O[C@H]2OC3=CC4=C(C=C(C=C4[O+]=C3C5=CC(=C(C(=C5)O)O)O)O)O)CO)O)O)O)O)O	TWYYVOVDSNRIJM-AFAGGVQESA-O	3.31578e+07	7.72573e+07	5.77152e+07	3.2102e+07	4.39769e+07	4.06196e+07	4.16697e+07	4.45684e+07	2.60786e+07	3.98196e+07	3.74646e+07	3.45087e+07	3.56617e+07	3.58157e+07	3.66545e+07
Com_2007_pos	Butyldecanoate	P	C14H28O2	228.209	246.242	1.79133	[M+NH4]+	6.249	0.93	1	C18	Lipids and lipid-like molecules	Fatty Acyls	Fatty acid esters	30673-36-0	HMDB0303893	-	-	-	35408	CCCCCCCCCC(=O)OCCCC	ZRNCNTSXSYXHOW-UHFFFAOYSA-N	9.39721e+07	7.74146e+07	1.03547e+08	9.34987e+07	1.06027e+08	1.0526e+08	9.57035e+07	9.49238e+07	1.01754e+08	7.35776e+07	8.63361e+07	1.02055e+08	7.30588e+07	7.51331e+07	7.47517e+07
Com_1402_pos	cis-7-Tetradecenal	P	C14H26O	210.198	211.205	1.66618	[M+H]+	7.404	0.76	1	C18	Lipids and lipid-like molecules	Fatty Acyls	Fatty aldehydes	65128-96-3	-	-	-	LMFA06000179	5364468	CCCCCCC=CCCCCCC=O	AVHNDAZRNRAYTP-FPLPWBNLSA-N	5.95768e+06	5.67073e+06	6.44424e+06	7.40372e+06	5.15715e+06	5.3739e+06	7.78879e+06	8.57435e+06	9.51966e+06	7.91902e+06	9.13567e+06	1.15045e+07	6.22589e+06	6.79568e+06	7.00302e+06
Com_1491_pos	Dimethyl Nonanedioate	P	C11H20O4	216.136	217.143	2.29096	[M+H]+	5.88	0.93	1	C18	Lipids and lipid-like molecules	Fatty Acyls	Fatty acid esters	1732-10-1	-	-	-	-	15612	COC(=O)CCCCCCCC(=O)OC	DRUKNYVQGHETPO-UHFFFAOYSA-N	1.06386e+09	1.04265e+09	9.43899e+08	8.20267e+08	9.3437e+08	1.1105e+09	9.21395e+08	9.93573e+08	1.0871e+09	9.21808e+08	9.8352e+08	8.76617e+08	8.87185e+08	7.83904e+08	7.80162e+08
Com_1227_pos	Dimethyl Octanedioate	P	C10H18O4	202.121	203.127	2.08773	[M+H]+	5.879	0.95	1	C18	Lipids and lipid-like molecules	Fatty Acyls	Fatty acid esters	1732-09-8	-	C17803	-	-	15611	COC(=O)CCCCCCC(=O)OC	LNLCRJXCNQABMV-UHFFFAOYSA-N	1.24958e+09	1.06081e+09	9.99015e+08	8.35819e+08	1.1048e+09	1.28572e+09	8.70581e+08	1.11224e+09	1.24216e+09	8.34271e+08	9.18729e+08	8.86081e+08	8.17778e+08	7.99987e+08	7.83437e+08
Com_1727_pos	Dimethyl Decanedioate	P	C12H22O4	230.152	231.159	2.10896	[M+H]+	6.065	0.86	1	C18	Lipids and lipid-like molecules	Fatty Acyls	Fatty acid esters	106-79-6	-	-	-	-	7829	COC(=O)CCCCCCCCC(=O)OC	ALOUNLDAKADEEB-UHFFFAOYSA-N	1.50998e+08	1.71707e+08	1.51866e+08	1.29305e+08	1.16604e+08	1.5637e+08	1.17504e+08	1.47987e+08	2.80829e+08	2.48652e+08	1.37393e+08	1.26865e+08	1.24752e+08	1.16139e+08	1.17865e+08
Com_3465_pos	Dimethyl Pentadecanedioate	P	C17H32O4	300.23	323.219	2.11133	[M+Na]+	8.597	0.90	1	C18	Lipids and lipid-like molecules	Fatty Acyls	Fatty acid esters	36575-82-3	-	-	-	-	11415366	COC(=O)CCCCCCCCCCCCCC(=O)OC	IAYJBOCIXHISNO-UHFFFAOYSA-N	9.7581e+06	1.42159e+07	8.09745e+06	1.12883e+07	1.60233e+07	1.22643e+07	1.04721e+07	9.13913e+06	6.29429e+06	8.93031e+06	9.4983e+06	1.05487e+07	1.22172e+07	1.21643e+07	1.20118e+07
Com_1125_pos	12-Aminododecanic acid	P	C12H25NO2	215.189	198.185	1.65491	[M+H-H2O]+	7.214	0.82	1	C18	Lipids and lipid-like molecules	Fatty Acyls	Fatty acids and conjugates	693-57-2	-	-	-	LMFA01100005	69661	C(CCCCCC(=O)O)CCCCCN	PBLZLIFKVPJDCO-UHFFFAOYSA-N	4.84629e+07	3.92991e+07	4.60168e+07	3.53062e+07	4.4374e+07	3.80276e+07	4.56677e+07	3.18157e+07	4.01423e+07	2.1063e+07	3.32897e+07	3.67749e+07	3.38333e+07	3.18558e+07	3.32369e+07
Com_1116_pos	Ethyl (2E,4Z)-2,4-decadienoate	P	C12H20O2	196.146	197.153	2.58713	[M+H]+	6.456	0.79	1	C18	Lipids and lipid-like molecules	Fatty Acyls	Fatty acid esters	3025-30-7	HMDB0036599	C08486	-	LMFA07010480	5281162	CCCCCC=CC=CC(=O)OCC	OPCRGEVPIBLWAY-QNRZBPGKSA-N	7.81204e+07	6.59859e+07	8.42736e+07	7.15215e+07	6.01701e+07	8.52458e+07	7.0795e+07	8.69295e+07	8.91643e+07	8.44995e+07	8.67185e+07	7.46172e+07	6.64003e+07	6.37333e+07	6.78629e+07
Com_1062_pos	12-Oxo-9(Z)-dodecenoic acid	P	C12H20O3	212.141	195.138	1.93049	[M+H-H2O]+	5.886	0.93	1	C18	Lipids and lipid-like molecules	Fatty Acyls	Fatty acids and conjugates	60485-39-4	-	-	-	-	9548789	C(CCCC=CCC=O)CCCC(=O)O	KIHXTOVLSZRTHJ-ALCCZGGFSA-N	1.01873e+08	1.64176e+08	8.62325e+07	8.59283e+07	6.46484e+07	8.71505e+07	6.19697e+07	1.37265e+08	1.17005e+08	7.20081e+07	1.02085e+08	7.47335e+07	1.13126e+08	1.11659e+08	8.11708e+07
Com_4366_pos	O-Arachidonoyl Glycidol	P	C23H36O3	360.266	383.256	0.38127	[M+Na]+	10.008	0.62	1	C18	Lipids and lipid-like molecules	Fatty Acyls	Fatty acid esters	439146-24-4	-	-	-	-	11164295	CCCCCC=CCC=CCC=CCC=CCCCC(=O)OCC1CO1	ACYNJBAUKQMZDF-DOFZRALJSA-N	858279	956841	1.72252e+06	1.51111e+06	1.40768e+06	575392	864529	1.59766e+06	894741	1.19318e+06	637210	926744	1.23825e+06	1.09917e+06	1.22584e+06
Com_4071_pos	Dibehenin (C22:0)	P	C22H44O2	340.334	358.367	1.34774	[M+NH4]+	8.542	0.72	1	C18	Lipids and lipid-like molecules	Fatty Acyls	Fatty acids and conjugates	112-85-6	-	C08281	map00073;map01040	LMFA01010022	8215	CCCCCCCCCCCCCCCCCCCCCC(=O)O	UKMSUNONTOPOIO-UHFFFAOYSA-N	8.9868e+07	3.7561e+07	1.18297e+08	9.29497e+07	1.11785e+08	3.45792e+07	5.83273e+07	4.00266e+07	2.77917e+07	5.25742e+07	2.25285e+07	3.08055e+07	1.11053e+08	1.23174e+08	1.15768e+08
Com_463_pos	p-Menthane-3,8-diol	P	C10H20O2	172.146	155.143	1.2674	[M+H-H2O]+	7.107	0.70	1	C18	Lipids and lipid-like molecules	Prenol lipids	Monoterpenoids	42822-86-6	HMDB0036145	-	-	-	556998	CC1CCC(C(C1)O)C(C)(C)O	LMXFTMYMHGYJEI-UHFFFAOYSA-N	3.16531e+07	3.20372e+07	2.9922e+07	3.17996e+07	2.79397e+07	3.3573e+07	3.01659e+07	2.69272e+07	2.94503e+07	3.28206e+07	3.91515e+07	3.42767e+07	2.88038e+07	2.45296e+07	2.50657e+07
Com_2155_pos	D-erythro-Sphingosine (d16:1)	P	C16H33NO2	271.251	254.247	2.21403	[M+H-H2O]+	7.131	0.88	1	C18	Organic nitrogen compounds	Organonitrogen compounds	Amines	6982-09-8	HMDB0242181	-	-	LMSP01040008	14767871	CCCCCCCCCCCC=CC(C(CO)N)O	BTUSGZZCQZACPT-YYZTVXDQSA-N	1.51927e+07	1.51195e+07	1.89426e+07	1.32698e+07	1.97767e+07	1.72648e+07	1.83662e+07	1.54642e+07	2.3977e+07	8.75298e+06	1.29995e+07	1.41545e+07	1.61931e+07	1.62905e+07	1.71955e+07
Com_946_pos	2,2-dimethyl-3,4-dihydro-2H-1-benzopyran-6-carboxylic acid	P	C12H14O3	206.094	189.091	1.86716	[M+H-H2O]+	6.754	0.68	1	C18	Organoheterocyclic compounds	Benzopyrans	1-benzopyrans	2039-47-6	-	-	-	-	222064	CC1(CCC2=C(O1)C=CC(=C2)C(=O)O)C	SYYIRKGALNGKTB-UHFFFAOYSA-N	2.54598e+06	3.82326e+06	2.38516e+06	2.58465e+06	3.57688e+06	2.80551e+06	2.58821e+06	1.92984e+06	2.62448e+06	1.79754e+06	2.66391e+06	2.53648e+06	1.76602e+06	1.22248e+06	1.1217e+06
Com_4235_pos	n-Dodecyl-beta-D-glucopyranoside	P	C18H36O6	348.251	371.24	1.75323	[M+Na]+	7.811	0.83	1	C18	Lipids and lipid-like molecules	Fatty Acyls	Fatty acyl glycosides	59122-55-3	-	-	-	-	93321	CCCCCCCCCCCCOC1C(C(C(C(O1)CO)O)O)O	PYIDGJJWBIBVIA-UYTYNIKBSA-N	2.60043e+07	1.88855e+07	2.85957e+07	2.026e+07	2.42943e+07	2.36261e+07	1.87371e+07	1.20137e+07	2.03109e+07	1.51224e+07	1.16107e+07	2.09298e+07	1.33807e+07	1.29186e+07	1.41072e+07
Com_4697_pos	AL 8810	P	C24H31FO4	402.221	425.214	9.69788	[M+Na]+	6.151	0.63	1	C18	Lipids and lipid-like molecules	Fatty Acyls	Fatty acids and conjugates	246246-19-5	-	-	-	-	5311238	C1C(C(C(C1F)C=CC(C2CC3=CC=CC=C3C2)O)CC=CCCCC(=O)O)O	WTYSXBKKVNOOIX-JTGCGUAKSA-N	4.08473e+07	8.23279e+07	6.66099e+07	6.55378e+07	6.42817e+07	8.02431e+07	3.88226e+07	7.19104e+07	7.60247e+07	7.47438e+07	5.21092e+07	5.32376e+07	6.13181e+07	6.24906e+07	6.18985e+07
Com_2309_pos	Debromohymenialdisine	P	C11H11N5O2	245.091	263.125	0.55797	[M+NH4]+	6.267	0.86	1	C18	Organoheterocyclic compounds	Pyrroloazepines	-	75593-17-8	-	C19897	-	-	135451156	C1CNC(=O)C2=C(C1=C3C(=O)NC(=N3)N)C=CN2	JYRJOQGKGMHTOO-VURMDHGXSA-N	9.6704e+06	1.06305e+07	7.98387e+06	1.27884e+07	1.3191e+07	1.43789e+07	1.14173e+07	9.04788e+06	9.69514e+06	9.81133e+06	9.87025e+06	9.26903e+06	1.00568e+07	1.17993e+07	8.82138e+06
Com_4339_pos	Hexadecyl Acetyl Glycerol	P	C21H42O4	358.308	381.297	1.83121	[M+Na]+	10.401	0.68	1	C18	Lipids and lipid-like molecules	Glycerolipids	Diradylglycerols	77133-35-8	-	-	-	-	11024766	CCCCCCCCCCCCCCCCOCC(CO)OC(=O)C	QTEHGUUSIIWOOW-NRFANRHFSA-N	2.05605e+09	1.3049e+09	2.51916e+09	2.85236e+09	2.90499e+09	1.5848e+09	2.21693e+09	3.20792e+09	1.48576e+09	1.96477e+09	8.49497e+08	1.58035e+09	1.57934e+09	1.7689e+09	1.82719e+09
Com_4331_pos	(+-)4(5)-EpDPA methyl ester	P	C23H34O3	358.251	381.239	2.15366	[M+Na]+	7.963	0.68	1	C18	Lipids and lipid-like molecules	Fatty Acyls	Fatty acids and conjugates	121818-29-9	-	-	-	-	14428012	CCC=CCC=CCC=CCC=CCC=CCC1C(O1)CCC(=O)OC	WBYKJDXNMZXEMM-JEBPEJKESA-N	1.42454e+07	2.28249e+07	1.31183e+07	1.93514e+07	2.09357e+07	1.69377e+07	1.11417e+06	769333	2.00126e+06	488081	1.99238e+06	2.70742e+06	7.73743e+06	9.30763e+06	9.28191e+06
Com_3561_pos	Geranylgeranoic Acid	P	C20H32O2	304.24	327.227	8.70949	[M+Na]+	10.321	0.73	1	C18	Lipids and lipid-like molecules	Prenol lipids	Diterpenoids	83807-40-3	-	-	-	LMPR0104010039	5275521	CC(=CCCC(=CCCC(=CCCC(=CC(=O)O)C)C)C)C	SZNLKILVMCHHSD-OZFNKYQOSA-N	1.83888e+08	1.53111e+08	2.18286e+08	2.36381e+08	2.77039e+08	1.82621e+08	2.08491e+08	1.44037e+08	1.28612e+08	2.72144e+08	1.60313e+08	1.73689e+08	2.11365e+08	2.42524e+08	2.52585e+08
Com_2603_pos	H-Ile-Phe-OH	P	C15H22N2O3	278.163	279.17	1.78057	[M+H]+	5.552	0.95	1	C18	Organic acids and derivatives	Carboxylic acids and derivatives	Amino acids, peptides, and analogues	22951-98-0	-	-	-	-	7009596	CCC(C)C(C(=O)NC(CC1=CC=CC=C1)C(=O)O)N	WMDZARSFSMZOQO-DRZSPHRISA-N	1.62778e+08	1.81925e+08	1.61171e+07	1.38221e+08	9.59029e+07	8.45329e+07	1.01267e+09	1.40517e+09	1.1731e+09	1.25548e+09	1.09127e+09	1.0529e+09	6.26188e+08	6.30552e+08	6.33504e+08
Com_1762_pos	H-Thr-Leu-OH	P	C10H20N2O4	232.142	233.149	2.84613	[M+H]+	5.199	0.99	1	C18	Organic acids and derivatives	Carboxylic acids and derivatives	Amino acids, peptides, and analogues	50299-12-2	HMDB0029065	-	-	-	7021828	CC(C)CC(C(=O)O)NC(=O)C(C(C)O)N	BQBCIBCLXBKYHW-CSMHCCOUSA-N	3.29617e+07	1.76988e+08	6.40373e+06	4.27921e+07	4.43666e+07	4.65451e+07	5.05753e+08	5.10862e+08	7.54082e+08	4.75673e+08	5.38589e+08	5.45011e+08	2.84994e+08	2.84647e+08	2.84183e+08
Com_2142_pos	H-Val-Leu-OH	P	C11H22N2O3	230.163	253.151	2.96473	[M+Na]+	5.218	0.62	1	C18	Organic acids and derivatives	Carboxylic acids and derivatives	Amino acids, peptides, and analogues	3989-97-7	HMDB0029131	-	-	-	6993118	CC(C)CC(C(=O)O)NC(=O)C(C(C)C)N	XCTHZFGSVQBHBW-IUCAKERBSA-N	1.75145e+06	2.29248e+06	722737	1.41084e+06	1.73702e+06	1.9244e+06	2.40553e+07	9.85643e+06	2.08504e+07	1.58503e+07	1.74108e+07	2.37424e+07	1.2087e+07	1.22085e+07	1.16643e+07
Com_2276_pos	H-Leu-Glu-OH	P	C11H20N2O5	260.137	261.144	2.37768	[M+H]+	4.583	0.77	1	C18	Organic acids and derivatives	Carboxylic acids and derivatives	Amino acids, peptides, and analogues	16364-31-1	-	-	-	-	7009630	CC(C)CC(C(=O)NC(CCC(=O)O)C(=O)O)N	NFNVDJGXRFEYTK-YUMQZZPRSA-N	2.16311e+06	9.99798e+06	1.57572e+06	2.68649e+06	2.53432e+06	3.0621e+06	2.19999e+07	2.65043e+07	2.91492e+07	3.05386e+07	2.49403e+07	2.64296e+07	1.2068e+07	1.17548e+07	1.51062e+07
Com_2313_pos	H-Leu-Met-OH	P	C11H22N2O3S	262.135	263.142	2.13872	[M+H]+	5.261	0.78	1	C18	Organic acids and derivatives	Carboxylic acids and derivatives	Amino acids, peptides, and analogues	36077-39-1	HMDB0028935	-	-	-	7010529	CC(C)CC(C(=O)NC(CCSC)C(=O)O)N	NTISAKGPIGTIJJ-IUCAKERBSA-N	4.68069e+06	1.06545e+07	165180	2.42651e+06	2.72869e+06	3.13807e+06	7.14775e+07	6.96055e+07	9.09735e+07	8.43193e+07	7.58291e+07	8.07608e+07	4.13524e+07	4.28586e+07	4.27638e+07
Com_2256_pos	H-Ile-Gln-OH	P	C11H21N3O4	259.153	260.16	2.49293	[M+H]+	2.871	0.95	1	C18	Organic acids and derivatives	Carboxylic acids and derivatives	Amino acids, peptides, and analogues	59652-60-7	-	-	-	-	7020102	CCC(C)C(C(=O)NC(CCC(=O)N)C(=O)O)N	CNPNWGHRMBQHBZ-ZKWXMUAHSA-N	2.01104e+07	6.4424e+07	2.94613e+06	2.09486e+07	2.13118e+07	2.52288e+07	5.46402e+07	4.15096e+08	4.40968e+08	4.18018e+08	4.72364e+08	2.67285e+08	1.13421e+08	1.1476e+08	1.61362e+08
Com_3331_pos	H-Leu-Leu-Ala-OH	P	C15H29N3O4	315.216	316.222	2.39169	[M+H]+	5.367	0.81	1	C18	Organic acids and derivatives	Carboxylic acids and derivatives	Amino acids, peptides, and analogues	20274-80-0	-	-	-	-	7020110	CC(C)CC(C(=O)NC(CC(C)C)C(=O)NC(C)C(=O)O)N	TZSUCEBCSBUMDP-SRVKXCTJSA-N	9.64875e+06	1.11006e+07	885084	1.62672e+07	7.42693e+06	4.30267e+06	6.95861e+07	9.03022e+07	6.67028e+07	1.46321e+08	7.13736e+07	6.87532e+07	4.58684e+07	4.52136e+07	4.86596e+07
Com_3032_pos	H-Leu-Leu-Gly-OH TFA	P	C14H27N3O4	301.2	302.207	2.10904	[M+H]+	5.585	0.53	1	C18	Organic acids and derivatives	Carboxylic acids and derivatives	Amino acids, peptides, and analogues	4464-36-2	-	-	-	-	7019089	CC(C)CC(C(=O)NC(CC(C)C)C(=O)NCC(=O)O)N	YOKVEHGYYQEQOP-QWRGUYRKSA-N	3.27578e+07	5.72461e+07	6.7775e+06	3.04401e+07	2.83531e+07	2.03053e+07	1.68798e+08	1.89113e+08	2.12985e+08	2.05741e+08	1.67074e+08	1.88202e+08	1.02557e+08	1.03202e+08	1.03897e+08
Com_2628_pos	Cyclo(-Glu-Glu)	P	C10H14N2O6	258.085	281.075	1.78773	[M+Na]+	2.683	0.50	1	C18	Organic acids and derivatives	Carboxylic acids and derivatives	Amino acids, peptides, and analogues	16691-00-2	-	-	-	-	7408481	C(CC(=O)O)C1C(=O)NC(C(=O)N1)CCC(=O)O	NDCKGUDRHBPJAQ-WDSKDSINSA-N	65149	634939	91272.1	133751	62107.5	64317.6	1.07818e+07	1.1088e+06	1.88502e+06	2.91002e+06	5.00825e+06	1.9981e+06	8.79094e+06	1.02721e+07	1.0391e+07
Com_3433_pos	H-Phe-Arg-OH TFA	P	C15H23N5O3	321.18	322.187	2.52941	[M+H]+	3.711	0.90	1	C18	Organic acids and derivatives	Carboxylic acids and derivatives	Amino acids, peptides, and analogues	1238-09-1	HMDB0028989	-	-	-	150903	C1=CC=C(C=C1)CC(C(=O)NC(CCCN=C(N)N)C(=O)O)N	OZILORBBPKKGRI-RYUDHWBXSA-N	1.22633e+06	60719.5	3.16935e+06	100273	8655.24	19323.7	1.59362e+07	3.275e+07	1.57742e+07	2.17518e+07	9.85273e+06	2.04887e+07	7.58886e+06	8.00523e+06	5.12255e+06
Com_3046_pos	H-His-Phe-OH	P	C15H18N4O3	302.138	303.144	2.46854	[M+H]+	4.816	0.67	1	C18	Organic acids and derivatives	Carboxylic acids and derivatives	Amino acids, peptides, and analogues	16874-81-0	HMDB0028892	-	-	-	152198	C1=CC=C(C=C1)CC(C(=O)O)NC(=O)C(CC2=CN=CN2)N	XMAUFHMAAVTODF-STQMWFEESA-N	2.18781e+06	7.33137e+06	583951	4.08884e+06	3.87971e+06	4.97767e+06	9.3655e+06	1.49626e+07	9.66901e+06	1.06932e+07	1.38299e+07	1.47017e+07	6.58475e+06	6.66744e+06	6.03097e+06
Com_2890_pos	Thymol-b-D-glucopyranoside	P	C16H24O6	312.157	295.152	6.07084	[M+H-H2O]+	6.373	0.61	1	C18	Lipids and lipid-like molecules	Prenol lipids	Terpene glycosides	20772-23-0	-	-	-	-	88687	CC1=CC(=C(C=C1)C(C)C)OC2C(C(C(C(O2)CO)O)O)O	GKQGIQVSMCHAFX-IBEHDNSVSA-N	2.41915e+08	2.76483e+08	3.78373e+08	2.07211e+08	2.6926e+08	6.25766e+07	3.05589e+08	2.27128e+08	2.01488e+08	2.98911e+08	2.95503e+08	3.14572e+08	1.88913e+08	2.24114e+08	3.01924e+08
Com_4305_pos	Lagochiline	P	C20H36O5	356.256	379.245	1.62948	[M+Na]+	7.352	0.75	1	C18	Lipids and lipid-like molecules	Prenol lipids	Diterpenoids	23554-81-6	-	-	-	-	3482911	CC1CCC2C(C13CCC(O3)(CCO)CO)(CCC(C2(C)CO)O)C	XYPPDQHBNJURHU-UHFFFAOYSA-N	4.91425e+08	5.03335e+08	7.66823e+08	5.53759e+08	4.982e+08	6.77096e+08	2.6385e+08	2.63204e+08	2.71174e+08	2.51416e+08	3.28478e+08	2.56091e+08	3.24022e+08	5.48172e+08	3.19793e+08
Com_2861_pos	1H-Pyrazolo[3,5-C]pyridine	P	C17H34O2	270.256	293.247	5.35205	[M+Na]+	10.238	0.81	1	C18	Lipids and lipid-like molecules	Fatty Acyls	Fatty acids and conjugates	27147-71-3	HMDB0245229	-	-	LMFA01020092	117384	CCCCCCCCCCCCCCC(C)C(=O)O	AXPAUZGVNGEWJD-UHFFFAOYSA-N	6.11119e+06	9.20794e+06	1.18413e+07	9.91407e+06	1.02903e+07	6.071e+06	4.59917e+06	3.91884e+06	3.35705e+06	5.42617e+06	3.0062e+06	2.6897e+06	1.01684e+07	9.87096e+06	7.97711e+06
Com_3107_pos	Pinocembrin dimethylether	P	C17H16O4	284.105	307.096	5.57114	[M+Na]+	5.69	0.59	1	C18	Phenylpropanoids and polyketides	Flavonoids	O-methylated flavonoids	36052-66-1	-	C09916	-	LMPK12140217	378567	COC1=CC2=C(C(=O)CC(O2)C3=CC=CC=C3)C(=C1)OC	IAFBOKYTDSDNHV-UHFFFAOYSA-N	2.87489e+06	2.30684e+06	4.40167e+06	2.93694e+06	2.24492e+06	2.45436e+06	1.84547e+06	1.84828e+06	2.15471e+06	1.49063e+06	2.73264e+06	2.0094e+06	1.97164e+06	2.07523e+06	2.26769e+06
Com_2190_pos	D,L-C16-Dihydrosphingosine	P	C16H35NO2	273.267	256.263	2.33603	[M+H-H2O]+	6.713	0.69	1	C18	Organic nitrogen compounds	Organonitrogen compounds	Amines	50731-08-3	-	-	-	-	11076605	CCCCCCCCCCCCCC(C(CO)N)O	ZKLREJQHRKUJHD-UHFFFAOYSA-N	3.86299e+06	3.65832e+06	4.12449e+06	3.19773e+06	4.60375e+06	4.20466e+06	5.00318e+06	1.77239e+06	4.92787e+06	3.04812e+06	3.96987e+06	5.05056e+06	4.47669e+06	4.62692e+06	3.89022e+06
Com_3744_pos	Monolinoelaidin	P	C21H40O5	372.288	337.271	7.67804	[M+H-H2O]+	10.185	0.72	1	C18	-	-	-	370078-52-7	-	-	-	-	-	OC(=O)CCCCCCC/C=C/C/C=C/CCCCC.OCC(O)CO	FHYUZZZBYFIZFH-JRYFSKGNSA-N	2.56932e+07	1.45549e+07	1.79041e+07	2.45924e+07	3.98219e+07	2.4413e+07	8.07528e+06	6.69123e+06	6.92688e+06	7.2192e+06	7.60418e+06	4.76364e+06	2.86713e+07	2.64003e+07	2.68857e+07
Com_2162_pos	Dibutyrin	P	C11H20O5	232.131	255.12	1.35167	[M+Na]+	5.811	0.66	1	C18	Lipids and lipid-like molecules	Glycerolipids	Diradylglycerols	32648-01-4	-	-	-	-	122920	CCCC(=O)OCC(COC(=O)CCC)O	KBWFWZJNPVZRRG-UHFFFAOYSA-N	3.02887e+08	3.04784e+08	2.67786e+08	2.50645e+08	2.71453e+08	2.99465e+08	2.45193e+08	2.36581e+08	3.01681e+08	2.33551e+08	2.31389e+08	2.44534e+08	2.41956e+08	2.28827e+08	2.21133e+08
Com_2851_pos	Acetoxyvalerenic acid	P	C17H24O4	292.167	293.174	3.0229	[M+H]+	6.34	0.71	1	C18	Lipids and lipid-like molecules	Prenol lipids	Sesquiterpenoids	84638-55-1	-	-	-	-	6537490	CC1CCC(C2=C(CC(C12)OC(=O)C)C)C=C(C)C(=O)O	VBBXZFLAYWAXSK-HYJCDKNOSA-N	1.91808e+07	3.06128e+07	2.95884e+07	2.49801e+07	2.24247e+07	2.77346e+07	2.00729e+07	2.23429e+07	2.26597e+07	2.11245e+07	2.35349e+07	2.15801e+07	1.99694e+07	2.57608e+07	2.09061e+07
Com_1050_pos	4-Propenyl-2,6-dimethoxyphenol	P	C11H14O3	194.094	195.101	1.67106	[M+H]+	5.649	0.62	1	C18	Benzenoids	Phenols	Methoxyphenols	6635-22-9	HMDB0037271	-	-	-	5352905	CC=CC1=CC(=C(C(=C1)OC)O)OC	YFHOHYAUMDHSBX-SNAWJCMRSA-N	1.72087e+08	2.12188e+08	1.70735e+08	1.40769e+08	1.35264e+08	1.73374e+08	1.16687e+08	1.30625e+08	1.55167e+08	1.25687e+08	1.23812e+08	1.26088e+08	1.20688e+08	1.21595e+08	1.21985e+08
Com_816_pos	(5R)-5-Hydroxy-3,4-dimethyl-5-pentyl-2(5H)-furanone	P	C11H18O3	198.126	181.122	1.20694	[M+H-H2O]+	6.16	0.94	1	C18	Organoheterocyclic compounds	Dihydrofurans	Furanones	124097-54-7	-	-	-	-	328789	CCCCCC1(C(=C(C(=O)O1)C)C)O	VJZWZDQDXPADSE-UHFFFAOYSA-N	3.25979e+08	1.32608e+08	1.38338e+08	2.72813e+08	9.30348e+07	3.29544e+08	2.42763e+08	3.26257e+08	3.4547e+08	3.51945e+08	3.27541e+08	2.24579e+08	2.26527e+08	2.30969e+08	2.35302e+08
Com_3766_pos	Geraniol glucoside	P	C16H28O6	316.189	339.177	1.05977	[M+Na]+	5.734	0.67	1	C18	Lipids and lipid-like molecules	Prenol lipids	Terpene glycosides	22850-13-1	-	-	-	-	10710515	CC(=CCCC(=CCOC1C(C(C(C(O1)CO)O)O)O)C)C	RMMXLHZEVYNSJO-QYSJADTOSA-N	1.27531e+08	2.29893e+08	1.69401e+08	1.47667e+08	1.01079e+08	1.59621e+08	8.31336e+07	1.26216e+08	1.52132e+08	1.39803e+08	9.84712e+07	8.97722e+07	1.25747e+08	1.26875e+08	8.98069e+07
Com_4704_pos	Triptocalline A	P	C28H42O4	442.308	425.303	5.12052	[M+H-H2O]+	9.697	0.68	1	C18	Organic oxygen compounds	Organooxygen compounds	Carbonyl compounds	201534-10-3	-	-	-	-	44559634	CC1CC2C(CCC3(C2(CCC4(C3CCC5=C(C(=O)C(CC54)O)C)C)C)C)(C(C1=O)O)C	UUGCGHAFZPEHIC-OIOGIDCRSA-N	7.67867e+06	5.9702e+06	1.70038e+07	9.63441e+06	1.08495e+07	1.15464e+07	9.93768e+06	1.01263e+07	9.89442e+06	1.48349e+07	8.96562e+06	1.19464e+07	2.24847e+07	2.38894e+07	2.2523e+07
Com_3705_pos	2,3-dihydroxypropyl octadeca-9,12,15-trienoate	P	C21H36O4	352.261	335.255	9.29018	[M+H-H2O]+	9.049	0.78	1	C18	Lipids and lipid-like molecules	Fatty Acyls	Lineolic acids and derivatives	18465-99-1	-	-	-	-	5367328	CCC=CCC=CCC=CCCCCCCCC(=O)OCC(CO)O	GGJRAQULURVTAJ-PDBXOOCHSA-N	4.2321e+07	6.28005e+07	7.42459e+07	4.94315e+07	3.92086e+07	6.2259e+07	4.24594e+07	3.42771e+07	4.34551e+07	5.89588e+07	4.41896e+07	4.38802e+07	4.98806e+07	5.26353e+07	5.09137e+07
Com_2566_pos	9,12-Octadecadiynoic Acid	P	C18H28O2	276.209	277.216	2.10474	[M+H]+	6.62	0.96	1	C18	Lipids and lipid-like molecules	Fatty Acyls	Fatty acids and conjugates	2012-14-8	HMDB0247623	-	-	LMFA01030540	1931	CCCCCC#CCC#CCCCCCCCC(=O)O	KDYILQLPKVZDGB-UHFFFAOYSA-N	6.38964e+08	6.53292e+08	6.72054e+08	6.20892e+08	4.95803e+08	6.26462e+08	5.33669e+08	6.4426e+08	6.22527e+08	6.65915e+08	7.3923e+08	6.16271e+08	5.1403e+08	5.11189e+08	5.16478e+08
Com_3632_pos	Palmitoyl Serinol	P	C19H39NO3	329.293	330.299	2.57539	[M+H]+	7.997	0.65	1	C18	Lipids and lipid-like molecules	Fatty Acyls	Fatty amides	126127-31-9	HMDB0013654	-	-	LMFA08020197	9862307	CCCCCCCCCCCCCCCC(=O)NC(CO)CO	MZUNFYMZKTWADX-UHFFFAOYSA-N	1.26855e+07	1.11489e+07	1.15411e+07	1.44647e+07	1.27229e+07	1.53525e+07	1.90707e+07	1.58191e+07	1.74233e+07	2.89209e+07	1.79269e+07	2.01062e+07	1.70977e+07	1.72004e+07	1.82563e+07
Com_764_pos	2,4-dihydroxy-6-propylbenzoic acid	P	C10H12O4	196.074	179.07	1.36764	[M+H-H2O]+	5.646	0.76	1	C18	Benzenoids	Benzene and substituted derivatives	Benzoic acids and derivatives	4707-50-0	-	-	-	-	20834	CCCC1=C(C(=CC(=C1)O)O)C(=O)O	RIVVNGIVVYEIRS-UHFFFAOYSA-N	1.67986e+08	1.55254e+08	1.72687e+08	1.50922e+08	1.30529e+08	1.78883e+08	1.46051e+08	1.66025e+08	1.75622e+08	1.44126e+08	1.79649e+08	1.60576e+08	1.34976e+08	1.37395e+08	1.34253e+08
Com_3500_pos	Chamissonolide	P	C17H24O6	324.157	325.161	9.88458	[M+H]+	6.584	0.50	1	C18	Lipids and lipid-like molecules	Prenol lipids	Terpene lactones	78853-98-2	HMDB0341142	-	-	-	10019140	CC1CC2C(C(C3(C1C(CC3O)OC(=O)C)C)O)C(=C)C(=O)O2	TVXMVPIXPQJTJQ-ZBUGIYPBSA-N	4.43265e+06	4.72328e+06	3.93317e+06	4.48344e+06	4.84241e+06	4.78379e+06	3.89378e+06	2.80507e+06	3.83918e+06	4.03516e+06	3.97595e+06	3.79725e+06	4.20224e+06	4.42507e+06	3.40205e+06
Com_4904_pos	1,3-Didodecenoin (C12:1)	P	C27H48O5	452.35	475.339	0.7827	[M+Na]+	9.272	0.62	1	C18	-	-	-	960594-26-7	-	-	-	-	172949788	C=CCCCCCCCCCC(=O)OCC(COC(=O)CCCCCCCCCC=C)O	NTQXYNMYDMFFTG-UHFFFAOYSA-N	8.01763e+06	8.49671e+06	1.09222e+07	1.20077e+07	1.48098e+07	9.79275e+06	1.17148e+07	1.07308e+07	7.38102e+06	1.22795e+07	7.65395e+06	9.93106e+06	2.59209e+07	2.17536e+07	2.69755e+07
Com_1690_pos	Curcolone	P	C15H18O3	246.126	229.123	1.44127	[M+H-H2O]+	5.735	0.56	1	C18	Lipids and lipid-like molecules	Prenol lipids	Sesquiterpenoids	17015-43-9	-	-	-	-	101289704	CC1=C2C(=O)C3=C(CC2(C(CC1)O)C)OC=C3C	PFIXJSCFTAVWBW-XHDPSFHLSA-N	1.5497e+06	1.10932e+06	2.48264e+06	1.12623e+06	685390	1.587e+06	1.20757e+06	1.30098e+06	1.89014e+06	1.55881e+06	1.66087e+06	810284	1.05728e+06	1.43522e+06	1.26786e+06
Com_4457_pos	(4R)-4-[(3S)-3-(beta-D-Glucopyranosyloxy)butyl]-3,5,5-trimethyl-2-cyclohexen-1-one	P	C19H32O7	372.215	395.204	0.12663	[M+Na]+	6.198	0.66	1	C18	Lipids and lipid-like molecules	Fatty Acyls	Fatty acyl glycosides	189109-45-3	-	-	-	-	14135395	CC1=CC(=O)CC(C1CCC(C)OC2C(C(C(C(O2)CO)O)O)O)(C)C	NYLNHNDMNOPWAZ-ZLEFDVGRSA-N	3.59039e+07	3.43963e+07	3.20178e+07	3.1443e+07	3.11702e+07	3.57673e+07	3.04042e+07	3.50487e+07	3.35155e+07	3.14272e+07	3.56008e+07	6.68714e+07	2.74445e+07	2.54085e+07	2.55855e+07
Com_4343_pos	1-O-Octadecyl-2-O-methyl-sn-glycerol	P	C22H46O3	358.345	381.338	9.45759	[M+Na]+	10.408	0.68	1	C18	Lipids and lipid-like molecules	Glycerolipids	Glycerol ethers	83167-59-3	-	-	-	-	459930	CCCCCCCCCCCCCCCCCCOCC(CO)OC	JWBOVDKFGDXGCR-QFIPXVFZSA-N	4.48426e+06	2.92208e+06	6.3334e+06	4.72182e+06	5.55455e+06	3.33403e+06	1.22456e+06	1.92119e+06	1.66285e+06	2.77155e+06	1.46509e+06	1.77648e+06	6.115e+06	6.41087e+06	4.96715e+06
Com_1059_pos	12-Oxo-10(E)-dodecenoic acid	P	C12H20O3	212.141	195.138	1.96106	[M+H-H2O]+	7.118	0.94	1	C18	Lipids and lipid-like molecules	Fatty Acyls	Fatty acids and conjugates	65410-38-0	HMDB0037326	C16309	map00592;map01110	LMFA01060093	5312889	C(CCCCC(=O)O)CCCC=CC=O	INMKWUNQKOWGEZ-VQHVLOKHSA-N	9.87478e+07	1.04597e+08	8.28381e+07	1.09402e+08	9.84224e+07	1.03373e+08	8.7284e+07	1.00441e+08	9.10701e+07	1.02419e+08	1.08278e+08	1.01181e+08	8.34957e+07	8.34383e+07	8.66449e+07
Com_4372_pos	DMHCA	P	C26H43NO2	401.329	384.329	7.84852	[M+H-H2O]+	6.551	0.55	1	C18	Lipids and lipid-like molecules	Steroids and steroid derivatives	Bile acids, alcohols and derivatives	79066-03-8	-	-	-	-	24768125	CC(CCC(=O)N(C)C)C1CCC2C1(CCC3C2CC=C4C3(CCC(C4)O)C)C	NDGUBXOBXSPVHJ-LXVLQKCJSA-N	5.42684e+06	7.94055e+06	6.25796e+06	7.29599e+06	9.05722e+06	2.65444e+07	7.16473e+06	1.11311e+07	1.03201e+07	8.05789e+06	1.2213e+07	9.85355e+06	9.10067e+06	8.87497e+06	9.17271e+06
Com_4349_pos	N-Acetyl-phytosphingosine	P	C20H41NO4	359.304	382.291	3.74503	[M+Na]+	7.135	0.55	1	C18	Lipids and lipid-like molecules	Sphingolipids	Ceramides	21830-28-4	-	-	-	-	9798946	CCCCCCCCCCCCCCC(C(C(CO)NC(=O)C)O)O	SZUJJDLBXJCDNT-ZCNNSNEGSA-N	8.20064e+06	1.37068e+07	6.42383e+06	1.12502e+07	5.73897e+06	8.62486e+06	9.79659e+06	8.6253e+06	1.01837e+07	9.45882e+06	1.10584e+07	7.69211e+06	7.4446e+06	8.12783e+06	7.74769e+06
Com_2736_pos	H-Glu-Arg-OH	P	C11H21N5O5	303.154	286.15	2.79517	[M+H-H2O]+	1.371	0.94	1	C18	Organic acids and derivatives	Carboxylic acids and derivatives	Amino acids, peptides, and analogues	7219-59-2	-	-	-	-	9796450	C(CC(C(=O)O)NC(=O)C(CCC(=O)O)N)CN=C(N)N	MPZWMIIOPAPAKE-BQBZGAKWSA-N	4.05488e+06	5.09317e+06	1.8643e+06	4.90244e+06	3.85103e+06	4.31503e+06	3.84529e+07	4.58865e+07	4.07431e+07	3.91049e+07	4.37775e+07	3.87525e+07	2.00038e+07	1.92728e+07	1.76539e+07
Com_2006_pos	H-Val-Lys-OH	P	C11H23N3O3	245.174	246.181	2.96526	[M+H]+	1.369	0.62	1	C18	Organic acids and derivatives	Carboxylic acids and derivatives	Amino acids, peptides, and analogues	22677-62-9	HMDB0029132	-	-	-	168058	CC(C)C(C(=O)NC(CCCCN)C(=O)O)N	JKHXYJKMNSSFFL-IUCAKERBSA-N	100295	2.87549e+06	69687.9	260714	252601	227336	1.20771e+07	1.30337e+07	1.22116e+07	1.13366e+07	1.33287e+07	1.43684e+07	6.01576e+06	5.82243e+06	4.88619e+06
Com_1465_pos	L-Valyl-L-proline	P	C10H18N2O3	214.132	215.138	2.64447	[M+H]+	4.906	0.99	1	C18	Organic acids and derivatives	Carboxylic acids and derivatives	Amino acids, peptides, and analogues	20488-27-1	HMDB0029030	-	-	-	9837272	CC(C)C(C(=O)N1CCCC1C(=O)O)N	GIAZPLMMQOERPN-YUMQZZPRSA-N	1.40953e+09	1.68202e+09	6.84223e+07	1.29923e+09	1.08271e+09	1.51487e+09	3.6292e+09	4.63722e+09	4.8318e+09	4.10114e+09	4.45186e+09	4.18305e+09	2.22623e+09	2.22473e+09	1.64762e+09
Com_1933_pos	13-Tetradecene-1,3-diyne-6,7-diol	P	C14H20O2	220.146	243.135	2.03525	[M+Na]+	6.368	0.51	1	C18	Lipids and lipid-like molecules	Fatty Acyls	Fatty alcohols	122855-49-6	HMDB0039539	-	-	-	53440552	C=CCCCCCC(C(CC#CC#C)O)O	WOVGAQBKTGZPTO-UHFFFAOYSA-N	2.08372e+07	2.41062e+07	2.80569e+07	2.74385e+07	2.22363e+07	3.26197e+07	2.44184e+07	2.79235e+07	3.07574e+07	4.53573e+07	3.67165e+07	2.45368e+07	2.34926e+07	2.35594e+07	2.33087e+07
Com_4796_pos	Cedrelone	P	C26H30O5	422.209	445.2	4.02814	[M+Na]+	8.148	0.91	1	C18	Lipids and lipid-like molecules	Prenol lipids	Triterpenoids	1254-85-9	-	-	-	-	21596358	CC1(C(=O)C=CC2(C1=C(C(=O)C3(C2CCC4(C35C(O5)CC4C6=COC=C6)C)C)O)C)C	OQMUOVSEPOBWMK-BWLMZZBKSA-N	4.66583e+06	3.25973e+06	4.52909e+06	4.12811e+06	4.58863e+06	3.37802e+06	4.16195e+06	2.67663e+06	2.78539e+06	2.5894e+06	2.93809e+06	3.55673e+06	2.5975e+06	2.51613e+06	2.43374e+06
Com_2783_pos	6beta,8beta-Dihydroxyeremophilenolide	P	C15H22O4	266.152	289.14	2.06762	[M+Na]+	6.379	0.69	1	C18	Lipids and lipid-like molecules	Prenol lipids	Terpene lactones	58848-38-7	-	-	-	-	181196	CC1CCCC2C1(C(C3=C(C(=O)OC3(C2)O)C)O)C	HOZOKRDCQVUMIA-BDUWQXIASA-N	1.1901e+07	1.27063e+07	8.45206e+06	1.26105e+07	1.59573e+07	1.0083e+07	1.04142e+07	8.17567e+06	1.91776e+07	8.00833e+06	1.49495e+07	4.56363e+06	5.79864e+06	8.03293e+06	6.53442e+06
Com_3720_pos	FUSARENON X	P	C17H22O8	354.131	337.128	1.35311	[M+H-H2O]+	6.084	0.67	1	C18	Lipids and lipid-like molecules	Prenol lipids	Sesquiterpenoids	23255-69-8	-	C19583	-	-	304599	CC1=CC2C(C(C1=O)O)(C3(C(C(C(C34CO4)O2)O)OC(=O)C)C)CO	XGCUCFKWVIWWNW-CAYGJDLQSA-N	2.75966e+06	8.32356e+06	2.60009e+06	2.37435e+06	3.44472e+06	4.64282e+06	2.4343e+06	3.54527e+06	3.96202e+06	5.0553e+06	1.96937e+06	2.30498e+06	3.58831e+06	3.48032e+06	3.57468e+06
Com_1937_pos	(6R)-3-Methyl-6-[(2S)-6-methylhept-5-en-2-yl]cyclohex-2-en-1-one	P	C15H24O	220.183	243.172	1.03299	[M+Na]+	8.248	0.65	1	C18	Lipids and lipid-like molecules	Prenol lipids	Sesquiterpenoids	61432-71-1	-	-	-	-	10421034	CC1=CC(=O)C(CC1)C(C)CCC=C(C)C	KNOUERLLBMJGLF-UONOGXRCSA-N	2.06595e+07	1.95993e+07	1.53632e+07	2.59053e+07	2.62109e+07	2.32606e+07	3.05328e+07	2.60422e+07	2.03748e+07	5.67085e+07	3.14678e+07	1.93814e+07	3.80382e+07	3.6249e+07	3.76683e+07
Com_265_pos	Rose oxide	P	C10H18O	154.136	137.132	1.37265	[M+H-H2O]+	7.133	0.92	1	C18	Organoheterocyclic compounds	Oxanes	-	16409-43-1	HMDB0036097	-	-	-	27866	CC1CCOC(C1)C=C(C)C	CZCBTSFUTPZVKJ-UHFFFAOYSA-N	6.04535e+07	3.90617e+07	4.83414e+07	4.38164e+07	3.67769e+07	6.92128e+07	6.10069e+07	7.94063e+07	5.82893e+07	9.55019e+07	7.12724e+07	6.33351e+07	5.12876e+07	6.99664e+07	7.07292e+07
Com_1569_pos	Preisocalamenediol	P	C15H24O	220.183	221.19	1.58389	[M+H]+	7.994	0.91	1	C18	Lipids and lipid-like molecules	Prenol lipids	Sesquiterpenoids	25645-19-6	-	-	-	-	12305706	CC1=CCCC(=C)CC(=O)C(CC1)C(C)C	QTFJNWQFKJITEE-CYIWUNGXSA-N	4.03433e+07	4.06192e+07	7.30069e+07	4.82241e+07	4.04101e+07	5.19621e+07	6.28778e+07	5.6646e+07	5.10125e+07	8.55582e+07	6.6188e+07	5.38945e+07	5.62395e+07	5.8955e+07	5.70551e+07
Com_3814_pos	Yucalexin P 17	P	C20H30O3	318.219	341.206	8.64337	[M+Na]+	7.86	0.74	1	C18	Lipids and lipid-like molecules	Prenol lipids	Diterpenoids	119642-82-9	HMDB0036752	-	-	-	44448241	CC1(C2CCC3=CC(C(CC3C2(CC(=O)C1O)C)O)(C)C=C)C	OKNGHMJLXXXEEZ-UMYDBDEDSA-N	1.00448e+08	1.13156e+08	8.8565e+07	6.75616e+07	1.25837e+08	1.67229e+08	6.59415e+07	4.5559e+07	1.05174e+08	7.18482e+07	1.26113e+08	1.12872e+08	1.27036e+08	1.13732e+08	1.20677e+08
Com_17_pos	Octa-2,4-dienal	P	C8H12O	124.089	107.085	1.78685	[M+H-H2O]+	5.883	0.89	1	C18	Organic oxygen compounds	Organooxygen compounds	Carbonyl compounds	30361-28-5	HMDB0031686	-	-	LMFA06000034	5283329	CCCC=CC=CC=O	DVVATNQISMINCX-YTXTXJHMSA-N	2.85283e+08	3.47701e+08	2.59921e+08	2.59093e+08	2.21583e+08	2.55114e+08	2.39781e+08	2.3664e+08	2.74348e+08	2.44688e+08	2.13656e+08	2.39718e+08	2.36948e+08	2.39821e+08	2.00982e+08
Com_1624_pos	4-hydroxy-4-(3-hydroxybut-1-enyl)-3,5,5-trimethylcyclohex-2-en-1-one	P	C13H20O3	224.141	225.148	1.80743	[M+H]+	5.669	0.79	1	C18	Lipids and lipid-like molecules	Prenol lipids	Sesquiterpenoids	23526-45-6	-	C01760	-	-	5280462	CC1=CC(=O)CC(C1(C=CC(C)O)O)(C)C	KPQMCAKZRXOZLB-KOIHBYQTSA-N	8.70104e+07	1.12971e+08	8.54399e+07	7.56111e+07	6.57865e+07	8.45041e+07	6.4016e+07	7.91681e+07	9.81663e+07	8.01237e+07	8.20343e+07	7.30065e+07	6.95461e+07	6.67281e+07	6.88993e+07
Com_1689_pos	Phenylethyl isovalerate	P	C13H18O2	206.131	229.119	1.7099	[M+Na]+	6.844	0.51	1	C18	Lipids and lipid-like molecules	Fatty Acyls	Fatty acid esters	140-26-1	HMDB0035017	-	-	-	8792	CC(C)CC(=O)OCCC1=CC=CC=C1	JIMGVOCOYZFDKB-UHFFFAOYSA-N	7.73615e+06	7.35377e+06	8.47503e+06	8.83135e+06	9.60806e+06	1.01902e+07	1.26397e+07	1.22635e+07	1.64397e+07	1.97753e+07	1.23353e+07	9.48718e+06	9.55993e+06	1.02674e+07	9.51379e+06
Com_2631_pos	T-2 Tetraol	P	C15H22O6	298.142	281.136	9.94031	[M+H-H2O]+	5.806	0.63	1	C18	Lipids and lipid-like molecules	Prenol lipids	Sesquiterpenoids	34114-99-3	-	-	-	-	9904331	CC1=CC2C(CC1O)(C3(C(C(C(C34CO4)O2)O)O)C)CO	ZAXZBJSXSOISTF-LYFQSNBGSA-N	1.37273e+08	1.2109e+08	1.42028e+08	1.17181e+08	1.08845e+08	1.35881e+08	8.90701e+07	9.93587e+07	1.11661e+08	8.63853e+07	9.49733e+07	9.67546e+07	8.4764e+07	1.00669e+08	9.88854e+07
Com_3151_pos	1-O-(4-coumaroyl)-beta-D-glucose	P	C15H18O8	326.1	309.096	1.56147	[M+H-H2O]+	5.654	0.67	1	C18	Phenylpropanoids and polyketides	Cinnamic acids and derivatives	Hydroxycinnamic acids and derivatives	7139-64-2	-	C16827	-	-	14158117	C1=CC(=CC=C1C=CC(=O)OC2C(C(C(C(O2)CO)O)O)O)O	DSNCQKUYZOSARM-QVLXMGEUSA-N	7.89844e+07	5.40675e+07	4.19285e+07	9.33131e+07	4.32344e+07	6.61154e+07	4.23918e+07	5.28835e+07	3.80991e+07	3.11996e+07	4.89391e+07	5.0926e+07	3.85487e+07	4.22074e+07	3.98263e+07
Com_1849_pos	Butyl butyryllactate	P	C11H20O4	216.136	239.125	1.95676	[M+Na]+	5.709	0.63	1	C18	Lipids and lipid-like molecules	Fatty Acyls	Fatty acid esters	7492-70-8	HMDB0037137	-	-	-	24114	CCCCOC(=O)C(C)OC(=O)CCC	NORZZKKLCYMBBF-UHFFFAOYSA-N	1.60545e+07	6.37732e+07	5.60138e+07	3.44274e+07	1.12421e+07	4.81838e+07	5.83276e+06	1.83479e+07	4.04273e+07	1.26391e+07	1.62393e+07	1.55471e+07	2.54271e+07	3.01843e+07	1.98545e+07
Com_4209_pos	Diosbulbin E	P	C19H22O6	346.142	369.133	5.00757	[M+Na]+	5.698	0.70	1	C18	Organoheterocyclic compounds	Naphthopyrans	-	67567-14-0	HMDB0036779	-	-	-	329253	CC12CC(OC(=O)C1CC(C3C2CC4CC3C(=O)O4)O)C5=COC=C5	OEIFXOHVCYVTGK-UHFFFAOYSA-N	3.66213e+07	3.00626e+07	5.19073e+07	4.73286e+07	3.86503e+07	5.10109e+07	3.42559e+07	4.28224e+07	4.34894e+07	3.61812e+07	5.16911e+07	4.44738e+07	3.54988e+07	2.65936e+07	3.97847e+07
Com_4289_pos	5-Nonadecylresorcinol	P	C25H44O2	376.334	377.341	1.8132	[M+H]+	11.529	0.90	1	C18	Benzenoids	Phenols	Benzenediols	35176-46-6	HMDB0030956	-	-	-	161858	CCCCCCCCCCCCCCCCCCCC1=CC(=CC(=C1)O)O	PUNOCEUUYUXUGR-UHFFFAOYSA-N	2.27649e+07	1.36032e+07	3.86918e+07	3.47833e+07	4.93433e+07	2.11827e+07	3.29298e+07	1.46207e+07	8.05131e+06	2.52044e+07	1.64284e+07	1.65807e+07	4.92235e+07	5.53039e+07	5.6623e+07
Com_5128_pos	Hericenone D	P	C37H58O6	598.423	621.416	5.28287	[M+Na]+	9.773	0.52	1	C18	Lipids and lipid-like molecules	Prenol lipids	Monoterpenoids	137592-04-2	HMDB0039139	-	-	-	15658906	CCCCCCCCCCCCCCCCCC(=O)OCC1=CC(=C(C(=C1C=O)O)CC=C(C)CC(=O)C=C(C)C)OC	ZTJZNRQMSBGEOJ-JBASAIQMSA-N	1.2265e+07	9.86452e+06	1.23911e+07	1.42119e+07	1.47768e+07	9.86335e+06	1.04951e+07	9.90815e+06	8.10809e+06	1.40714e+07	8.69149e+06	9.24361e+06	1.05721e+07	1.04478e+07	1.18592e+07
Com_2641_pos	Tonalide	P	C18H26O	258.198	281.188	0.18937	[M+Na]+	8.23	0.62	1	C18	Benzenoids	Tetralins	-	21145-77-7	HMDB0061860	-	-	-	89440	CC1CC(C2=C(C1(C)C)C=C(C(=C2)C(=O)C)C)(C)C	DNRJTBAOUJJKDY-UHFFFAOYSA-N	3.99101e+06	5.32492e+06	5.5898e+06	3.29961e+06	3.77909e+06	2.21623e+06	2.45335e+06	1.38438e+06	7.94621e+06	1.94364e+06	6.7517e+06	4.4436e+06	2.33529e+06	2.23768e+06	3.14655e+06
Com_1593_pos	Octyl butyrate	P	C12H24O2	200.178	223.169	8.38328	[M+Na]+	6.372	0.51	1	C18	Lipids and lipid-like molecules	Fatty Acyls	Fatty alcohol esters	110-39-4	HMDB0034136	-	-	LMFA07010420	61030	CCCCCCCCOC(=O)CCC	PWLNAUNEAKQYLH-UHFFFAOYSA-N	2.54639e+08	2.97344e+08	3.64163e+08	3.27111e+08	2.15528e+08	3.53191e+08	1.3926e+08	1.82936e+08	2.2286e+08	1.70893e+08	1.75594e+08	1.72994e+08	1.77639e+08	1.74066e+08	1.80431e+08
Com_588_pos	2-Hexanoylfuran	P	C10H14O2	166.099	167.106	1.41339	[M+H]+	7.749	0.78	1	C18	Organic oxygen compounds	Organooxygen compounds	Carbonyl compounds	14360-50-0	HMDB0032462	-	-	-	61738	CCCCCC(=O)C1=CC=CO1	YUAYWSBSIJVIBS-UHFFFAOYSA-N	1.89482e+07	2.17907e+07	1.51821e+07	2.09708e+07	2.63021e+07	1.83391e+07	2.23886e+07	1.88367e+07	1.39928e+07	1.48058e+07	2.39513e+07	1.73571e+07	1.90505e+07	1.55656e+07	1.8176e+07
Com_234_pos	Menthadienol	P	C10H16O	152.12	135.117	1.23834	[M+H-H2O]+	7.979	0.90	1	C18	Lipids and lipid-like molecules	Prenol lipids	Monoterpenoids	3269-90-7	HMDB0037017	-	-	-	527143	CC1=CCC(CC1)C(=C)CO	UIMAEYMKYMNCGW-UHFFFAOYSA-N	1.05283e+08	9.01044e+07	1.13823e+08	1.1356e+08	4.21921e+07	1.21236e+08	1.28796e+08	1.34379e+08	1.19802e+08	1.3238e+08	1.37146e+08	1.18189e+08	1.35172e+08	1.08508e+08	1.13556e+08
Com_942_pos	Methyl 2-methoxybenzoate	P	C9H10O3	166.063	189.052	1.5868	[M+Na]+	5.729	0.58	1	C18	Benzenoids	Benzene and substituted derivatives	Benzoic acids and derivatives	606-45-1	HMDB0032605	-	-	-	61151	COC1=CC=CC=C1C(=O)OC	PFYHAAAQPNMZHO-UHFFFAOYSA-N	1.43688e+08	1.21623e+08	2.01695e+08	1.27142e+08	1.65319e+08	1.68721e+08	2.44053e+08	1.702e+08	2.02005e+08	1.89787e+08	1.80917e+08	2.13428e+08	1.70132e+08	1.65968e+08	1.63576e+08
Com_301_pos	Ethyl 2-furoate	P	C7H8O3	140.047	141.054	1.43204	[M+H]+	5.342	0.61	1	C18	Organoheterocyclic compounds	Furans	Furoic acid and derivatives	614-99-3	HMDB0059862	-	-	-	11980	CCOC(=O)C1=CC=CO1	NHXSTXWKZVAVOQ-UHFFFAOYSA-N	2.74716e+07	4.02901e+07	1.81867e+07	3.4766e+07	2.26179e+07	3.09656e+07	3.51029e+07	3.72995e+07	3.95233e+07	3.23812e+07	3.86439e+07	3.9361e+07	2.81583e+07	2.77358e+07	2.85205e+07
Com_799_pos	(S)-3-AMINO-4-PHENYLBUTANOIC ACID	P	C10H13NO2	179.095	180.102	1.47714	[M+H]+	5.36	0.65	1	C18	Organic acids and derivatives	Carboxylic acids and derivatives	Amino acids, peptides, and analogues	26250-87-3	-	C17235	map00400;map00966;map01100;map01110;map01210	-	2761537	C1=CC=C(C=C1)CC(CC(=O)O)N	OFVBLKINTLPEGH-VIFPVBQESA-N	2.39073e+07	3.21582e+07	9.77354e+06	1.8257e+07	1.44796e+07	2.5219e+07	1.39409e+07	2.39557e+07	2.43406e+07	2.27555e+07	1.80975e+07	1.72067e+07	1.49161e+07	1.35024e+07	1.45129e+07
Com_243_pos	alpha-Pinene oxide	P	C10H16O	152.12	135.117	1.46891	[M+H-H2O]+	6.622	0.89	1	C18	Lipids and lipid-like molecules	Prenol lipids	Monoterpenoids	1686-14-2	HMDB0003667	-	-	-	91508	CC1(C2CC1C3(C(C2)O3)C)C	NQFUSWIGRKFAHK-UHFFFAOYSA-N	5.06666e+07	5.19877e+07	5.03027e+07	5.00932e+07	3.93535e+07	5.51317e+07	3.88147e+07	5.22218e+07	4.83618e+07	5.19291e+07	5.66154e+07	5.16377e+07	3.95534e+07	4.27875e+07	4.04884e+07
Com_2853_pos	11-oxohexadecanoic acid	P	C16H30O3	270.219	293.208	0.85209	[M+Na]+	7.856	0.84	1	C18	Lipids and lipid-like molecules	Fatty Acyls	Fatty acids and conjugates	2388-81-0	HMDB0030978	-	-	LMFA01060058	5283003	CCCCCC(=O)CCCCCCCCCC(=O)O	ANQQVTWQIBPDKQ-UHFFFAOYSA-N	3.62529e+08	4.68669e+08	3.26071e+08	4.7901e+08	5.69578e+08	3.21873e+08	2.27606e+08	1.85498e+08	1.86067e+08	1.78624e+08	2.08447e+08	2.04704e+08	2.60149e+08	2.52344e+08	2.60604e+08
Com_981_pos	Altechromone A	P	C11H10O3	190.063	191.07	1.17067	[M+H]+	5.6	0.58	1	C18	Organoheterocyclic compounds	Benzopyrans	1-benzopyrans	38412-47-4	HMDB0040326	-	-	-	5316891	CC1=CC(=CC2=C1C(=O)C=C(O2)C)O	CRNGFKXWIYTEPH-UHFFFAOYSA-N	2.93546e+07	2.08184e+07	5.68701e+07	2.96031e+07	3.5465e+07	3.08694e+07	2.46666e+07	2.73723e+07	2.79819e+07	2.66825e+07	3.8448e+07	2.62822e+07	2.51639e+07	2.5848e+07	2.45575e+07
Com_765_pos	3-Hydroxy-4-methoxybenzenepropanoic acid	P	C10H12O4	196.074	179.07	1.41899	[M+H-H2O]+	6.07	0.75	1	C18	Phenylpropanoids and polyketides	Phenylpropanoic acids	-	1135-15-5	HMDB0131138	-	-	-	2752054	COC1=C(C=C(C=C1)CCC(=O)O)O	ZVIJTQFTLXXGJA-UHFFFAOYSA-N	3.58491e+07	2.63388e+07	3.45448e+07	3.17126e+07	2.79793e+07	4.04352e+07	1.51826e+07	1.66747e+07	1.95517e+07	1.52583e+07	1.85126e+07	1.88855e+07	2.06836e+07	2.1343e+07	2.24517e+07
Com_266_pos	Lavandulol	P	C10H18O	154.136	137.132	1.17577	[M+H-H2O]+	7.753	0.80	1	C18	Lipids and lipid-like molecules	Prenol lipids	Monoterpenoids	58461-27-1	HMDB0036041	-	-	-	94060	CC(=CCC(CO)C(=C)C)C	CZVXBFUKBZRMKR-UHFFFAOYSA-N	1.00516e+08	1.71728e+08	8.14592e+07	1.90085e+08	1.51368e+08	1.2366e+08	1.49487e+08	1.19841e+08	1.04154e+08	6.71012e+07	1.53372e+08	1.32618e+08	1.37081e+08	1.26737e+08	1.09477e+08
Com_455_pos	2-nonen-4-olide	P	C9H14O2	154.099	155.106	1.87282	[M+H]+	6.372	0.95	1	C18	Organoheterocyclic compounds	Dihydrofurans	Furanones	21963-26-8	HMDB0032442	-	-	LMFA07040020	89559	CCCCCC1C=CC(=O)O1	MXZSZHJBUODOJK-UHFFFAOYSA-N	5.84056e+08	5.37914e+08	4.84261e+08	4.97264e+08	4.49665e+08	5.79814e+08	4.12481e+08	4.99857e+08	5.26778e+08	4.8669e+08	5.01728e+08	5.17088e+08	4.19962e+08	4.28905e+08	4.31746e+08
Com_5074_pos	Isocarlinoside	P	C26H28O15	580.143	581.149	1.77246	[M+H]+	5.288	0.88	1	C18	Phenylpropanoids and polyketides	Flavonoids	Flavonoid glycosides	83151-90-0	HMDB0030721	-	-	-	21576182	C1C(C(C(C(O1)C2=C(C(=C3C(=C2O)C(=O)C=C(O3)C4=CC(=C(C=C4)O)O)C5C(C(C(C(O5)CO)O)O)O)O)O)O)O	WYYFCTVKFALPQV-VYUBKLCTSA-N	1.20564e+07	7.45475e+06	1.68627e+07	1.20916e+07	1.00536e+07	1.2901e+07	9.01565e+06	9.16166e+06	8.27633e+06	7.51322e+06	7.68532e+06	1.13212e+07	8.58039e+06	8.47381e+06	8.90965e+06
Com_3470_pos	7-hydroxy-octadecanoic acid	P	C18H36O3	300.266	323.255	0.65701	[M+Na]+	9.934	0.78	1	C18	Lipids and lipid-like molecules	Fatty Acyls	Fatty acids and conjugates	3158-48-3	HMDB0112181	-	-	LMFA02000125	516995	CCCCCCCCCCCC(CCCCCC(=O)O)O	AROVHWXXFTUQIL-UHFFFAOYSA-N	4.22464e+07	3.12822e+07	6.78904e+07	5.85327e+07	7.23359e+07	3.17132e+07	3.55508e+07	3.60564e+07	2.811e+07	3.05959e+07	2.85897e+07	3.4148e+07	5.25617e+07	7.27796e+07	7.79854e+07
Com_1427_pos	NoName_1597	P	C10H16N2O3	212.116	213.123	2.98905	[M+H]+	1.405	0.84	1	C18	Organic acids and derivatives	Carboxylic acids and derivatives	Amino acids, peptides, and analogues	20488-28-2	HMDB0011180	-	-	-	263469	C1CC(NC1)C(=O)N2CCCC2C(=O)O	RWCOTTLHDJWHRS-UHFFFAOYSA-N	2.84858e+07	3.48651e+07	3.70968e+07	2.36209e+07	3.25801e+07	4.41342e+07	2.49873e+07	2.99668e+07	3.56392e+07	2.08235e+07	2.68483e+07	3.44506e+07	2.42032e+07	2.31077e+07	2.31602e+07
Com_5160_pos	Pseudoginsenoside Rh1	P	C36H62O9	638.439	661.428	1.44161	[M+Na]+	6.608	0.54	1	C18	Lipids and lipid-like molecules	Prenol lipids	Terpene glycosides	97744-96-2	HMDB0037129	-	-	-	102471598	CC(=CCCC(C)(C)O)C1CCC2(C1C(CC3C2(CC(C4C3(CCC(C4(C)C)O)C)OC5C(C(C(C(O5)CO)O)O)O)C)O)C	SLPPUMWTJMNBCW-SZHHNJADSA-N	5.75709e+07	5.19007e+07	4.92157e+07	3.13798e+07	5.33657e+07	5.32064e+07	4.05708e+07	2.55074e+07	2.5957e+07	2.6937e+07	2.94141e+07	2.90311e+07	2.34752e+07	3.70871e+07	3.77125e+07
Com_372_pos	1-[2-Hydroxy-4-(hydroxymethyl)phenyl]ethanone	P	C9H10O3	166.063	149.06	1.2087	[M+H-H2O]+	6.818	0.81	1	C18	Organic oxygen compounds	Organooxygen compounds	Carbonyl compounds	22518-00-9	-	-	-	-	56663527	CC(=O)C1=C(C=C(C=C1)CO)O	CEKCNQSWPNISHG-UHFFFAOYSA-N	1.76672e+06	2.73518e+06	2.3136e+06	1.90323e+06	2.40446e+06	1.66747e+06	3.18252e+06	3.11195e+06	4.30053e+06	3.46947e+06	3.46713e+06	2.92547e+06	2.09456e+06	2.20765e+06	1.95237e+06
Com_4364_pos	(+)-calycanthidine	P	C23H28N4	360.231	383.22	2.09221	[M+Na]+	6.939	0.57	1	C18	Organoheterocyclic compounds	Indoles and derivatives	Pyrroloindoles	5516-85-8	HMDB0030281	C09097	-	-	442031	CN1CCC2(C1NC3=CC=CC=C32)C45CCN(C4N(C6=CC=CC=C56)C)C	GSQUXSFTXJRLQJ-LDVJMBRRSA-N	6.40914e+07	1.02879e+08	1.07846e+08	6.35146e+07	4.73956e+07	7.76572e+07	5.07036e+07	6.77936e+07	8.41118e+07	7.01431e+07	7.12529e+07	7.12097e+07	5.28171e+07	5.79565e+07	6.64081e+07
Com_3978_pos	Desmethoxycentaureidin	P	C17H14O7	330.074	353.063	1.37762	[M+Na]+	6.075	0.65	1	C18	Phenylpropanoids and polyketides	Flavonoids	O-methylated flavonoids	22934-99-2	-	-	-	LMPK12111236	5469524	COC1=C(C=C(C=C1)C2=CC(=O)C3=C(O2)C=C(C(=C3O)OC)O)O	VCWFILUULGOFCD-UHFFFAOYSA-N	732168	584409	1.58591e+06	703682	1.91072e+06	828217	4.50232e+06	1.51243e+06	886123	1.11638e+06	1.17596e+06	4.22432e+06	1.75611e+06	1.69408e+06	1.68203e+06
Com_647_pos	2,6-Dimethyl-7-octene-2,3,6-triol	P	C10H20O3	188.141	171.138	1.33321	[M+H-H2O]+	6.084	0.86	1	C18	Lipids and lipid-like molecules	Fatty Acyls	Fatty alcohols	73815-21-1	HMDB0038186	-	-	-	15241411	CC(C)(C(CCC(C)(C=C)O)O)O	CNYFGLAROLNGDG-UHFFFAOYSA-N	5.90354e+07	3.64352e+07	5.52927e+07	5.57904e+07	7.14707e+07	6.0398e+07	4.91929e+07	6.15552e+07	3.93581e+07	3.24044e+07	5.90891e+07	3.1615e+07	4.76843e+07	4.69563e+07	4.85352e+07
Com_3917_pos	Eugenyl glucoside	P	C16H22O7	326.137	349.127	4.30204	[M+Na]+	5.466	0.80	1	C18	Organic oxygen compounds	Organooxygen compounds	Carbohydrates and carbohydrate conjugates	18604-50-7	HMDB0302740	-	-	-	3084296	COC1=C(C=CC(=C1)CC=C)OC2C(C(C(C(O2)CO)O)O)O	VADSVXSGIFBZLI-IBEHDNSVSA-N	4.96411e+06	8.82736e+06	6.2723e+06	1.05187e+07	6.66913e+06	8.00468e+06	3.08729e+06	3.81172e+06	3.75092e+06	2.9675e+06	3.53795e+06	3.42258e+06	4.47977e+06	5.11584e+06	4.42974e+06
Com_3296_pos	5,7,4'-Tri-O-methylcatechin	P	C18H20O6	332.126	315.122	1.04426	[M+H-H2O]+	5.637	0.63	1	C18	Phenylpropanoids and polyketides	Flavonoids	Flavans	105330-59-4	HMDB0030664	-	-	-	67233312	COC1=C(C=C(C=C1)C2C(CC3=C(O2)C=C(C=C3OC)OC)O)O	WCBCDLSKTYUDDL-UHFFFAOYSA-N	1.95903e+07	2.41993e+07	3.29487e+07	3.9229e+07	1.38353e+07	2.04433e+07	2.3756e+07	2.71126e+07	2.1437e+07	2.19301e+07	4.41846e+07	2.84865e+07	2.4132e+07	2.42399e+07	2.87578e+07
Com_2760_pos	N-methyl-N-phenethyl-cinnamamide	P	C18H19NO	265.147	288.134	6.76381	[M+Na]+	5.469	0.57	1	C18	Phenylpropanoids and polyketides	Cinnamic acids and derivatives	-	121817-38-7	-	-	-	-	11184674	CN(CCC1=CC=CC=C1)C(=O)C=CC2=CC=CC=C2	FXOMVQIRHBIDBI-OUKQBFOZSA-N	2.33185e+06	1.98953e+06	2.87953e+06	2.10951e+06	1.41405e+06	1.81171e+06	1.74537e+06	2.5282e+06	3.60556e+06	2.00102e+06	2.71299e+06	2.61723e+06	1.99341e+06	1.84928e+06	1.96537e+06
Com_2188_pos	clovanediol	P	C15H26O2	238.193	256.227	1.7079	[M+NH4]+	6.821	0.59	1	C18	Lipids and lipid-like molecules	Prenol lipids	Sesquiterpenoids	2649-64-1	-	-	-	-	15599878	CC1(CC(C23C1CCC(C2)(C(CC3)O)C)O)C	BWXJQHJHGMZLBT-OEMOEHNSSA-N	1.84038e+07	1.54122e+07	1.97802e+07	1.85652e+07	1.80444e+07	2.04739e+07	1.95355e+07	1.97367e+07	1.79332e+07	1.13789e+07	1.60783e+07	1.57685e+07	1.82174e+07	1.90744e+07	2.08743e+07
Com_4705_pos	Myricadiol	P	C30H50O2	442.381	425.377	1.38658	[M+H-H2O]+	11.427	0.82	1	C18	Lipids and lipid-like molecules	Prenol lipids	Sesterterpenoids	17884-88-7	HMDB0034685	-	-	-	3084282	CC1(CCC2(CC=C3C4(CCC5C(C(CCC5(C4CCC3(C2C1)C)C)O)(C)C)C)CO)C	RJAKLUPHSBOQNU-GCHNNGBASA-N	1.76788e+07	7.78028e+06	1.96718e+07	1.59306e+07	2.93875e+07	1.2306e+07	6.82053e+06	6.39533e+06	7.27491e+06	5.95959e+06	6.97498e+06	7.87153e+06	2.59558e+07	2.30172e+07	1.98042e+07
Com_2264_pos	2-Methoxystypandrone	P	C14H12O5	260.068	261.073	9.57826	[M+H]+	5.729	0.59	1	C18	Benzenoids	Naphthalenes	Naphthoquinones	85122-21-0	HMDB0033265	-	-	-	158739	CC1=CC2=C(C(=O)C=C(C2=O)OC)C(=C1C(=O)C)O	SSHJHOVVYKCJJI-UHFFFAOYSA-N	4.21458e+06	3.57381e+06	2.77821e+06	3.40387e+06	3.54548e+06	4.46409e+06	5.78161e+06	4.67611e+06	6.22221e+06	5.12318e+06	4.21597e+06	6.00498e+06	4.35724e+06	3.95143e+06	3.66248e+06
Com_1570_pos	2,3-Dihydroxybisabola-4,10-diene	P	C15H26O2	238.193	221.19	2.08538	[M+H-H2O]+	7.001	0.93	1	C18	Lipids and lipid-like molecules	Prenol lipids	Sesquiterpenoids	129673-87-6	-	-	-	-	14633006	CC(CCC=C(C)C)C1CC(C(C=C1)(C)O)O	YRFJMOGROZTYPC-XGUBFFRZSA-N	3.92795e+07	2.57951e+07	6.05349e+07	3.8809e+07	3.19267e+07	4.86964e+07	4.53767e+07	5.06978e+07	4.99822e+07	5.69523e+07	3.394e+07	4.49163e+07	2.64535e+07	3.83501e+07	3.81821e+07
Com_4536_pos	Deacylmetaplexigenin	P	C21H32O6	380.22	403.209	1.39175	[M+Na]+	6.947	0.66	1	C18	Lipids and lipid-like molecules	Steroids and steroid derivatives	Pregnane steroids	3513-04-0	-	-	-	-	21633061	CC(=O)C1(CCC2(C1(C(CC3C2(CC=C4C3(CCC(C4)O)C)O)O)C)O)O	ATMZVVNNICECKQ-MNSFQJRNSA-N	9.61211e+06	1.19635e+07	8.35248e+06	1.14875e+07	1.03794e+07	7.01742e+06	1.17256e+07	1.31598e+07	1.12976e+07	1.17791e+07	1.14102e+07	1.21882e+07	1.09385e+07	1.08e+07	1.09298e+07
Com_1925_pos	Viteralone	P	C15H14O3	242.094	243.101	2.63374	[M+H]+	6.384	0.65	1	C18	Lipids and lipid-like molecules	Prenol lipids	Sesquiterpenoids	87440-75-3	-	-	-	-	91885228	CC1CCC(=O)C2=CC3=C(C(=C12)C)C(=CO3)C=O	CTWSYQBTROEFSB-QMMMGPOBSA-N	1.42159e+07	1.52794e+07	1.99211e+07	1.26502e+07	1.07637e+07	1.66436e+07	7.07953e+06	1.11053e+07	6.5246e+06	8.85167e+06	6.661e+06	4.60434e+06	9.84836e+06	8.94708e+06	1.03588e+07
Com_2430_pos	(3S,3aS,5aR,6R,8S,9R,9aS,9bS)-Decahydro-6,8-dihydroxy-3,5a,9-trimethylnaphtho(1,2-b)furan-2(3H)-one	P	C15H24O4	268.167	269.173	6.56769	[M+H]+	6.191	0.65	1	C18	Lipids and lipid-like molecules	Prenol lipids	Terpene lactones	75991-58-1	HMDB0036150	-	-	-	15540432	CC1C(CC(C2(C1C3C(CC2)C(C(=O)O3)C)C)O)O	GAPZIAIPNAGPQZ-UIUPBXLSSA-N	2.8633e+07	2.87234e+07	3.98057e+07	6.16215e+07	5.99948e+07	2.93676e+07	3.1586e+07	3.99842e+07	4.69514e+07	3.70629e+07	4.16589e+07	3.70539e+07	3.52084e+07	4.11671e+07	4.12285e+07
Com_1343_pos	4,5-Dihydroblumenol	P	C13H22O3	226.157	209.153	1.93844	[M+H-H2O]+	6.024	0.84	1	C18	Lipids and lipid-like molecules	Prenol lipids	Sesquiterpenoids	155418-97-6	-	-	-	-	21630916	CC1CC(=O)CC(C1(C=CC(C)O)O)(C)C	IHDJYDVWNNFPHR-CHESLIBASA-N	1.80054e+08	1.06946e+08	8.66891e+07	8.13195e+07	5.84514e+07	9.37836e+07	6.86779e+07	1.0366e+08	1.1576e+08	9.56548e+07	9.62669e+07	8.13671e+07	7.40443e+07	7.52864e+07	7.58102e+07
Com_2954_pos	Sarmentosin	P	C11H17NO7	275.101	298.089	2.44863	[M+Na]+	4.022	0.56	1	C18	Lipids and lipid-like molecules	Fatty Acyls	Fatty acyl glycosides	71933-54-5	-	C08340	-	-	5281123	C(C=C(CO)C#N)OC1C(C(C(C(O1)CO)O)O)O	FWAYDNJCBHNWQD-JBWLPIRVSA-N	1.43585e+07	3.66035e+07	2.26583e+07	3.12802e+07	3.71807e+07	2.43168e+07	8.70406e+06	1.04255e+07	9.91061e+06	1.46488e+07	1.74364e+07	1.42445e+07	8.65012e+06	9.02997e+06	9.56484e+06
Com_2575_pos	Neostenine	P	C17H27NO2	277.204	278.211	1.99192	[M+H]+	5.896	0.64	1	C18	Alkaloids and derivatives	Stemona alkaloids	Stenine-type alkaloids	477953-07-4	-	-	-	-	11536426	CCC1C2CCCCN3C2C(CC3)C4C1OC(=O)C4C	ROIHYOJMCBKEER-FGBMJVKNSA-N	3.59781e+07	3.72426e+07	3.01382e+07	3.8407e+07	2.36076e+07	3.5891e+07	2.29834e+07	3.44549e+07	2.95817e+07	2.71577e+07	3.30428e+07	2.94373e+07	2.56524e+07	2.71748e+07	2.59397e+07
Com_4841_pos	Erinacine A	P	C25H36O6	432.251	455.24	1.75068	[M+Na]+	8.019	0.67	1	C18	Lipids and lipid-like molecules	Prenol lipids	Diterpenoids	156101-08-5	HMDB0040390	-	-	-	10410568	CC(C)C1=C2C3=CC=C(CC(C3(CCC2(CC1)C)C)OC4C(C(C(CO4)O)O)O)C=O	LPPCHLAEVDUIIW-NLLUTMDRSA-N	3.55257e+07	6.66615e+07	9.40754e+07	2.63336e+07	3.96342e+07	427234	824647	3.12968e+06	1.16625e+08	1.12883e+07	1.54886e+08	8.29496e+07	4.47605e+07	3.96445e+07	4.30346e+07
Com_3370_pos	4-(2-PROPENYL)PHENYL-beta-D-GLUCOPYRANOSIDE	P	C15H20O6	296.126	319.117	4.78546	[M+Na]+	5.491	0.58	1	C18	Organic oxygen compounds	Organooxygen compounds	Carbohydrates and carbohydrate conjugates	64703-98-6	-	-	-	-	44390556	C=CCC1=CC=C(C=C1)OC2C(C(C(C(O2)CO)O)O)O	BGWWYZXBGAKMRB-UXXRCYHCSA-N	1.92204e+07	1.70804e+07	1.90047e+07	1.54435e+07	1.13547e+07	1.92428e+07	1.06582e+07	1.35754e+07	1.56992e+07	1.08565e+07	1.25682e+07	1.15892e+07	1.23665e+07	1.27383e+07	1.25679e+07
Com_534_pos	1,5-Anhydro-D-fructose	P	C6H10O5	162.053	163.06	0.92899	[M+H]+	7.589	0.74	1	C18	Organoheterocyclic compounds	Oxanes	-	75414-43-6	HMDB0041561	C06485	-	-	126517	C1C(=O)C(C(C(O1)CO)O)O	OCLOLUFOLJIQDC-HSUXUTPPSA-N	2.02637e+06	2.50326e+06	2.34098e+06	2.21984e+06	2.76843e+06	2.06765e+06	2.05983e+06	1.14634e+06	1.81726e+06	1.5211e+06	1.52684e+06	1.26683e+06	4.49181e+06	3.96856e+06	3.37753e+06
Com_1188_pos	Rotundone	P	C15H22O	218.167	201.163	2.07351	[M+H-H2O]+	6.653	0.90	1	C18	Lipids and lipid-like molecules	Prenol lipids	Sesquiterpenoids	18374-76-0	-	-	-	LMPR0103410008	5321003	CC1CCC(CC2=C1C(=O)CC2C)C(=C)C	NUWMTBMCSQWPDG-SDDRHHMPSA-N	3.18877e+07	4.17086e+07	2.52734e+07	2.80686e+07	1.77885e+07	3.42338e+07	1.90426e+07	2.43366e+07	2.50229e+07	5.83283e+07	2.48446e+06	3.03833e+07	3.33926e+07	3.60087e+07	4.20553e+07
Com_1750_pos	METHYLXANTHOXYLIN	P	C11H14O4	210.089	233.078	1.81276	[M+Na]+	6.046	0.57	1	C18	Organic oxygen compounds	Organooxygen compounds	Carbonyl compounds	23121-32-6	HMDB0034047	-	-	-	326186	CC1=C(C(=C(C=C1OC)OC)C(=O)C)O	AAOFJKLTRKOQTQ-UHFFFAOYSA-N	7.93751e+06	5.39179e+06	9.13924e+06	7.47705e+06	7.70849e+06	9.8496e+06	4.76404e+06	3.73639e+06	4.47415e+06	3.51916e+06	3.15262e+06	4.23502e+06	5.06638e+06	4.68811e+06	4.81606e+06
Com_2065_pos	ETHYL DODEC-2-ENOATE	P	C14H26O2	226.193	249.183	0.08492	[M+Na]+	7.867	0.81	1	C18	Lipids and lipid-like molecules	Fatty Acyls	Fatty acid esters	28290-90-6	HMDB0031029	-	-	LMFA07010847	11287580	CCCCCCCCCC=CC(=O)OCC	GZXNVYMVJSTRNI-OUKQBFOZSA-N	1.31171e+07	1.19951e+07	1.60769e+07	1.59068e+07	1.54971e+07	1.46779e+07	1.00851e+07	1.65339e+07	1.70644e+07	1.66441e+07	1.51987e+07	1.40064e+07	1.53228e+07	8.42718e+06	1.38149e+07
Com_3257_pos	Furaneol 4-glucoside	P	C12H18O8	290.1	313.091	5.92029	[M+Na]+	5.626	0.61	1	C18	Organic oxygen compounds	Organooxygen compounds	Carbohydrates and carbohydrate conjugates	121063-56-7	-	-	-	-	14259114	CC1C(=O)C(=C(O1)C)OC2C(C(C(C(O2)CO)O)O)O	ZCBCXLRKTUDKOP-UHFFFAOYSA-N	1.66464e+07	1.11544e+07	2.12215e+07	1.95158e+07	2.12341e+07	7.11083e+06	1.6955e+07	1.5406e+07	1.19685e+07	9.87992e+06	7.80373e+06	2.02464e+07	1.57494e+07	1.47491e+07	1.56532e+07
Com_421_pos	2-Pentanoylfuran	P	C9H12O2	152.084	153.091	1.55168	[M+H]+	5.879	0.81	1	C18	Organic oxygen compounds	Organooxygen compounds	Carbonyl compounds	3194-17-0	HMDB0039801	-	-	-	231325	CCCCC(=O)C1=CC=CO1	HTOZHTBIOGGHDJ-UHFFFAOYSA-N	2.46861e+08	2.7644e+08	2.50453e+08	2.13567e+08	2.65392e+08	2.56918e+08	2.69588e+08	3.15981e+08	3.52424e+08	2.73988e+08	3.00032e+08	2.87522e+08	2.07152e+08	2.05669e+08	2.05527e+08
Com_23_pos	1,5-octadien-3-ol	P	C8H14O	126.104	109.101	1.99926	[M+H-H2O]+	7.11	0.93	1	C18	Lipids and lipid-like molecules	Fatty Acyls	Fatty alcohols	50306-18-8	-	-	-	LMFA05000493	6430307	CCC=CCC(C=C)O	APFBWMGEGSELQP-WAYWQWQTSA-N	2.362e+08	2.37982e+08	2.13237e+08	2.28479e+08	2.16168e+08	2.56701e+08	1.9997e+08	2.13679e+08	2.01415e+08	2.47847e+08	2.55726e+08	2.40577e+08	1.78864e+08	2.00796e+08	1.99198e+08
Com_2123_pos	N-((ETHOXYCARBONYL)METHYL)-P-MENTHANE-3-CARBOXAMIDE	P	C15H27NO3	269.199	252.195	1.23166	[M+H-H2O]+	6.079	0.57	1	C18	Organic acids and derivatives	Carboxylic acids and derivatives	Amino acids, peptides, and analogues	68489-14-5	-	-	-	-	11615984	CCOC(=O)CNC(=O)C1CC(CCC1C(C)C)C	GWRCTWAPTXBPHW-FRRDWIJNSA-N	7.46259e+06	9.1242e+06	6.17291e+06	6.20626e+06	5.2609e+06	8.312e+06	5.78394e+06	1.25235e+07	8.0976e+06	1.01081e+07	8.76317e+06	7.34395e+06	6.7679e+06	7.20557e+06	6.92371e+06
Com_3080_pos	2,6-Deoxyfructosazine	P	C12H20N2O7	304.127	305.134	2.63509	[M+H]+	1.667	0.59	1	C18	Organoheterocyclic compounds	Diazines	Pyrazines	36806-15-2	HMDB0038696	-	-	-	57369671	C1=C(N=CC(=N1)C(C(C(CO)O)O)O)CC(C(CO)O)O	FBDICDJCXVZLIP-GCHJQGSQSA-N	1.35318e+07	9.57943e+06	6.29177e+06	5.25605e+06	5.69069e+06	5.80877e+06	3.99343e+06	3.66837e+06	5.67952e+06	4.45834e+06	4.72352e+06	4.73348e+06	3.64536e+06	4.13489e+06	4.14552e+06
Com_3563_pos	Anacardic Acid diene	P	C22H32O3	344.235	327.229	8.37968	[M+H-H2O]+	9.349	0.55	1	C18	Benzenoids	Benzene and substituted derivatives	Benzoic acids and derivatives	103904-74-1	HMDB0033896	-	-	-	11824131	CCCC=CCC=CCCCCCCCC1=C(C(=CC=C1)O)C(=O)O	KAOMOVYHGLSFHQ-UTOQUPLUSA-N	3.63439e+06	1.05087e+07	1.94231e+07	3.2892e+06	6.22685e+06	667866	875793	333382	1.20466e+07	1.09297e+06	8.85787e+06	8.12153e+06	1.12686e+07	1.19904e+07	1.13173e+07
Com_3977_pos	C20-Dihydrosphingosine	P	C20H43NO2	329.329	352.32	5.43704	[M+Na]+	8.783	0.57	1	C18	Organic nitrogen compounds	Organonitrogen compounds	Amines	24006-62-0	-	-	-	LMSP01040011	11616885	CCCCCCCCCCCCCCCCCC(C(CO)N)O	UFMHYBVQZSPWSS-VQTJNVASSA-N	1.91753e+06	1.66692e+06	1.91675e+06	1.53336e+06	2.83764e+06	2.58899e+06	2.20733e+06	1.73347e+06	1.55515e+06	1.04078e+06	1.46281e+06	1.46171e+06	3.07716e+06	3.1301e+06	2.85492e+06
Com_1599_pos	Kobusone	P	C14H22O2	222.162	223.169	2.04873	[M+H]+	6.779	0.77	1	C18	Organic oxygen compounds	Organooxygen compounds	Carbonyl compounds	24173-71-5	-	-	-	-	6710676	CC1(CC2C1CCC3(C(O3)CCC2=O)C)C	UETZJEZFLKASPR-UZWIWUQPSA-N	5.87482e+07	8.47442e+07	6.76296e+07	5.88403e+07	5.16059e+07	5.342e+07	6.7934e+07	9.54403e+07	9.82926e+07	9.87306e+07	1.02118e+08	8.83938e+07	6.04465e+07	6.23912e+07	7.07918e+07
Com_2432_pos	5,8,11-Eicosatriynoic Acid	P	C19H26O2	286.193	269.191	4.71879	[M+H-H2O]+	6.152	0.70	1	C18	Lipids and lipid-like molecules	Steroids and steroid derivatives	Androstane steroids	2398-99-4	HMDB0246870	C15293	-	-	11954149	CC12CCC(=O)C=C1CCC3C2=CCC4(C3CCC4O)C	IUFOPOQNYKRRML-FQQAFBJJSA-N	2.39128e+06	1.59371e+06	3.42595e+06	3.48921e+06	2.96799e+06	5.21033e+06	5.16783e+06	3.4509e+06	3.43471e+06	2.38786e+06	3.05126e+06	3.41988e+06	6.18765e+06	7.6273e+06	8.81379e+06
Com_3351_pos	13-Oxo-9Z,11E-octadecadienoic acid	P	C18H30O3	294.219	317.208	1.27559	[M+Na]+	7.745	0.93	1	C18	Lipids and lipid-like molecules	Fatty Acyls	Lineolic acids and derivatives	54739-30-9	HMDB0004668	C14765	map00591	LMFA02000016	6446027	CCCCCC(=O)C=CC=CCCCCCCCC(=O)O	JHXAZBBVQSRKJR-BSZOFBHHSA-N	1.08508e+10	1.19309e+10	9.52786e+09	1.4614e+10	1.71152e+10	8.44798e+09	1.651e+10	1.26746e+10	1.16636e+10	1.075e+10	1.59125e+10	1.49278e+10	1.30077e+10	1.18267e+10	1.2973e+10
Com_3382_pos	(9Z,12Z,15R)-15-Hydroxy-9,12-octadecadienoic acid	P	C18H32O3	296.235	319.224	0.74201	[M+Na]+	8.391	0.91	1	C18	Lipids and lipid-like molecules	Fatty Acyls	Lineolic acids and derivatives	177931-23-6	-	-	-	LMFA02000054	45934094	CCCC(CC=CCC=CCCCCCCCC(=O)O)O	MZQXAWAWDWCIKG-SPSBLGDNSA-N	1.69455e+09	1.52244e+09	1.36103e+09	2.12954e+09	2.36567e+09	1.03905e+09	2.16451e+09	1.98104e+09	1.41062e+09	2.54362e+09	2.22971e+09	1.81799e+09	1.67519e+09	1.76877e+09	1.86604e+09
Com_3421_pos	3-Oxostearic acid	P	C18H34O3	298.251	321.24	1.04593	[M+Na]+	10.128	0.90	1	C18	Lipids and lipid-like molecules	Fatty Acyls	Fatty acids and conjugates	16694-29-4	HMDB0010736	-	-	LMFA02000240	5283005	CCCCCCCCCCCCCCCC(=O)CC(=O)O	YQGGUZWHNVQJMF-UHFFFAOYSA-N	2.79746e+07	2.47194e+07	2.61068e+07	1.70966e+07	3.2544e+07	3.33432e+07	3.23036e+07	4.34308e+07	3.2572e+07	6.46543e+07	3.75684e+07	2.66646e+07	4.11227e+07	3.77398e+07	5.1949e+07
Com_3097_pos	(all-Z)-8,11,14,17-Eicosatetraenoic acid	P	C20H32O2	304.24	305.247	1.23692	[M+H]+	8.291	0.91	1	C18	Lipids and lipid-like molecules	Fatty Acyls	Fatty acids and conjugates	24880-40-8	HMDB0002177	-	-	LMFA01030818	11722594	CCC=CCC=CCC=CCC=CCCCCCCC(=O)O	HQPCSDADVLFHHO-LTKCOYKYSA-N	3.40783e+07	5.12326e+07	2.56221e+07	4.69212e+07	8.33261e+07	2.35701e+07	7.20661e+06	5.08447e+06	5.40849e+06	5.56155e+06	8.7e+06	6.97002e+06	2.89987e+07	3.26402e+07	3.04611e+07
Com_2858_pos	14(z)-Etherolenic acid	P	C18H28O3	292.204	293.211	1.51885	[M+H]+	8.139	0.84	1	C18	Lipids and lipid-like molecules	Fatty Acyls	Fatty acids and conjugates	220308-61-2	-	-	-	LMFA10000007	101716242	CCC=CC=COC=CC=CCCCCCCCC(=O)O	QWRJRLCIDLDGLM-YKZXWFTNSA-N	2.18515e+07	2.66664e+07	2.26359e+07	7.31278e+07	2.57469e+07	1.71477e+07	2.11871e+07	8.95752e+07	1.76699e+07	1.06659e+08	1.86569e+07	1.89262e+07	2.93906e+08	2.74704e+08	2.71678e+08
Com_4468_pos	Dinonanoin (C9:0)	P	C21H40O5	372.288	395.276	1.17202	[M+Na]+	7.626	0.62	1	C18	Lipids and lipid-like molecules	Glycerolipids	Diradylglycerols	29063-65-8	-	-	-	-	46932211	CCCCCCCCC(=O)OCC(CO)OC(=O)CCCCCCCC	MLYPZHZRXTUJHJ-UHFFFAOYSA-N	6.8167e+08	1.13424e+09	7.0255e+08	6.73378e+08	6.64592e+08	6.05478e+08	7.70155e+07	1.0544e+08	9.41077e+07	1.19505e+08	7.83803e+07	8.16077e+07	3.5999e+08	2.97596e+08	4.41987e+08
Com_4777_pos	1,3-Dilaurin (C12:0)	P	C27H52O5	456.381	439.377	1.98914	[M+H-H2O]+	11.543	0.52	1	C18	Lipids and lipid-like molecules	Glycerolipids	Diradylglycerols	539-93-5	-	-	-	-	101758	CCCCCCCCCCCC(=O)OCC(COC(=O)CCCCCCCCCCC)O	KUVAEMGNHJQSMH-UHFFFAOYSA-N	4.57963e+06	3.18957e+06	6.25651e+06	7.70696e+06	9.88746e+06	4.46563e+06	5.52821e+06	3.99072e+06	2.80807e+06	9.31967e+06	2.97572e+06	4.79418e+06	1.07741e+07	1.22625e+07	1.07593e+07
Com_4633_pos	Monoerucin (cis-13) (C22:1)	P	C25H48O4	412.355	413.361	3.23724	[M+H]+	9.73	0.81	1	C18	Lipids and lipid-like molecules	Glycerolipids	Monoradylglycerols	28063-42-5	-	-	-	-	5378924	CCCCCCCCC=CCCCCCCCCCCCC(=O)OCC(CO)O	ZXNAIPHYBVMMPY-KTKRTIGZSA-N	1.8208e+07	4.54e+06	1.26282e+07	1.45487e+07	2.02028e+07	1.63832e+07	6.09954e+06	1.63487e+07	1.28783e+07	1.25393e+07	4.74946e+06	6.59127e+06	3.23347e+07	3.61056e+07	3.43383e+07
Com_4044_pos	Monononadecanoin (C19:0)	P	C22H44O4	372.324	355.32	0.91877	[M+H-H2O]+	10.632	0.70	1	C18	Lipids and lipid-like molecules	Glycerolipids	Monoradylglycerols	62927-07-5	-	-	-	-	117064963	CCCCCCCCCCCCCCCCCCC(=O)OCC(CO)O	WWTTXMMZHOBTAM-UHFFFAOYSA-N	5.99823e+06	6.22113e+06	1.43263e+07	8.79401e+06	1.18834e+07	4.51491e+06	119055	92088.8	7420.82	121610	33445.9	54863.3	8.61201e+06	9.6911e+06	7.76669e+06
Com_2171_pos	Monononanoin (C9:0)	P	C12H24O4	232.167	255.157	0.18023	[M+Na]+	5.895	0.63	1	C18	Lipids and lipid-like molecules	Glycerolipids	Monoradylglycerols	26402-25-5	-	-	-	-	-	O(C(=O)CCCCCCCC)C(CO)CO	NEEASTWVOHKIOE-UHFFFAOYSA-N	7.45372e+07	5.64677e+07	1.43624e+08	5.30638e+07	5.94422e+07	7.43777e+07	1.09328e+08	5.73781e+07	5.79592e+07	5.44773e+07	4.63658e+07	5.65621e+07	5.64348e+07	5.56194e+07	5.02492e+07
Com_3525_pos	8.9 MAG	P	C20H38O4	342.277	325.271	7.04299	[M+H-H2O]+	9.768	0.58	1	C18	-	-	-	749266-30-6	-	-	-	-	12102347	CCCCCCCCC=CCCCCCCC(=O)OCC(CO)O	UQZGIPIXMWOKEC-KTKRTIGZSA-N	1.08982e+07	7.9419e+06	1.71815e+07	1.12377e+07	1.59255e+07	9.46618e+06	8.41406e+06	4.96651e+06	5.21874e+06	3.80519e+06	8.09287e+06	8.31842e+06	1.37756e+07	1.46614e+07	1.26008e+07
Com_2354_pos	12(S)-hydroxy-16-Heptadecynoic Acid	P	C17H30O3	282.219	265.215	3.8087	[M+H-H2O]+	7.462	0.88	1	C18	Lipids and lipid-like molecules	Fatty Acyls	Fatty acids and conjugates	148019-74-3	-	-	-	LMFA01050146	5282972	C#CCCCC(CCCCCCCCCCC(=O)O)O	HBFCVDJQUPEEIC-MRXNPFEDSA-N	4.3058e+07	5.23079e+07	4.35309e+07	3.02864e+07	3.395e+07	4.26278e+07	5.22108e+07	4.44775e+07	4.75106e+07	2.60608e+07	7.65114e+07	5.41956e+07	4.00912e+07	4.14118e+07	4.17745e+07
Com_3757_pos	Cimidahurinine	P	C14H20O8	316.116	339.107	5.65178	[M+Na]+	5.666	0.72	1	C18	Organic oxygen compounds	Organooxygen compounds	Carbohydrates and carbohydrate conjugates	142542-89-0	-	-	-	-	5315870	C1=CC(=C(C=C1CCO)OC2C(C(C(C(O2)CO)O)O)O)O	QOGCASCQGJEYDO-RKQHYHRCSA-N	6.6685e+07	6.00239e+07	1.02526e+08	8.13912e+07	6.29669e+07	9.35397e+07	8.63479e+07	8.10352e+07	8.88324e+07	6.16397e+07	8.36886e+07	8.77916e+07	7.23863e+07	7.30264e+07	7.24995e+07
Com_1242_pos	Aromadendrene oxide2	P	C15H24O	220.183	203.179	1.57657	[M+H-H2O]+	7.431	0.92	1	C18	Lipids and lipid-like molecules	Prenol lipids	Sesquiterpenoids	85710-39-0	-	-	-	-	16211192	CC1CCC2C1C3C(C3(C)C)CCC24CO4	XPGWKKLDFXNBPJ-QTPLKFIXSA-N	2.28219e+07	2.77666e+07	2.00542e+07	2.53228e+07	2.30512e+07	3.26149e+07	1.49371e+07	1.83229e+07	1.42307e+07	2.87749e+07	2.24256e+07	1.30776e+07	1.41142e+07	2.54242e+07	1.53924e+07
Com_4004_pos	1-O-hexadecyl-2-O-methyl-sn-Glycerol	P	C20H42O3	330.313	353.303	2.02728	[M+Na]+	9.591	0.76	1	C18	Lipids and lipid-like molecules	Glycerolipids	Glycerol ethers	96960-92-8	-	-	-	-	10936445	CCCCCCCCCCCCCCCCOCC(CO)OC	XAWCMDFDFNRKGK-FQEVSTJZSA-N	2.38954e+07	1.67916e+07	2.07907e+07	1.77417e+07	2.5664e+07	1.76432e+07	3.8593e+06	4.71579e+06	4.31634e+06	2.0423e+06	2.41678e+06	3.41795e+06	1.57822e+07	1.99419e+07	2.0897e+07
Com_4373_pos	Nagilactone C	P	C19H22O7	362.137	385.127	4.3588	[M+Na]+	5.622	0.57	1	C18	Organoheterocyclic compounds	Naphthopyrans	-	24338-53-2	-	C09138	-	-	72505	CC(C)C1=C2C(C3C4C(C(C5C(C4(C2=CC(=O)O1)C)O5)O)(C(=O)O3)C)O	DGNOPGIIPQKNHD-RSKPZANQSA-N	5.0845e+07	3.9247e+07	5.82241e+07	4.88858e+07	4.53958e+07	5.09587e+07	4.03576e+07	4.30741e+07	4.27956e+07	3.30689e+07	4.30753e+07	3.82546e+07	3.79174e+07	3.49263e+07	4.17324e+07
Com_490_pos	Calystegine B1	P	C7H13NO4	175.084	158.081	1.82303	[M+H-H2O]+	1.415	0.67	1	C18	Alkaloids and derivatives	Tropane alkaloids	-	127414-86-2	-	D03121	-	-	164245	C1C2C(CC(N2)(C(C1O)O)O)O	BQFFLYRIKODYEN-CXNFULCWSA-N	9.56875e+06	1.6161e+07	1.18897e+07	1.04764e+07	1.24318e+07	1.16815e+07	7.53803e+06	7.83707e+06	9.2159e+06	7.82778e+06	9.21716e+06	9.02143e+06	8.31363e+06	8.22311e+06	8.51715e+06
Com_1133_pos	5-Hydroxy-3,4-dimethoxybenzoic acid	P	C9H10O5	198.053	199.06	1.901	[M+H]+	5.434	0.68	1	C18	Benzenoids	Benzene and substituted derivatives	Benzoic acids and derivatives	1916-08-1	HMDB0041662	-	-	-	74709	COC1=CC(=CC(=C1OC)O)C(=O)O	WFIBQVFJXGQICQ-UHFFFAOYSA-N	1.00073e+07	7.75587e+06	6.0005e+06	7.55357e+06	5.89525e+06	8.82153e+06	8.02789e+06	1.00757e+07	1.06831e+07	8.37963e+06	9.27643e+06	9.73117e+06	7.0455e+06	6.94695e+06	7.29685e+06
Com_150_pos	Octan-4-olide	P	C8H14O2	142.099	125.096	1.60699	[M+H-H2O]+	7.106	0.88	1	C18	Organoheterocyclic compounds	Lactones	Gamma butyrolactones	104-50-7	HMDB0035422	-	-	LMFA07040016	7704	CCCCC1CCC(=O)O1	IPBFYZQJXZJBFQ-UHFFFAOYSA-N	1.43542e+08	1.72476e+08	1.30715e+08	4.06455e+07	4.2849e+07	1.34206e+08	1.11537e+08	1.30009e+08	1.1794e+08	1.21046e+08	1.41162e+08	1.20848e+08	7.33912e+07	1.16318e+08	1.12995e+08
Com_1435_pos	Cyclo(leucylvalyl)	P	C11H20N2O2	212.152	213.159	2.1542	[M+H]+	5.192	0.65	1	C18	Organic acids and derivatives	Carboxylic acids and derivatives	Amino acids, peptides, and analogues	5625-50-3	-	-	-	-	138543	CC(C)CC1C(=O)NC(C(=O)N1)C(C)C	UPOUGDHEEGKEGS-UHFFFAOYSA-N	1.87555e+07	5.69885e+07	4.46763e+06	1.6702e+07	1.96037e+07	1.22531e+07	1.9302e+08	2.0119e+08	2.5289e+08	2.44919e+08	2.18208e+08	2.42561e+08	1.04772e+08	1.12383e+08	1.01042e+08
Com_3452_pos	Epitulipinolide diepoxide	P	C17H22O6	322.142	323.146	8.89106	[M+H]+	6.148	0.53	1	C18	Lipids and lipid-like molecules	Prenol lipids	Terpene lactones	39815-40-2	-	C09568	-	-	442311	CC(=O)OC1CC2(C(O2)CCC3(C(O3)C4C1C(=C)C(=O)O4)C)C	WVJZWGBZQIZLSZ-KLGRDHRDSA-N	1.30019e+07	1.44644e+07	8.44807e+06	1.24943e+07	1.20523e+07	1.34798e+07	2.41689e+07	2.82375e+07	3.43062e+07	2.40316e+07	3.03444e+07	3.06777e+07	1.59891e+07	1.6157e+07	1.46861e+07
Com_4485_pos	Chasmanthin	P	C20H22O7	374.137	397.126	0.61691	[M+Na]+	5.71	0.56	1	C18	Organoheterocyclic compounds	Naphthopyrans	-	20379-19-5	-	C09073	-	-	442012	CC12CCC3C(=O)OC(CC3(C1C4C5C(C2(C(=O)O4)O)O5)C)C6=COC=C6	TXOMRNMZLZXJQP-OQDMGONLSA-N	5.75653e+07	4.07132e+07	4.32436e+07	4.2676e+07	5.0194e+07	5.19596e+07	3.42254e+07	2.81553e+07	3.70961e+07	2.59217e+07	3.26622e+07	3.48762e+07	3.53994e+07	3.40644e+07	3.33678e+07
Com_3374_pos	Jatropholone B	P	C20H24O2	296.178	319.167	1.00783	[M+Na]+	8.851	0.56	1	C18	Benzenoids	Indanes	Indanones	71386-38-4	-	-	-	-	46881275	CC1CC2=C(C(=C3C4C(C4(C)C)CCC(=C)C3=C2C1=O)C)O	BMHPRIPRPDSKRK-OMXAPOSASA-N	1.71987e+06	5.10688e+06	4.78531e+06	1.74503e+06	1.05818e+06	20449.3	351926	59643.5	6.18921e+06	207244	3.99841e+06	2.52886e+06	3.41242e+06	3.80003e+06	3.72671e+06
Com_2543_pos	5-Methoxyflavanone	P	C16H14O3	254.094	277.081	7.48381	[M+Na]+	5.578	0.54	1	C18	Phenylpropanoids and polyketides	Flavonoids	O-methylated flavonoids	55947-36-9	-	-	-	-	147795	COC1=CC=CC2=C1C(=O)CC(O2)C3=CC=CC=C3	YLLFUILNISGLHO-UHFFFAOYSA-N	5.17601e+06	6.2869e+06	5.4007e+06	5.02732e+06	4.10931e+06	5.7147e+06	3.55967e+06	4.40022e+06	5.07911e+06	4.02394e+06	2.30065e+06	4.46203e+06	3.87856e+06	3.71561e+06	3.92521e+06
Com_1951_pos	Mesuaxanthone B	P	C13H8O5	244.037	245.044	1.89547	[M+H]+	5.382	0.57	1	C18	Organoheterocyclic compounds	Benzopyrans	1-benzopyrans	5042-03-5	-	C10550	-	-	5281652	C1=CC(=C2C(=C1)OC3=C(C2=O)C=CC(=C3O)O)O	QVQLOWQNIFSVLU-UHFFFAOYSA-N	7.39999e+06	6.38759e+06	6.92008e+06	5.66964e+06	5.34117e+06	6.29059e+06	3.95381e+06	5.40927e+06	3.92273e+06	3.17639e+06	3.17355e+06	3.78846e+06	3.67374e+06	3.56125e+06	4.13447e+06
Com_2751_pos	13alpha-Hydroxylupanine	P	C15H24N2O2	264.184	287.171	7.96382	[M+Na]+	5.514	0.54	1	C18	Alkaloids and derivatives	Lupin alkaloids	Sparteine, lupanine, and related alkaloids	15358-48-2	-	C02621	map00960	-	73404	C1CC2C3CC(CN2C(=O)C1)C4CC(CCN4C3)O	JVYKIBAJVKEZSQ-YHQUGGNUSA-N	2.67891e+07	2.81109e+07	2.74592e+07	2.27036e+07	2.10918e+07	2.68104e+07	2.96686e+07	4.21576e+07	4.4965e+07	3.24649e+07	3.6117e+07	3.38388e+07	2.55329e+07	2.74662e+07	2.74659e+07
Com_2445_pos	N-(13-Methyltetradecyl)acetamide	P	C17H35NO	269.272	270.279	1.26308	[M+H]+	9.823	0.69	1	C18	Organic acids and derivatives	Carboxylic acids and derivatives	Carboxylic acid derivatives	64317-66-4	HMDB0040940	C17515	-	-	47346	CC(C)CCCCCCCCCCCCNC(=O)C	AMLDBWWQKYLAHJ-UHFFFAOYSA-N	1.08388e+07	4.60337e+06	1.5491e+07	2.38197e+07	1.49025e+07	6.98747e+06	1.43722e+07	1.21106e+07	3.18642e+06	2.41649e+07	2.70952e+06	5.80151e+06	2.8703e+07	3.14395e+07	2.36512e+07
Com_1876_pos	Sphingosine (d15:1)	P	C15H31NO2	257.235	240.232	0.85038	[M+H-H2O]+	8.55	0.71	1	C18	Organic nitrogen compounds	Organonitrogen compounds	Amines	86555-28-4	-	-	-	-	91886102	CCCCCCCCCCC=CC(C(CO)N)O	KWQIYZIHZCLRSR-AMXOMPAFSA-N	9.53028e+07	7.42022e+07	1.06381e+08	8.36767e+07	1.14081e+08	7.91749e+07	1.1211e+08	7.46258e+07	7.20382e+07	4.00415e+07	4.8471e+07	7.40238e+07	1.17008e+08	1.2193e+08	1.23331e+08
Com_1335_pos	2-Oxodecanoic acid	P	C10H18O3	186.126	209.114	1.68452	[M+Na]+	6.062	0.62	1	C18	Organic acids and derivatives	Keto acids and derivatives	Medium-chain keto acids and derivatives	333-60-8	-	C13945	-	LMFA01060001	259794	CCCCCCCCC(=O)C(=O)O	JBFDBSZCFDASAE-UHFFFAOYSA-N	3.29033e+08	3.52445e+08	3.35002e+08	2.56458e+08	2.76189e+08	3.22932e+08	2.73223e+08	2.53175e+08	3.09472e+08	2.49197e+08	2.6743e+08	2.65616e+08	2.59175e+08	2.5197e+08	2.54201e+08
Com_1630_pos	2,3-Dihydrofarnesol	P	C15H28O	224.214	225.221	1.56561	[M+H]+	7.496	0.78	1	C18	Lipids and lipid-like molecules	Prenol lipids	Sesquiterpenoids	51411-24-6	HMDB0032218	-	-	-	439223	CC(CCC=C(C)CCC=C(C)C)CCO	OOOOFOPLSIWRAR-UHFFFAOYSA-N	4.06133e+06	4.22454e+06	5.54366e+06	3.56039e+06	3.65226e+06	4.22708e+06	5.72374e+06	5.68502e+06	6.62248e+06	5.78246e+06	8.17667e+06	7.76151e+06	5.20678e+06	4.85326e+06	5.23217e+06
Com_809_pos	2',4'-Dimethoxyacetophenone	P	C10H12O3	180.079	181.086	1.52239	[M+H]+	5.575	0.77	1	C18	Organic oxygen compounds	Organooxygen compounds	Carbonyl compounds	829-20-9	-	-	-	-	70016	CC(=O)C1=C(C=C(C=C1)OC)OC	VQTDPCRSXHFMOL-UHFFFAOYSA-N	1.20797e+08	1.12871e+08	1.16818e+08	1.13516e+08	1.03302e+08	1.15087e+08	3.33801e+07	9.63074e+07	9.86191e+07	8.68105e+07	1.06046e+08	3.85313e+07	8.50399e+07	8.53799e+07	8.13829e+07
Com_104_pos	2,4-Nonadienal	P	C9H14O	138.104	121.101	2.05374	[M+H-H2O]+	6.373	0.92	1	C18	Organic oxygen compounds	Organooxygen compounds	Carbonyl compounds	6750-03-4	HMDB0031685	-	-	-	23203	CCCCC=CC=CC=O	ZHHYXNZJDGDGPJ-UHFFFAOYSA-N	1.63786e+08	1.25684e+08	1.41077e+08	1.28165e+08	1.08593e+08	1.4257e+08	1.30771e+08	1.66355e+08	1.68061e+08	1.92017e+08	1.80322e+08	1.38697e+08	1.31211e+08	1.22294e+08	1.39387e+08
Com_1535_pos	Chamigrenal	P	C15H22O	218.167	219.174	2.3141	[M+H]+	6.335	0.91	1	C18	Lipids and lipid-like molecules	Prenol lipids	Sesquiterpenoids	19912-84-6	-	-	-	-	177096	CC1(CCCC(=C)C12CCC(=CC2)C=O)C	MJSPQLDLFYGVAU-UHFFFAOYSA-N	4.32265e+07	5.66981e+07	5.36901e+07	3.70863e+07	3.19992e+07	4.41086e+07	3.49115e+07	4.61516e+07	4.84337e+07	4.64028e+07	4.99139e+07	3.26225e+07	3.82089e+07	3.8931e+07	3.67909e+07
Com_3700_pos	9-Octadecenedioic acid	P	C18H32O4	312.23	335.219	1.72049	[M+Na]+	6.615	0.84	1	C18	Lipids and lipid-like molecules	Fatty Acyls	Fatty acids and conjugates	4494-16-0	-	-	-	-	25202007	C(CCCC=CCCCCCCCC(=O)O)CCCC(=O)O	SBLKVIQSIHEQOF-UHFFFAOYSA-N	1.84933e+09	2.03881e+09	1.74398e+09	1.49399e+09	1.18715e+09	1.87935e+09	1.34295e+09	1.45403e+09	1.61216e+09	1.67923e+09	1.93122e+09	1.45841e+09	1.40611e+09	1.40775e+09	1.49405e+09
Com_2436_pos	3-Hydroxyhexadecanoic acid methyl ester	P	C17H34O3	286.251	269.247	1.22721	[M+H-H2O]+	8.899	0.93	1	C18	Lipids and lipid-like molecules	Fatty Acyls	Fatty alcohols	51883-36-4	-	C11849	map02020	LMFA01050427	103553	CCCCCCCCCCCCCC(CC(=O)OC)O	YBTWUESFQWFDMR-UHFFFAOYSA-N	1.06827e+07	1.14311e+07	1.36254e+07	1.2136e+07	1.53187e+07	1.19088e+07	1.4028e+07	1.47657e+07	9.02972e+06	1.73914e+07	1.09363e+07	9.63405e+06	1.3319e+07	1.73635e+07	1.6452e+07
Com_5145_pos	Prosaikogenin D	P	C36H58O8	618.413	641.404	3.0306	[M+Na]+	10.12	0.57	2	C18	Lipids and lipid-like molecules	Prenol lipids	Terpene glycosides	"103629-72-7"	-	-	-	-	156599143	CC1C(C(C(C(O1)OC2CCC3(C(C2(C)CO)CCC4(C3C=CC5=C6CC(CCC6(C(CC54C)O)CO)(C)C)C)C)O)O)O	UAUUFLADFXKYAU-HMXSDMDBSA-N	1.94059e+06	1.07968e+06	2.50822e+06	2.76408e+06	2.80775e+06	1.93593e+06	2.48298e+06	2.30713e+06	1.39621e+06	2.27869e+06	1.31584e+06	1.92057e+06	2.27921e+06	2.32857e+06	2.38439e+06
Com_4821_pos	Neoruscogenin	P	C27H40O4	428.293	451.282	0.69462	[M+Na]+	6.226	0.55	2	C18	Organic oxygen compounds	Organooxygen compounds	Carbohydrates and carbohydrate conjugates	"17676-33-4"	-	-	-	LMST01080048	-	CC1C2C(CC3C2(CCC4C3CC=C5C4(C(CC(C5)O)O)C)C)OC16CCC(=C)CO6	PNKNDAZYCBSECR-NBPSDWTJSA-N	1.02291e+07	1.47858e+07	1.13736e+07	1.40946e+07	1.18473e+07	9.76007e+06	5.75582e+06	9.7846e+06	1.00044e+07	7.71309e+06	1.19582e+07	8.74009e+06	7.71091e+06	8.26595e+06	8.4587e+06
Com_4582_pos	Bufalin	P	C24H34O4	386.246	409.234	1.75513	[M+Na]+	9.281	0.59	2	C18	Lipids and lipid-like molecules	Steroids and steroid derivatives	Steroid lactones	"465-21-4"	HMDB0249428	C16922	-	LMST01130001	2464	CC12CCC3C(CCC4CC(O)CCC34C)C1(O)CCC2C1=COC(=O)C=C1	QEEBRPGZBVVINN-UHFFFAOYSA-N	40850.9	1.38439e+06	2.71442e+06	78380.8	300367	1.52599e+08	22567.1	20403.3	2.16652e+06	8780.89	1.47404e+06	1.16175e+06	1.30925e+06	1.10598e+06	1.28495e+06
Com_1981_pos	Cyclo(L-Phe-L-Pro)	P	C14H16N2O2	244.121	245.128	1.27542	[M+H]+	0.613	0.81	2	C18	Organic acids and derivatives	Carboxylic acids and derivatives	Amino acids, peptides, and analogues	"3705-26-8"	HMDB0250631	C11847	-	-	443440	O=C1NC(CC2=CC=CC=C2)C(=O)N2CCCC12	QZBUWPVZSXDWSB-UHFFFAOYSA-N	1.09409e+06	2.3339e+06	3.35002e+06	1.00921e+06	1.40929e+06	2.13712e+06	1.49562e+06	878400	1.77148e+06	2.01074e+06	2.33637e+06	1.54932e+06	1.29473e+06	1.92479e+06	1.3393e+06
Com_4880_pos	Bufotalin	P	C26H36O6	444.251	467.243	5.849	[M+Na]+	10.3	0.55	2	C18	Lipids and lipid-like molecules	Steroids and steroid derivatives	Steroid lactones	"471-95-4"	HMDB0249432	C16923	-	LMST01130023	259578	CC(=O)OC1CC2(O)C3CCC4CC(O)CCC4(C)C3CCC2(C)C1C1=COC(=O)C=C1	VOZHMAYHYHEWBW-UHFFFAOYSA-N	2.7351e+06	1.77432e+06	4.33387e+06	4.22148e+06	5.0369e+06	2.83965e+06	2.64199e+06	3.07271e+06	1.45689e+06	3.35298e+06	1.56155e+06	2.46452e+06	9.58308e+06	1.11039e+07	1.05282e+07
Com_4830_pos	Peiminine	P	C27H43NO3	429.324	452.313	1.07543	[M+Na]+	10.112	0.66	2	C18	Lipids and lipid-like molecules	Steroids and steroid derivatives	Steroidal alkaloids	"18059-10-4"	HMDB0256206	C10808	-	-	167691	CC1CCC2C(C3CCC4C(C3CN2C1)CC5C4CC(=O)C6C5(CCC(C6)O)C)(C)O	IQDIERHFZVCNRZ-YUYPDVIUSA-N	394030	333745	706308	887158	1.32393e+06	546205	583190	240709	3.03675e+06	796196	462159	398745	1.99713e+06	1.87428e+06	2.17194e+06
Com_2799_pos	Kauran-16,17-diol	P	C20H34O2	306.256	289.252	2.76175	[M+H-H2O]+	6.426	0.57	2	C18	Lipids and lipid-like molecules	Prenol lipids	Diterpenoids	"16836-31-0"	-	-	-	-	-	CC1(CCCC2(C1CCC34C2CCC(C3)C(C4)(CO)O)C)C	LCYWCTWYVKIBSA-NGMXLJMKSA-N	4.98257e+07	5.4674e+07	4.45984e+07	4.79492e+07	3.72085e+07	5.55593e+07	3.19765e+07	4.42908e+07	4.86708e+07	4.70261e+07	3.63811e+07	4.27261e+07	3.64471e+07	3.71627e+07	3.90089e+07
Com_1005_pos	4-Methylesculetin	P	C10H8O4	192.042	193.049	1.29626	[M+H]+	0.606	0.55	2	C18	Phenylpropanoids and polyketides	Coumarins and derivatives	Hydroxycoumarins	"529-84-0"	-	-	-	-	-	CC1=CC(=O)OC2=CC(=C(C=C12)O)O	KVOJTUXGYQVLAJ-UHFFFAOYSA-N	3.22617e+06	3.30724e+06	1.6492e+06	3.90244e+06	4.58277e+06	1.81461e+06	4.15252e+06	1.60657e+06	2.71221e+06	1.76271e+06	4.70457e+06	2.60195e+06	2.39749e+06	3.66004e+06	2.56439e+06
Com_2662_pos	Cedryl acetate	P	C17H28O2	264.209	282.24	9.03796	[M+NH4]+	7.758	0.92	2	C18	Lipids and lipid-like molecules	Prenol lipids	Sesquiterpenoids	"77-54-3"	HMDB0035910	-	-	-	240121	CC1CCC2C(C)(C)C3CC12CCC3(C)OC(C)=O	HQKQRXZEXPXXIG-UHFFFAOYSA-N	9.51367e+06	1.26239e+07	7.06704e+06	1.12811e+07	1.46104e+07	7.03757e+06	7.85653e+06	6.88866e+06	5.24983e+06	6.43971e+06	1.01023e+07	7.2984e+06	8.79093e+06	7.90789e+06	8.71431e+06
Com_3650_pos	Sclareol	P	C20H36O2	308.272	331.26	0.97386	[M+Na]+	10.868	0.58	2	C18	Lipids and lipid-like molecules	Prenol lipids	Diterpenoids	"515-03-7"	HMDB0036827	C09183	map00904;map01110	LMPR0104030010	521332	CC(O)(CCC1C(C)(O)CCC2C(C)(C)CCCC12C)C=C	XVULBTBTFGYVRC-UHFFFAOYSA-N	2.5872e+08	1.56607e+08	3.37684e+08	2.39612e+08	4.83696e+08	1.29651e+08	1.26048e+07	6.77067e+06	6.61763e+06	4.19607e+07	6.78932e+06	5.6753e+06	1.44696e+08	1.46205e+08	1.42375e+08
Com_4676_pos	Talatisamine	P	C24H39NO5	421.283	422.293	7.20712	[M+H]+	11.209	0.55	2	C18	Lipids and lipid-like molecules	Prenol lipids	Diterpenoids	"20501-56-8"	HMDB0258689	C08713	-	-	159891	CCN1CC2(CCC(C34C2CC(C31)C5(CC(C6CC4C5C6O)OC)O)OC)COC	BDCURAWBZJMFIK-UHFFFAOYSA-N	1.133e+07	8.06083e+06	1.21305e+07	1.64426e+07	1.28613e+07	8.87688e+06	1.552e+07	1.89211e+07	7.19729e+06	2.2876e+07	9.05184e+06	1.01481e+07	2.14721e+07	2.31065e+07	2.96205e+07
Com_1423_pos	Cytisinicline	P	C11H14N2O	190.111	213.102	9.72777	[M+Na]+	5.489	0.50	2	C18	Alkaloids and derivatives	Lupin alkaloids	Cytisine and derivatives	"485-35-8"	-	-	-	-	10235	C1C2CNCC1C3=CC=CC(=O)N3C2	ANJTVLIZGCUXLD-DTWKUNHWSA-N	2.15156e+06	3.79116e+06	9.04614e+06	3.41559e+06	2.66656e+06	3.14927e+06	2.36419e+06	4.44515e+06	4.25692e+06	3.44783e+06	4.3391e+06	3.75225e+06	3.35042e+06	3.75474e+06	3.10607e+06
Com_4068_pos	Songorine	P	C22H31NO3	357.23	358.234	9.2659	[M+H]+	8.333	0.62	2	C18	Lipids and lipid-like molecules	Prenol lipids	Diterpenoids	"509-24-0"	-	C08707	-	-	-	CCN1CC2(CCC(C34C2CC(C31)C56C4CC(=O)C(C5)C(=C)C6O)O)C	CBOSLVQFGANWTL-DVPYZRQCSA-N	1.30714e+07	1.61534e+07	1.18034e+07	1.64325e+07	2.08686e+07	1.10726e+07	3.52827e+06	2.25049e+06	1.90624e+06	1.23092e+06	1.52477e+06	1.25999e+06	1.36592e+07	1.395e+07	1.30229e+07
Com_4798_pos	Methyl cholate	P	C25H42O5	422.303	445.29	5.09069	[M+Na]+	10.626	0.72	2	C18	Lipids and lipid-like molecules	Steroids and steroid derivatives	Bile acids, alcohols and derivatives	"1448-36-8"	-	-	-	-	-	CC(CCC(=O)OC)C1CCC2C1(C(CC3C2C(CC4C3(CCC(C4)O)C)O)O)C	DLYVTEULDNMQAR-UHFFFAOYSA-N	911098	886094	2.1677e+06	1.33958e+06	1.84413e+06	648066	20495.7	413996	385118	471695	8157.16	611715	1.10197e+06	1.38399e+06	1.34059e+06
Com_3815_pos	Andrograpanin	P	C20H30O3	318.219	341.206	6.519	[M+Na]+	9.041	0.91	2	C18	Lipids and lipid-like molecules	Prenol lipids	Terpene lactones	"82209-74-3"	-	-	-	-	-	CC1(CCCC2(C1CCC(=C)C2CCC3=CCOC3=O)C)CO	WKKBRRFSRMDTJB-JYBIWHBTSA-N	1.94486e+06	2.53928e+06	1.75449e+06	2.88254e+06	3.2569e+06	1.93379e+06	990980	1.28539e+06	1.2147e+06	3.90098e+06	1.05024e+06	1.29978e+06	1.48042e+06	1.86585e+06	1.75877e+06
Com_5027_pos	Ganoderic acid C2	P	C30H46O7	518.324	541.309	7.62699	[M+Na]+	8.392	0.52	2	C18	Lipids and lipid-like molecules	Prenol lipids	Triterpenoids	"103773-62-2"	HMDB0035304	-	-	-	131752094	CC(CC(=O)CC(C)C(O)=O)C1CC(O)C2(C)C3=C(C(=O)CC12C)C1(C)CCC(O)C(C)(C)C1CC3O	RERVSJVGWKIGTJ-UHFFFAOYSA-N	950588	2.2938e+06	1.08748e+06	1.24252e+06	1.79545e+06	2.32049e+06	1.72495e+06	2.38344e+06	1.90771e+06	2.551e+06	2.99043e+06	1.77724e+06	1.55695e+06	1.37046e+06	1.28059e+06
Com_268_pos	(S)-(-)-Citronellal	P	C10H18O	154.136	137.132	1.26126	[M+H-H2O]+	9.621	0.60	2	C18	Lipids and lipid-like molecules	Prenol lipids	Monoterpenoids	"5949-05-3"	-	C11384	map00907;map01120	LMPR0102010011	443157	CC(CCC=C(C)C)CC=O	NEHNMFOYXAPHSD-JTQLQIEISA-N	2.4376e+07	1.67158e+07	2.64126e+07	3.23235e+07	3.46905e+07	2.11872e+07	2.26935e+07	1.77752e+07	1.20157e+07	2.59914e+07	1.15951e+07	1.63155e+07	3.2388e+07	3.58512e+07	3.22469e+07
Com_4090_pos	12-Epinapelline	P	C22H33NO3	359.246	360.25	8.4493	[M+H]+	8.864	0.61	2	C18	Lipids and lipid-like molecules	Prenol lipids	Diterpenoids	"110064-71-6"	-	C08700	-	-	-	CCN1CC2(CCC(C34C2CC(C31)C56C4CC(C(C5)C(=C)C6O)O)O)C	AZAZKLKDEOMJBJ-UHFFFAOYSA-N	4.49531e+06	9.25142e+06	3.62281e+06	6.14133e+06	1.05803e+07	5.07837e+06	4.91068e+06	2.60297e+06	5.98055e+06	3.70454e+06	3.28622e+06	3.42923e+06	5.02123e+06	5.53689e+06	5.51967e+06
Com_3958_pos	Andrographolide	P	C20H30O5	350.209	351.214	8.50703	[M+H]+	8.591	0.56	2	C18	Organoheterocyclic compounds	Lactones	Gamma butyrolactones	"5508-58-7"	HMDB0248395	C20214	-	-	343585	CC1(CO)C(O)CCC2(C)C(CC=C3C(O)COC3=O)C(=C)CCC12	BOJKULTULYSRAS-UHFFFAOYSA-N	2.34025e+06	4.38707e+06	3.41792e+06	2.12253e+06	2.31326e+06	4.16745e+06	1.15222e+06	2.2624e+06	2.33625e+06	1.88743e+06	2.10781e+06	1.29189e+06	6.35299e+06	8.05279e+06	8.55703e+06
Com_5052_pos	Alisol A 24-acetate	P	C32H52O6	532.376	555.365	1.12327	[M+Na]+	11.144	0.60	2	C18	Lipids and lipid-like molecules	Prenol lipids	Triterpenoids	"18674-16-3"	HMDB0260413	-	-	-	76336194	CC(CC(O)C(OC(C)=O)C(C)(C)O)C1=C2CC(O)C3C4(C)CCC(=O)C(C)(C)C4CCC3(C)C2(C)CC1	WXHUQVMHWUQNTG-UHFFFAOYSA-N	3.51442e+06	817783	4.34811e+06	2.63916e+06	4.10487e+06	4.0158e+06	3.83538e+06	3.09957e+06	2.00074e+06	2.82324e+06	1.35815e+06	2.88788e+06	6.08202e+06	7.56964e+06	8.5425e+06
Com_4376_pos	(+)-Secoisolariciresinol	P	C20H26O6	362.173	385.165	7.78787	[M+Na]+	9.258	0.75	2	C18	Lignans, neolignans and related compounds	Dibenzylbutane lignans	Dibenzylbutanediol lignans	"145265-02-7"	-	C20456	map00999;map01110	-	-	COC1=C(C=CC(=C1)CC(CO)C(CC2=CC(=C(C=C2)O)OC)CO)O	PUETUDUXMCLALY-HZPDHXFCSA-N	3.10638e+06	4.11228e+06	5.11786e+06	3.70929e+06	6.11398e+06	4.04447e+06	5.88745e+06	2.78198e+06	3.68672e+06	1.79943e+06	4.18559e+06	4.52468e+06	3.83322e+06	4.12756e+06	3.99832e+06
Com_4465_pos	(E/Z)-Ginkgolic acid C17:2	P	C24H36O3	372.266	395.254	4.43173	[M+Na]+	6.856	0.57	2	C18	Benzenoids	Benzene and substituted derivatives	Benzoic acids and derivatives	"102811-39-2"	-	-	-	-	101926662	CCCCCC=CCC=CCCCCCCCC1=C(C(=CC=C1)O)C(=O)O	OFFQPVDOVYHTBX-AVQMFFATSA-N	4.61573e+06	5.68775e+06	3.27729e+06	4.47838e+06	7.3097e+06	4.00399e+06	8.92074e+06	9.43869e+06	1.11753e+07	7.62557e+06	8.83993e+06	1.0718e+07	6.11094e+06	6.53715e+06	6.80615e+06
Com_5092_pos	Daucosterol	P	C35H60O6	576.439	599.428	0.90757	[M+Na]+	8.851	0.92	2	C18	Lipids and lipid-like molecules	Steroids and steroid derivatives	Stigmastanes and derivatives	"474-58-8"	HMDB0302569	D05848	-	LMST01040197	71628	[H][C@@](C)(CC[C@@]([H])(CC)C(C)C)C1([H])CC[C@@]2([H])[C@]3([H])CC=C4CC([H])(CC[C@]4(C)[C@@]3([H])CC[C@]12C)O[C@]1([H])O[C@]([H])(CO)[C@@]([H])(O)[C@]([H])(O)[C@@]1([H])O	NPJICTMALKLTFW-QYDWNGEASA-N	2.25776e+08	1.48125e+08	1.30929e+08	1.78593e+08	2.38554e+08	1.94366e+08	2.7287e+08	9.10315e+07	1.7836e+08	9.4195e+07	2.65921e+08	1.35435e+08	1.41607e+08	7.9338e+07	9.64399e+07
Com_367_pos	5-Amino-3H-imidazole-4-Carboxamide	P	C4H6N4O	126.054	149.045	8.75218	[M+Na]+	5.988	0.69	2	C18	Organoheterocyclic compounds	Azoles	Imidazoles	"360-97-4"	HMDB0003192	C04051	map00230;map01100	-	9679	NC(=O)C1=C(N)N=CN1	DVNYTAVYBRSTGK-UHFFFAOYSA-N	1.78117e+07	1.49977e+07	2.04899e+07	1.62173e+07	2.04545e+07	1.78312e+07	1.91507e+07	9.93728e+06	1.27836e+07	1.33955e+07	1.86894e+07	1.8222e+07	6.31608e+06	7.24662e+06	7.43847e+06
Com_84_pos	o-Toluic acid	P	C8H8O2	136.052	119.049	2.04799	[M+H-H2O]+	2.698	0.74	2	C18	Benzenoids	Benzene and substituted derivatives	Benzoic acids and derivatives	"118-90-1"	HMDB0002340	C07215	map00622;map01100;map01120;map01220	-	8373	CC1=CC=CC=C1C(O)=O	ZWLPBLYKEWSWPD-UHFFFAOYSA-N	7.63501e+06	6.6536e+06	2.96705e+06	4.54987e+06	4.57236e+06	5.77317e+06	1.34301e+08	1.61655e+08	1.65236e+08	1.64226e+08	1.05326e+08	1.04206e+08	5.60475e+07	5.71058e+07	5.57876e+07
Com_90_pos	(Ethoxymethyl)benzene	P	C9H12O	136.089	119.085	1.4235	[M+H-H2O]+	0.614	0.82	2	C18	Benzenoids	Benzene and substituted derivatives	Benzylethers	"539-30-0"	HMDB0031312	-	-	-	10873	CCOCC1=CC=CC=C1	AXPZDYVDTMMLNB-UHFFFAOYSA-N	5.2061e+06	4.30804e+06	4.71121e+06	4.93713e+06	6.36061e+06	5.51585e+06	2.97838e+06	4.36501e+06	6.65502e+06	4.80683e+06	6.34341e+06	6.30407e+06	4.32526e+06	2.45533e+06	5.32806e+06
Com_103_pos	p-Tolualdehyde	P	C8H8O	120.058	121.065	2.29208	[M+H]+	2.776	0.59	2	C18	Benzenoids	Benzene and substituted derivatives	Benzoyl derivatives	"104-87-0"	HMDB0029638	C06758	map00622;map01100;map01120;map01220	-	7725	CC1=CC=C(C=O)C=C1	FXLOVSHXALFLKQ-UHFFFAOYSA-N	3.66449e+09	2.19571e+09	2.34717e+09	3.64843e+09	2.97791e+09	5.18499e+09	7.68721e+07	7.42226e+07	4.2999e+07	7.08728e+07	4.89928e+07	6.99737e+07	9.22423e+08	6.58998e+08	9.45893e+08
Com_2086_pos	Urolithin A	P	C13H8O4	228.042	251.03	4.73236	[M+Na]+	1.262	0.52	2	C18	Phenylpropanoids and polyketides	Coumarins and derivatives	-	"1143-70-0"	HMDB0013695	-	-	-	5488186	OC1=CC2=C(C=C1)C1=C(C=C(O)C=C1)C(=O)O2	RIUPLDUFZCXCHM-UHFFFAOYSA-N	741168	1.73194e+06	474237	1.31285e+06	807712	2.01093e+06	3.3411e+07	3.4471e+07	4.56409e+07	2.33666e+07	2.42268e+07	2.01623e+07	2.0707e+07	2.1164e+07	2.15065e+07
Com_4971_pos	Crustecdysone	P	C27H44O7	480.309	503.293	9.45615	[M+Na]+	9.056	0.55	2	C18	Lipids and lipid-like molecules	Steroids and steroid derivatives	Bile acids, alcohols and derivatives	"5289-74-7"	HMDB0030180	C02633	map00981	LMST01010209	5459840	[H][C@@]1(CC[C@@]2(O)C3=CC(=O)[C@]4([H])C[C@@H](O)[C@@H](O)C[C@]4(C)[C@@]3([H])CC[C@]12C)[C@@](C)(O)[C@H](O)CCC(C)(C)O	NKDFYOWSKOHCCO-YPVLXUMRSA-N	3.11026e+06	5.6868e+06	2.38008e+06	8.00426e+06	5.41037e+06	4.97459e+06	1.96849e+07	1.52063e+07	1.01203e+07	2.46488e+07	1.98356e+07	1.69115e+07	8.36877e+06	8.38876e+06	9.09122e+06
Com_4025_pos	Biocytin	P	C16H28N4O4S	372.183	355.182	5.08934	[M+H-H2O]+	7.63	0.51	2	C18	Organoheterocyclic compounds	Biotin and derivatives	-	"576-19-2"	HMDB0003134	C05552	map00780;map01100;map04977	-	83814	[H][C@]12CS[C@@H](CCCCC(=O)NCCCC[C@H](N)C(O)=O)[C@@]1([H])NC(=O)N2	BAQMYDQNMFBZNA-MNXVOIDGSA-N	2.15801e+06	4.02207e+06	4.26761e+06	2.5071e+06	2.76483e+06	2.69178e+06	5.8906e+06	3.22157e+06	3.62515e+06	3.5476e+06	5.16918e+06	4.01363e+06	3.35474e+06	2.94132e+06	3.11305e+06
Com_1380_pos	L-NMMA	P	C7H16N4O2	188.127	211.115	6.08259	[M+Na]+	5.35	0.53	2	C18	Organic acids and derivatives	Carboxylic acids and derivatives	Amino acids, peptides, and analogues	"17035-90-4"	HMDB0029416	D09018	-	-	132862	CNC(=N)NCCC[C@H](N)C(O)=O	NTNWOCRCBQPEKQ-YFKPBYRVSA-N	3.90601e+06	5.37627e+06	3.17875e+06	3.07107e+06	2.34699e+06	3.28627e+06	1.66154e+06	2.39199e+06	2.95048e+06	2.39439e+06	2.48042e+06	2.34174e+06	1.79185e+06	2.11071e+06	2.53164e+06
Com_4478_pos	Fucosterol	P	C29H48O	412.371	395.367	1.53005	[M+H-H2O]+	11.324	0.89	2	C18	Lipids and lipid-like molecules	Steroids and steroid derivatives	Stigmastanes and derivatives	"17605-67-3"	HMDB0030021	C08817	map01060	LMST01040255	131750945	C\C=C(\C(C)C)CC[C@@H](C)C1CCC2C3CC=C4C[C@@H](O)CC[C@]4(C)C3CC[C@]12C	OSELKOCHBMDKEJ-ZMRGBFEOSA-N	2.41465e+08	2.86939e+08	3.60867e+08	3.60696e+08	2.74698e+08	2.39425e+08	2.70349e+08	1.56101e+08	1.38227e+08	2.1429e+08	1.12449e+08	1.70009e+08	4.82682e+08	3.69958e+08	2.85918e+08
Com_4203_pos	7-Dehydrocholesterol	P	C27H44O	384.339	367.335	1.36051	[M+H-H2O]+	10.686	0.87	2	C18	Lipids and lipid-like molecules	Steroids and steroid derivatives	Cholestane steroids	"434-16-2"	HMDB0000032	C01164	map00100;map00981;map01100;map01110	LMST01010069	439423	[H][C@@]1(CC[C@@]2([H])C3=CC=C4C[C@@H](O)CC[C@]4(C)[C@@]3([H])CC[C@]12C)[C@H](C)CCCC(C)C	UCTLRSWJYQTBFZ-DDPQNLDTSA-N	1.5925e+07	7.64601e+06	2.2197e+07	1.06558e+07	9.98459e+06	8.82141e+06	4.91384e+06	4.58104e+06	6.54869e+06	4.09367e+06	3.38228e+06	3.53191e+06	2.21582e+07	1.99276e+07	1.47724e+07
Com_4594_pos	5alpha-Cholestan-3-one	P	C27H46O	386.355	409.342	4.56733	[M+Na]+	8.24	0.64	2	C18	Lipids and lipid-like molecules	Steroids and steroid derivatives	Cholestane steroids	"566-88-1"	HMDB0000871	C03238	-	LMST01010174	92128	[H][C@@]1(CC[C@@]2([H])[C@]3([H])CC[C@@]4([H])CC(=O)CC[C@]4(C)[C@@]3([H])CC[C@]12C)[C@H](C)CCCC(C)C	PESKGJQREUXSRR-UXIWKSIVSA-N	6.52555e+06	6.75098e+06	5.85857e+06	1.07134e+07	1.05822e+07	9.59261e+06	9.17265e+06	7.60222e+06	8.05762e+06	4.43068e+06	8.71553e+06	1.01453e+07	8.46373e+06	8.37077e+06	8.34992e+06
Com_2542_pos	Glucosamine 6-sulfate	P	C6H13NO8S	259.036	277.071	4.7613	[M+NH4]+	6.642	0.80	2	C18	Organic oxygen compounds	Organooxygen compounds	Carbohydrates and carbohydrate conjugates	"91674-26-9"	HMDB0000592	-	-	-	72361	N[C@H]1[C@H](O)O[C@H](COS(O)(=O)=O)[C@@H](O)[C@@H]1O	KRCSEEITTBNSQS-SLPGGIOYSA-N	1.96075e+08	1.7581e+08	2.24385e+08	1.80136e+08	2.79386e+08	1.89041e+08	2.42455e+08	1.07392e+08	1.67941e+08	1.44402e+08	1.82886e+08	2.05402e+08	1.90679e+08	2.11514e+08	2.28437e+08
Com_1753_pos	Bancroftinone	P	C11H14O4	210.089	233.078	0.72127	[M+Na]+	1.246	0.53	2	C18	Organic oxygen compounds	Organooxygen compounds	Carbonyl compounds	"14964-98-8"	HMDB0041406	-	-	-	11287272	COC1=C(C)C(OC)=C(C(C)=O)C(O)=C1	DUTVTRPNMVUOIS-UHFFFAOYSA-N	703922	541588	762628	540210	776860	709307	554040	388997	302426	316388	472825	481868	520391	526920	369142
Com_4866_pos	Norverapamil	P	C26H36N2O4	440.268	463.252	9.18443	[M+Na]+	10.461	0.64	2	C18	Benzenoids	Benzene and substituted derivatives	Phenylbutylamines	"67812-42-4"	HMDB0060540	-	-	-	104972	COC1=C(OC)C=C(CCNCCCC(C#N)(C(C)C)C2=CC(OC)=C(OC)C=C2)C=C1	UPKQNCPKPOLASS-UHFFFAOYSA-N	535731	546378	949259	1.32088e+06	1.21874e+06	1.19691e+06	486158	572207	564709	1.12383e+06	642609	743072	947919	1.09058e+06	1.23465e+06
Com_702_pos	Muscarine	P	C9H19NO2	173.142	174.148	2.2179	[M+H]+	4.612	0.60	2	C18	Organic oxygen compounds	Organooxygen compounds	Carbohydrates and carbohydrate conjugates	"300-54-9"	HMDB0029936	-	-	-	5079496	CC1OC(C[N+](C)(C)C)CC1O	UQOFGTXDASPNLL-XHNCKOQMSA-N	1.35122e+08	9.01499e+07	9.7957e+07	9.00192e+07	1.04048e+08	1.23986e+08	4.42174e+07	6.28732e+07	1.43781e+08	1.16577e+08	1.59905e+08	1.42595e+08	7.81392e+07	7.99076e+07	5.53544e+07
Com_1667_pos	(+)-Valencene	P	C15H24	204.188	227.175	9.19885	[M+Na]+	5.381	0.61	2	C18	Lipids and lipid-like molecules	Prenol lipids	Sesquiterpenoids	"4630-07-3"	HMDB0035688	C17277	map00909	-	288227	CC1CCC=C2CCC(CC12C)C(C)=C	QEBNYNLSCGVZOH-NFAWXSAZSA-N	1.02931e+07	2.48458e+08	6.49273e+06	5.45334e+07	9.79943e+06	7.26931e+07	5.10761e+07	5.60493e+07	7.06005e+07	6.98386e+07	6.85062e+07	5.62661e+07	5.02933e+07	4.72183e+07	4.94711e+07
Com_486_pos	Tropinone	P	C8H13NO	139.1	157.133	1.82691	[M+NH4]+	5.173	0.52	2	C18	Alkaloids and derivatives	Tropane alkaloids	-	"532-24-1"	HMDB0304521	C00783	map00960;map01064;map01100;map01110	-	-	CN1C2CCC1CC(=O)C2	QQXLDOJGLXJCSE-UHFFFAOYSA-N	2.07364e+06	1.31119e+07	459635	1.53769e+06	1.56335e+06	1.737e+06	3.17497e+07	3.053e+07	4.02158e+07	3.05685e+07	3.31077e+07	3.81497e+07	1.7738e+07	1.72336e+07	1.74775e+07
Com_2825_pos	Hexahydrofarnesyl acetone	P	C18H36O	268.277	291.269	9.22751	[M+Na]+	8.144	0.54	2	C18	Lipids and lipid-like molecules	Prenol lipids	Sesquiterpenoids	"502-69-2"	HMDB0303073	-	-	-	-	CC(C)CCCC(C)CCCC(C)CCCC(C)=O	WHWDWIHXSPCOKZ-UHFFFAOYSA-N	2.99119e+06	1.8677e+06	4.74348e+06	2.88716e+06	3.31779e+06	5.06028e+06	5.09969e+06	3.05118e+06	2.30644e+06	659847	1.72539e+06	2.0486e+06	3.51977e+06	2.87811e+06	3.34317e+06
Com_4507_pos	Octahydrocurcumin	P	C21H28O6	376.189	399.178	0.42317	[M+Na]+	8.051	0.62	2	C18	Phenylpropanoids and polyketides	Diarylheptanoids	Linear diarylheptanoids	"36062-07-4"	HMDB0303086	-	-	-	-	COC1=CC(CCC(O)CC(O)CCC2=CC(OC)=C(O)C=C2)=CC=C1O	OELMAFBLFOKZJD-UHFFFAOYSA-N	5.32555e+07	4.19688e+07	5.27809e+07	4.83339e+07	5.56669e+07	4.71682e+07	5.81686e+07	4.11301e+07	3.89764e+07	4.27279e+07	3.87077e+07	4.93206e+07	4.07811e+07	3.44271e+07	3.8689e+07
Com_289_pos	Guanidoacetic acid	P	C3H7N3O2	117.054	140.042	6.41982	[M+Na]+	5.309	0.54	2	C18	Organic acids and derivatives	Carboxylic acids and derivatives	Amino acids, peptides, and analogues	"352-97-6"	HMDB0000128	C00581	map00260;map00330;map01100	-	763	NC(=N)NCC(O)=O	BPMFZUMJYQTVII-UHFFFAOYSA-N	5.92463e+06	1.05889e+07	4.29563e+06	4.34524e+06	3.71657e+06	5.47006e+06	6.06596e+06	6.2397e+06	6.09638e+06	5.74768e+06	6.2264e+06	5.87069e+06	5.628e+06	5.18835e+06	4.81661e+06
Com_1216_pos	D-Fructose	P	C6H12O6	180.063	203.053	0.07436	[M+Na]+	6.006	0.68	2	C18	Organic oxygen compounds	Organooxygen compounds	Carbohydrates and carbohydrate conjugates	"7660-25-5"	HMDB0000660	C00095	map00051;map00052;map00500;map00520;map01100;map01110;map01120;map01250;map02010;map02060;map04742;map04931;map04973;map05415	-	439709	OC[C@H]1O[C@](O)(CO)[C@@H](O)[C@@H]1O	RFSUNEUAIZKAJO-ARQDHWQXSA-N	8.82947e+07	7.19069e+07	1.08946e+08	8.02924e+07	1.28939e+08	9.22808e+07	1.06993e+08	4.21082e+07	5.91125e+07	6.06183e+07	7.92389e+07	8.6799e+07	3.48023e+07	3.74338e+07	4.04999e+07
Com_1848_pos	N-acetylarginine	P	C8H16N4O3	216.122	239.11	3.96416	[M+Na]+	5.752	0.68	2	C18	Organic acids and derivatives	Carboxylic acids and derivatives	Amino acids, peptides, and analogues	"155-84-0"	HMDB0004620	C02562	-	-	67427	CC(=O)N[C@@H](CCCNC(N)=N)C(O)=O	SNEIUMQYRCDYCH-LURJTMIESA-N	1.30892e+07	1.90923e+07	4.13334e+06	1.27836e+07	1.1194e+07	1.50761e+07	1.97924e+07	2.66265e+07	2.58221e+07	2.33131e+07	2.40914e+07	2.18759e+07	1.5765e+07	1.52283e+07	1.45196e+07
Com_4441_pos	Murideoxycholic acid	P	C24H40O4	392.293	393.297	6.83338	[M+H]+	9.97	0.55	2	C18	Lipids and lipid-like molecules	Steroids and steroid derivatives	Bile acids, alcohols and derivatives	"668-49-5"	HMDB0000811	C15515	map00121	LMST04010025	5283821	[H][C@@]12CC[C@H]([C@H](C)CCC(O)=O)[C@@]1(C)CC[C@@]1([H])[C@@]2([H])C[C@@H](O)[C@]2([H])C[C@H](O)CC[C@]12C	DGABKXLVXPYZII-PLYQRAMGSA-N	6.79003e+07	1.9192e+07	6.27033e+07	4.20316e+07	6.1778e+07	5.97364e+07	3.04897e+07	3.58766e+07	4.4403e+07	2.75808e+07	1.82564e+07	2.3833e+07	9.26291e+07	1.00373e+08	1.07229e+08
Com_3651_pos	cis-7,10,13,16,19-Docosapentaenoic acid	P	C22H34O2	330.256	331.266	9.71775	[M+H]+	6.052	0.82	2	C18	Lipids and lipid-like molecules	Fatty Acyls	Fatty acids and conjugates	"24880-45-3"	HMDB0006528	C16513	map01040	LMFA04000044	5497182	CC\C=C/C\C=C/C\C=C/C\C=C/C\C=C/CCCCCC(O)=O	YUFFSWGQGVEMMI-JLNKQSITSA-N	2.83275e+07	1.76e+07	1.88789e+07	2.17237e+07	1.6913e+07	2.2997e+07	1.03113e+07	1.90058e+07	1.5526e+07	1.53369e+07	2.10418e+07	1.63412e+07	1.44715e+07	1.46637e+07	1.55545e+07
Com_2878_pos	Arbutin	P	C12H16O7	272.09	295.078	1.31347	[M+Na]+	5.431	0.68	2	C18	Organic oxygen compounds	Organooxygen compounds	Carbohydrates and carbohydrate conjugates	"497-76-7"	HMDB0029943	C06186	map00010;map02060	-	440936	OC[C@H]1O[C@@H](OC2=CC=C(O)C=C2)[C@H](O)[C@@H](O)[C@@H]1O	BJRNKVDFDLYUGJ-RMPHRYRLSA-N	9.56126e+06	5.38051e+06	9.80379e+06	6.18032e+06	9.89744e+06	6.97477e+06	5.35729e+06	3.74685e+06	4.61042e+06	3.89675e+06	3.80775e+06	5.26806e+06	4.88124e+06	4.70261e+06	4.65074e+06
Com_250_pos	2-Phenylacetamide	P	C8H9NO	135.068	136.075	2.3164	[M+H]+	1.457	0.54	2	C18	Benzenoids	Benzene and substituted derivatives	Phenylacetamides	"103-81-1"	HMDB0010715	C02505	map00360;map00643;map01100;map01120	-	7680	NC(=O)CC1=CC=CC=C1	LSBDFXRDZJMBSC-UHFFFAOYSA-N	2.53999e+07	2.28852e+07	9.84603e+06	1.83445e+07	1.31901e+07	2.1735e+07	3.75684e+08	4.63154e+08	5.16837e+08	3.95879e+08	4.77937e+08	4.70515e+08	2.1639e+08	2.09776e+08	2.14197e+08
Com_499_pos	Hydroxyectoine	P	C6H10N2O3	158.069	159.076	1.28312	[M+H]+	5.281	0.53	2	C18	Organic acids and derivatives	Carboxylic acids and derivatives	Amino acids, peptides, and analogues	"165542-15-4"	-	C16432	map00260;map01100;map01120	-	12011795	CC1=NCC(C(N1)C(=O)O)O	KIIBBJKLKFTNQO-WHFBIAKZSA-N	1.28619e+06	5.08109e+06	92320.8	1.64695e+06	2.27004e+06	1.35114e+06	2.97447e+07	2.61805e+07	3.30038e+07	3.03152e+07	3.13299e+07	3.34891e+07	1.57314e+07	1.58384e+07	1.54241e+07
Com_1097_pos	L-Theanine	P	C7H14N2O3	174.1	197.091	9.1954	[M+Na]+	5.156	0.60	2	C18	Organic acids and derivatives	Carboxylic acids and derivatives	Amino acids, peptides, and analogues	"3081-61-6"	HMDB0034365	C01047	-	-	439378	CCNC(=O)CC[C@H](N)C(O)=O	DATAGRPVKZEWHA-YFKPBYRVSA-N	350995	6.81239e+06	3.59744e+06	1.56035e+06	3.58511e+06	3.63131e+06	2.77883e+06	2.08496e+06	5.04679e+06	2.64801e+06	7.35688e+06	3.21028e+06	2.92193e+06	3.04314e+06	3.2301e+06
Com_272_pos	Salicylamide	P	C7H7NO2	137.048	138.055	2.69286	[M+H]+	1.374	0.82	2	C18	Benzenoids	Phenols	1-hydroxy-4-unsubstituted benzenoids	"65-45-2"	HMDB0015687	D01811	-	-	5147	NC(=O)C1=CC=CC=C1O	SKZKKFZAGNVIMN-UHFFFAOYSA-N	1.70154e+08	1.37045e+08	1.57692e+08	1.51327e+08	1.63349e+08	1.73828e+08	1.33687e+08	1.25058e+08	1.80526e+08	1.32696e+08	1.35904e+08	1.36144e+08	1.18184e+08	1.08216e+08	1.2672e+08
Com_144_pos	5-Hydroxymethyl-2-furancarboxylic acid	P	C6H6O4	142.027	125.023	1.41745	[M+H-H2O]+	0.97	0.76	2	C18	Organoheterocyclic compounds	Furans	Furoic acid and derivatives	"6338-41-6"	HMDB0002432	C20448	-	-	80642	OCC1=CC=C(O1)C(O)=O	PCSKKIUURRTAEM-UHFFFAOYSA-N	2.5789e+06	2.55948e+06	3.02152e+06	2.55806e+06	3.30343e+06	3.06181e+06	2.94074e+06	2.35097e+06	3.28949e+06	2.73143e+06	3.10718e+06	3.42754e+06	2.11455e+06	2.46662e+06	2.9333e+06
Com_3514_pos	17-Methyltestosterone	P	C20H30O2	302.225	325.213	1.43851	[M+Na]+	9.004	0.80	2	C18	Lipids and lipid-like molecules	Steroids and steroid derivatives	Androstane steroids	"58-18-4"	HMDB0015655	C07198	-	LMST02020029	6010	CC12CCC(=O)C=C1CCC3C2CCC4(C3CCC4(C)O)C	GCKMFJBGXUYNAG-HLXURNFRSA-N	1.66591e+08	7.26738e+08	9.94956e+08	1.67664e+08	3.08547e+08	4.09768e+06	2.30017e+07	3.2021e+06	9.30986e+08	5.23512e+07	7.0357e+08	5.67474e+08	4.44161e+08	4.84464e+08	4.89302e+08
Com_4667_pos	Vitamin D2	P	C28H44O	396.339	419.332	8.13519	[M+Na]+	10.108	0.57	2	C18	Lipids and lipid-like molecules	Steroids and steroid derivatives	Vitamin D and derivatives	"50-14-6"	HMDB0000900	C05441	map00100;map01100;map01110	-	5280793	CC(C)C(C)C=CC(C)C1CCC2C1(CCCC2=CC=C3CC(CCC3=C)O)C	MECHNRXZTMCUDQ-RKHKHRCZSA-N	594000	304992	1.11091e+06	998268	1.20991e+06	791184	370572	291575	1.09931e+06	487359	293964	329968	1.4328e+06	1.42742e+06	1.60743e+06
Com_4609_pos	Cholan-24-oic acid,3,12-dioxo-, (5b)-	P	C24H36O4	388.261	411.251	1.39909	[M+Na]+	10.085	0.52	2	C18	Lipids and lipid-like molecules	Steroids and steroid derivatives	Bile acids, alcohols and derivatives	"2958-05-6"	-	-	-	LMST04010138	94248	CC(CCC(=O)O)C1CCC2C1(C(=O)CC3C2CCC4C3(CCC(=O)C4)C)C	XNTYYYINMGRBQW-ZEZONBOOSA-N	544595	2.7537e+06	5.36169e+06	897537	2.06567e+06	37833.4	16001.6	11371.7	3.39214e+06	572109	2.71294e+06	2.76278e+06	4.01231e+06	3.64942e+06	4.07603e+06
Com_3174_pos	Androstenedione	P	C19H26O2	286.193	309.182	0.93326	[M+Na]+	8.892	0.83	2	C18	Lipids and lipid-like molecules	Steroids and steroid derivatives	Androstane steroids	"63-05-8"	HMDB0000053	C00280	map00140;map00984;map01100;map01120;map01522;map04913;map04917;map05200;map05215	LMST02020007	6128	[H][C@@]12CCC(=O)[C@@]1(C)CC[C@@]1([H])[C@@]2([H])CCC2=CC(=O)CC[C@]12C	AEMFNILZOJDQLW-QAGGRKNESA-N	9.60655e+06	4.45638e+07	6.79123e+07	9.97992e+06	1.98954e+07	500207	1.33595e+06	432197	5.66997e+07	3.43278e+06	4.07349e+07	3.81368e+07	3.16025e+07	3.49042e+07	3.66605e+07
Com_4785_pos	7alpha,27-Dihydroxycholesterol	P	C27H46O3	418.345	441.334	0.69445	[M+Na]+	10.975	0.63	2	C18	Lipids and lipid-like molecules	Steroids and steroid derivatives	Bile acids, alcohols and derivatives	"4725-24-0"	HMDB0006281	C06341	map00120	LMST04030081	440985	[H][C@@]1(CC[C@@]2([H])[C@]3([H])[C@H](O)C=C4C[C@@H](O)CC[C@]4(C)[C@@]3([H])CC[C@]12C)[C@H](C)CCCC(C)CO	RXMHNAKZMGJANZ-DTTSCKGMSA-N	3.75349e+06	2.43437e+06	6.21175e+06	5.63086e+06	1.02577e+07	3.72667e+06	6.544e+06	3.88492e+06	2.71267e+06	5.93133e+06	3.52554e+06	4.71256e+06	1.06606e+07	1.05847e+07	1.26308e+07
Com_677_pos	Arecoline	P	C8H13NO2	155.095	173.128	2.13772	[M+NH4]+	5.122	0.76	2	C18	Alkaloids and derivatives	-	-	"63-75-2"	HMDB0030353	C10129	-	-	2230	CN1CCC=C(C1)C(=O)OC	HJJPJSXJAXAIPN-UHFFFAOYSA-N	3.90488e+06	1.25688e+07	2.2428e+06	4.10087e+06	4.84964e+06	4.19111e+06	6.68359e+07	3.49043e+07	4.79276e+07	3.57681e+07	3.58141e+07	4.25377e+07	1.89864e+07	1.89805e+07	2.05945e+07
Com_5064_pos	Euphorbiasteroid	P	C32H40O8	552.272	575.262	1.23579	[M+Na]+	9.265	0.60	2	C18	Lipids and lipid-like molecules	Prenol lipids	Diterpenoids	"28649-59-4"	-	-	-	-	15940183	CC1CC2(C(C1OC(=O)CC3=CC=CC=C3)C(C4(CCC5C(C5(C)C)C=C(C2=O)C)CO4)OC(=O)C)OC(=O)C	SDGDWRYYHQOQOJ-XXMLZKCSSA-N	2.73863e+06	3.28332e+06	4.42393e+06	4.94136e+06	4.33013e+06	2.31738e+06	4.75017e+06	4.3659e+06	2.45467e+06	4.8646e+06	2.93618e+06	3.7276e+06	3.93201e+06	4.48194e+06	4.87864e+06
Com_165_pos	Melamine	P	C3H6N6	126.065	127.073	0.74478	[M+H]+	4.886	0.63	2	C18	Organoheterocyclic compounds	Triazines	1,3,5-triazines	"108-78-1"	HMDB0041922	C08737	map00791;map01120	-	7955	C1(=NC(=NC(=N1)N)N)N	JDSHMPZPIAZGSV-UHFFFAOYSA-N	1.50141e+06	1.07862e+06	3.94363e+06	1.6862e+06	1.87576e+06	1.83921e+06	552817	144101	101630	196655	265377	484564	197555	152792	112563
Com_253_pos	Hypoxanthine	P	C5H4N4O	136.039	137.046	2.06382	[M+H]+	1.973	0.89	2	C18	Organoheterocyclic compounds	Imidazopyrimidines	Purines and purine derivatives	"68-94-0"	HMDB0000157	C00262	map00230;map01100;map01232	-	135398638	C1=NC2=C(N1)C(=O)NC=N2	FDGQSTZJBFJUBT-UHFFFAOYSA-N	4.51463e+09	6.31954e+09	4.9841e+09	3.24628e+09	2.7594e+09	5.13846e+09	2.85961e+09	3.19592e+09	5.81307e+09	4.50833e+09	4.99824e+09	2.8188e+09	3.93612e+09	3.88956e+09	2.51718e+09
Com_1657_pos	histidylalanine	P	C9H14N4O3	226.107	227.114	0.75527	[M+H]+	6.062	0.74	2	C18	Organic acids and derivatives	Carboxylic acids and derivatives	Amino acids, peptides, and analogues	"16874-75-2"	HMDB0028878	-	-	-	101180	CC(C(=O)O)NC(=O)C(CC1=CN=CN1)N	FRJIAZKQGSCKPQ-FSPLSTOPSA-N	8.23083e+06	7.38587e+06	6.99543e+06	6.35907e+06	7.09627e+06	8.14233e+06	6.92792e+06	6.03524e+06	6.07789e+06	5.76225e+06	6.54593e+06	6.13833e+06	6.59517e+06	5.36707e+06	5.42388e+06
Com_1760_pos	gamma-glutamyl-2-aminobutyrate	P	C9H16N2O5	232.106	233.114	5.4299	[M+H]+	6.141	0.60	2	C18	Organic acids and derivatives	Carboxylic acids and derivatives	Amino acids, peptides, and analogues	"16869-42-4"	HMDB0240645	C21015	map00270;map01100	-	7014903	CCC(C(=O)O)NC(=O)CCC(C(=O)O)N	FUZOZPRKGAXGOB-WDSKDSINSA-N	6.02175e+07	6.99712e+07	7.27297e+07	4.46176e+07	6.20173e+07	5.80495e+07	3.20658e+07	3.59115e+07	4.72912e+07	3.30634e+07	3.52597e+07	3.52709e+07	6.52889e+07	3.8394e+07	3.93859e+07
Com_166_pos	1-Methyl-4-nitroimidazole	P	C4H5N3O2	127.038	128.045	1.35917	[M+H]+	0.61	0.66	2	C18	Organoheterocyclic compounds	Azoles	Imidazoles	"3034-41-1"	HMDB0060659	C16621	map00983	-	18209	CN1C=C(N=C1)[N+](=O)[O-]	HSCOLDQJZRZQMV-UHFFFAOYSA-N	3.18014e+06	3.47779e+06	4.23953e+06	3.83044e+06	3.55173e+06	4.08412e+06	4.75431e+06	1.41722e+06	4.40816e+06	3.9017e+06	4.37887e+06	4.24931e+06	2.62833e+06	3.7879e+06	4.19404e+06
Com_3230_pos	5beta-Androstane-3,17-dione	P	C19H28O2	288.209	311.196	7.82614	[M+Na]+	9.353	0.66	2	C18	Lipids and lipid-like molecules	Steroids and steroid derivatives	Androstane steroids	"1229-12-5"	HMDB0003769	C03772	map00140	LMST02020058	440114	CC12CCC(=O)CC1CCC3C2CCC4(C3CCC4=O)C	RAJWOBJTTGJROA-QJISAEMRSA-N	3.25534e+06	1.84617e+06	2.38221e+06	6.04078e+06	3.52086e+06	2.12523e+06	2.75314e+06	3.99412e+06	1.8577e+06	1.09503e+07	1.5644e+06	1.95806e+06	5.36562e+06	5.5059e+06	5.29707e+06
Com_687_pos	3-Chlorobenzoic acid	P	C7H5ClO2	155.998	174.032	4.19652	[M+NH4]+	0.642	0.56	2	C18	Benzenoids	Benzene and substituted derivatives	Benzoic acids and derivatives	"535-80-8"	HMDB0001544	-	-	-	447	C1=CC(=CC(=C1)Cl)C(=O)O	LULAYUGMBFYYEX-UHFFFAOYSA-N	820254	788048	755665	651069	848145	797530	689733	542611	701137	492880	568667	650465	727570	670246	629178
Com_184_pos	Naphthalene	P	C10H8	128.063	129.07	1.36809	[M+H]+	6.1	0.69	2	C18	Benzenoids	Naphthalenes	-	"91-20-3"	HMDB0029751	C00829	map00626;map00980;map01100;map01120;map01220;map07114	-	931	C1=CC=C2C=CC=CC2=C1	UFWIBTONFRDIAS-UHFFFAOYSA-N	1.4401e+06	1.90196e+06	1.42589e+06	1.41867e+06	1.45275e+06	1.58521e+06	1.1204e+06	1.65991e+06	2.18651e+06	1.14688e+06	1.45167e+06	1.25005e+06	1.20447e+06	964557	1.1945e+06
Com_3658_pos	Avobenzone	P	C20H22O3	310.157	333.144	7.42271	[M+Na]+	5.913	0.59	2	C18	Phenylpropanoids and polyketides	Linear 1,3-diarylpropanoids	Chalcones and dihydrochalcones	"70356-09-1"	HMDB0248746	D03015	-	-	51040	CC(C)(C)C1=CC=C(C=C1)C(=O)CC(=O)C2=CC=C(C=C2)OC	XNEFYCZVKIDDMS-UHFFFAOYSA-N	1.30488e+07	1.70835e+07	1.22108e+07	1.28339e+07	8.88243e+06	1.31444e+07	1.00154e+07	1.53621e+07	1.45892e+07	1.38819e+07	1.56106e+07	1.0987e+07	1.04587e+07	1.03103e+07	1.0451e+07
Com_4641_pos	Sparfloxacin	P	C19H22F2N4O3	392.166	415.151	9.01332	[M+Na]+	8.048	0.68	2	C18	Organoheterocyclic compounds	Quinolines and derivatives	Quinoline carboxylic acids	"110871-86-8"	HMDB0015339	C07662	map02010	-	60464	CC1CN(CC(N1)C)C2=C(C(=C3C(=C2F)N(C=C(C3=O)C(=O)O)C4CC4)N)F	DZZWHBIBMUVIIW-DTORHVGOSA-N	5.27929e+06	5.97569e+06	5.56345e+06	5.82658e+06	5.13268e+06	6.35524e+06	7.262e+06	5.88794e+06	5.25724e+06	6.86874e+06	6.58529e+06	7.35546e+06	3.57477e+06	4.25224e+06	5.28512e+06
Com_2872_pos	N-Dodecanoyl-N-methylglycine	P	C15H29NO3	271.215	294.206	5.73775	[M+Na]+	5.819	0.71	2	C18	Organic acids and derivatives	Carboxylic acids and derivatives	Amino acids, peptides, and analogues	"97-78-9"	HMDB0255165	-	-	-	7348	CCCCCCCCCCCC(=O)N(C)CC(=O)O	BACYUWVYYTXETD-UHFFFAOYSA-N	3.70111e+07	3.53287e+07	3.03238e+07	3.32028e+07	2.29388e+07	3.75442e+07	1.70036e+07	3.60112e+07	2.71082e+07	2.38985e+07	2.94704e+07	2.90347e+07	2.4782e+07	2.48299e+07	2.35464e+07
Com_315_pos	Pregabalin	P	C8H17NO2	159.126	142.122	1.56694	[M+H-H2O]+	9.623	0.75	2	C18	Organic acids and derivatives	Carboxylic acids and derivatives	Amino acids, peptides, and analogues	"148553-50-8"	HMDB0014375	D02716	-	-	5486971	CC(C)CC(CC(=O)O)CN	AYXYPKUFHZROOJ-ZETCQYMHSA-N	2.69791e+07	1.70366e+07	2.7706e+07	3.04991e+07	3.24863e+07	2.11151e+07	2.77102e+07	2.19429e+07	1.35389e+07	2.42866e+07	1.18005e+07	1.92546e+07	3.35456e+07	3.75177e+07	3.44402e+07
Com_2204_pos	7,8-Dihydrobiopterin	P	C9H13N5O3	239.102	257.136	2.03477	[M+NH4]+	5.632	0.62	2	C18	Organoheterocyclic compounds	Pteridines and derivatives	Pterins and derivatives	"6779-87-9"	HMDB0000038	C02953	map00790;map01100;map01240	-	135398687	CC(C(C1=NC2=C(NC1)N=C(NC2=O)N)O)O	FEMXZDUTFRTWPE-DZSWIPIPSA-N	3.84595e+07	5.3094e+07	4.80729e+07	4.41524e+07	4.63307e+07	5.48692e+07	5.62143e+07	5.05366e+07	6.3738e+07	1.58799e+07	6.38569e+07	7.06466e+07	4.72314e+07	4.43563e+07	3.44252e+07
Com_242_pos	o-Cymol	P	C10H14	134.11	135.117	1.43784	[M+H]+	9.097	0.82	2	C18	Benzenoids	Benzene and substituted derivatives	Cumenes	"527-84-4"	HMDB0037050	-	-	-	10703	CC1=CC=CC=C1C(C)C	WWRCMNKATXZARA-UHFFFAOYSA-N	3.65787e+07	2.70799e+07	4.45816e+07	4.37499e+07	4.40227e+07	3.09944e+07	3.44271e+07	3.00964e+07	2.22782e+07	2.70988e+07	2.02082e+07	2.64447e+07	4.91607e+07	7.42678e+07	5.3382e+07
Com_2734_pos	Glycylprolylhydroxyproline	P	C12H19N3O5	285.132	286.139	2.85081	[M+H]+	5.102	0.56	2	C18	Organic acids and derivatives	Carboxylic acids and derivatives	Amino acids, peptides, and analogues	"2239-67-0"	HMDB0002171	-	-	-	11778669	C1CC(N(C1)C(=O)CN)C(=O)N2CC(CC2C(=O)O)O	SZEOBSAZWJLOGY-VGMNWLOBSA-N	1.19815e+06	3.7393e+06	942806	2.07206e+06	2.72018e+06	1.76282e+06	1.62387e+07	1.52598e+07	1.96915e+07	1.48503e+07	1.79575e+07	2.07574e+07	1.03219e+07	1.05076e+07	7.64281e+06
Com_4233_pos	Bimatoprost acid	P	C23H32O5	388.225	371.224	5.79251	[M+H-H2O]+	10.935	0.60	2	C18	Lipids and lipid-like molecules	Fatty Acyls	Eicosanoids	"38344-08-0"	-	-	-	LMFA03010081	5283081	C1C(C(C(C1O)C=CC(CCC2=CC=CC=C2)O)CC=CCCCC(=O)O)O	YFHHIZGZVLHBQZ-KDACTHKWSA-N	3.34282e+06	1.85343e+06	3.6218e+06	3.86508e+06	3.78105e+06	1.82611e+06	2.81536e+06	2.94787e+06	2.02459e+06	4.02474e+06	1.55296e+06	2.42339e+06	5.52587e+06	5.03789e+06	4.98048e+06
Com_4010_pos	N-benzylpentadecanamide	P	C22H37NO	331.288	354.274	6.763	[M+Na]+	6.267	0.60	2	C18	Lipids and lipid-like molecules	Fatty Acyls	Fatty amides	"1572037-13-8"	-	-	-	-	102326455	CCCCCCCCCCCCCCC(=O)NCC1=CC=CC=C1	CBYQHFBHSMAGBU-UHFFFAOYSA-N	8.54741e+06	2.10751e+07	8.80429e+06	1.07353e+07	1.50477e+07	1.00271e+07	1.66929e+06	2.41289e+06	2.25251e+06	1.68244e+06	1.97367e+06	2.54164e+06	6.35902e+06	6.59286e+06	6.10305e+06
Com_3429_pos	2,4,6-Triphenylaniline	P	C24H19N	321.152	322.161	7.26119	[M+H]+	5.838	0.52	2	C18	Benzenoids	Benzene and substituted derivatives	Biphenyls and derivatives	"6864-20-6"	-	-	-	-	629425	C1=CC=C(C=C1)C2=CC(=C(C(=C2)C3=CC=CC=C3)N)C4=CC=CC=C4	AGWKGKUGJDMKMT-UHFFFAOYSA-N	9.35874e+06	1.53616e+07	6.27756e+06	6.32688e+06	5.97614e+06	7.63587e+06	2.6198e+06	3.84259e+06	3.4459e+06	3.60957e+06	3.32529e+06	3.36233e+06	4.85589e+06	5.04274e+06	4.72809e+06
Com_3785_pos	1-O-Hexadecyl-Rac-Glycerol	P	C19H40O3	316.298	339.285	5.93604	[M+Na]+	6.999	0.93	2	C18	Lipids and lipid-like molecules	Glycerolipids	Monoradylglycerols	"6145-69-3"	-	C13859	-	-	72733	CCCCCCCCCCCCCCCCOCC(CO)O	OOWQBDFWEXAXPB-UHFFFAOYSA-N	1.1862e+07	6.42362e+06	1.11043e+07	1.08066e+07	5.0329e+06	1.16611e+07	1.22947e+07	1.30184e+07	1.63217e+07	1.3733e+07	1.53565e+07	1.64227e+07	1.07229e+07	1.1334e+07	1.17605e+07
Com_3110_pos	Propylenediamine tetra-acetic acid	P	C11H18N2O8	306.106	307.115	3.80679	[M+H]+	5.469	0.63	2	C18	Organic acids and derivatives	Carboxylic acids and derivatives	Tetracarboxylic acids and derivatives	"4408-81-5"	HMDB0246676	-	-	-	20442	CC(CN(CC(=O)O)CC(=O)O)N(CC(=O)O)CC(=O)O	XNCSCQSQSGDGES-UHFFFAOYSA-N	2.43893e+07	2.37785e+07	2.74063e+07	2.54769e+07	2.63569e+07	2.60705e+07	1.57661e+07	1.2601e+07	1.74632e+07	1.11824e+07	1.39231e+07	1.65337e+07	1.65077e+07	1.66291e+07	1.70155e+07
Com_44_pos	N-Vinyl-2-pyrrolidone	P	C6H9NO	111.068	112.075	2.21318	[M+H]+	1.386	0.76	2	C18	Organoheterocyclic compounds	Pyrrolidines	Pyrrolidones	"88-12-0"	HMDB0255245	C19548	-	-	6917	C=CN1CCCC1=O	WHNWPMSKXPGLAX-UHFFFAOYSA-N	7.19137e+07	1.16862e+08	1.42281e+08	6.58632e+07	9.6935e+07	8.4924e+07	1.63629e+07	1.78772e+07	2.16521e+07	1.7791e+07	2.06647e+07	1.9122e+07	3.40477e+07	3.04821e+07	2.53846e+07
Com_2082_pos	1-Deoxy-1-morpholino-D-fructose	P	C10H19NO6	249.121	250.13	4.3507	[M+H]+	5.043	0.71	2	C18	Organoheterocyclic compounds	Oxazinanes	Morpholines	"6291-16-3"	-	-	-	-	2728940	C1COCCN1CC(=O)C(C(C(CO)O)O)O	JPANQHVKLYKLEB-OPRDCNLKSA-N	269934	1.04009e+06	3.03376e+06	109829	39954.3	87623	5.95321e+06	6.73159e+06	8.01012e+06	6.7905e+06	4.73462e+06	6.30556e+06	3.45202e+06	2.85152e+06	2.0639e+06
Com_2039_pos	2,2'-Cyclouridine	P	C9H10N2O5	226.059	249.05	7.89518	[M+Na]+	4.826	0.77	2	C18	Organoheterocyclic compounds	Diazines	Pyrimidines and pyrimidine derivatives	"3736-77-4"	-	-	-	-	806138	C1=CN2C3C(C(C(O3)CO)O)OC2=NC1=O	UUGITDASWNOAGG-CCXZUQQUSA-N	1.72866e+06	558409	1.35096e+06	1.11356e+06	738914	1.56312e+06	409814	853890	866589	542453	654188	503271	356363	610985	373049
Com_4672_pos	Tris(2-butoxyethyl) phosphate	P	C18H39O7P	398.243	421.23	5.96646	[M+Na]+	10.551	0.52	2	C18	Organic acids and derivatives	Organic phosphoric acids and derivatives	Phosphate esters	"78-51-3"	HMDB0259275	C14446	-	-	6540	CCCCOCCOP(=O)(OCCOCCCC)OCCOCCCC	WTLBZVNBAKMVDP-UHFFFAOYSA-N	725284	459012	1.35032e+06	1.10708e+06	1.81543e+06	710548	1.07683e+06	349108	365190	989218	680038	682015	1.44899e+06	1.65323e+06	1.76109e+06
Com_4651_pos	Ergosta-4,6,8(14),22-tetraen-3-one	P	C28H40O	392.308	415.295	6.18139	[M+Na]+	10.056	0.81	2	C18	Lipids and lipid-like molecules	Steroids and steroid derivatives	Ergostane steroids	"19254-69-4"	-	-	-	-	6441416	CC(C)C(C)C=CC(C)C1CCC2=C3C=CC4=CC(=O)CCC4(C3CCC12C)C	OIMXTYUHMBQQJM-HSVWHVBGSA-N	1.81465e+06	5.80678e+06	1.28077e+07	2.25268e+06	4.74574e+06	91277	155919	35553.1	5.97207e+06	558981	4.69938e+06	5.26172e+06	9.76897e+06	9.68084e+06	9.79759e+06
Com_2253_pos	N-(1-Deoxy-1-fructosyl)proline	P	C11H19NO7	277.116	260.112	2.22804	[M+H-H2O]+	5.752	0.55	2	C18	Organic acids and derivatives	Carboxylic acids and derivatives	Amino acids, peptides, and analogues	"29118-61-4"	-	-	-	-	119856	C1CC(N(C1)CC(=O)C(C(C(CO)O)O)O)C(=O)O	QQBMYMKLRZUCDK-JZKKDOLYSA-N	4.68523e+06	7.50911e+06	6.08952e+06	4.25938e+06	6.00869e+06	5.4724e+06	3.64762e+06	3.01402e+06	3.79751e+06	3.50033e+06	3.83276e+06	3.71918e+06	3.79974e+06	3.80273e+06	3.35309e+06
Com_414_pos	5,7-Dihydro-2-methylthieno[3,4-d]pyrimidine	P	C7H8N2S	152.041	153.049	3.34318	[M+H]+	2.161	0.62	2	C18	Organoheterocyclic compounds	Thienopyrimidines	-	"36267-71-7"	HMDB0041565	-	-	-	61951	CC1=NC=C2CSCC2=N1	XSUYIZJJKIKWFN-UHFFFAOYSA-N	1.25983e+07	1.30357e+07	1.01017e+07	1.61744e+07	8.39828e+06	1.19805e+07	4.54004e+06	6.03345e+06	6.33028e+06	5.52951e+06	5.62761e+06	5.21897e+06	9.92315e+06	6.02277e+06	6.04061e+06
Com_221_pos	Thiazolidine-4-carboxylic acid	P	C4H7NO2S	133.02	134.027	2.15523	[M+H]+	4.899	0.53	2	C18	Organic acids and derivatives	Carboxylic acids and derivatives	Amino acids, peptides, and analogues	"444-27-9"	HMDB0258979	D08601	-	-	9934	C1C(NCS1)C(=O)O	DZLNHFMRPBPULJ-UHFFFAOYSA-N	1.58313e+06	2.01999e+06	6.33943e+06	1.62416e+06	2.29706e+06	1.74469e+06	200729	191350	290850	308595	158594	299217	950125	713314	583707
Com_69_pos	5-hydroxyhexanoic acid	P	C6H12O3	132.079	115.075	1.64758	[M+H-H2O]+	7.99	0.88	2	C18	Lipids and lipid-like molecules	Fatty Acyls	Fatty acids and conjugates	"185956-02-9"	HMDB0000525	-	-	LMFA01050014	170748	CC(CCCC(=O)O)O	YDCRNMJQROAWFT-UHFFFAOYSA-N	1.96314e+07	1.01796e+07	2.0227e+07	2.76386e+07	1.78736e+07	2.62354e+07	3.32141e+07	3.11474e+07	2.51478e+07	4.61748e+07	3.19512e+07	3.12324e+07	3.23366e+07	3.15811e+07	3.23079e+07
Com_3271_pos	Arginylarginine	P	C12H26N8O3	330.213	313.211	6.25311	[M+H-H2O]+	9.922	0.73	2	C18	Organic acids and derivatives	Carboxylic acids and derivatives	Amino acids, peptides, and analogues	"15483-27-9"	HMDB0028703	-	-	-	151956	C(C[C@@H](C(=O)N[C@@H](CCCN=C(N)N)C(=O)O)N)CN=C(N)N	OMLWNBVRVJYMBQ-YUMQZZPRSA-N	4.35646e+06	2.6486e+06	4.16386e+06	4.31469e+06	5.37844e+06	3.53652e+06	1.93124e+06	1.67987e+06	1.29222e+06	4.07826e+06	1.33187e+06	1.53569e+06	5.39683e+06	5.47579e+06	5.68189e+06
Com_51_pos	2-Ethylthiazole	P	C5H7NS	113.03	114.038	4.15023	[M+H]+	1.78	0.63	2	C18	Organoheterocyclic compounds	Azoles	Thiazoles	"15679-09-1"	HMDB0040036	-	-	-	85053	CCC1=NC=CS1	CGZDWVZMOMDGBN-UHFFFAOYSA-N	2.41153e+07	2.27093e+07	1.14249e+07	1.12892e+07	1.09557e+07	1.41021e+07	6.28149e+06	1.21289e+07	8.93588e+06	7.54487e+06	1.31472e+07	7.00636e+06	1.41798e+07	8.80721e+06	7.9906e+06
Com_2154_pos	Prolyl-Arginine	P	C11H21N5O3	271.164	254.161	2.23553	[M+H-H2O]+	4.787	0.79	2	C18	Organic acids and derivatives	Carboxylic acids and derivatives	Amino acids, peptides, and analogues	"2418-74-8"	-	-	-	-	151004	C1C[C@H](NC1)C(=O)N[C@@H](CCCN=C(N)N)C(=O)O	HMNSRTLZAJHSIK-YUMQZZPRSA-N	3.27535e+06	6.48355e+06	4.1211e+06	5.39835e+06	3.82701e+06	6.53758e+06	4.7445e+06	8.51813e+06	6.01914e+06	6.23038e+06	6.35141e+06	6.21059e+06	4.84781e+06	4.76964e+06	3.96993e+06
Com_4024_pos	Rosiridin	P	C16H28O7	332.183	355.175	7.77821	[M+Na]+	8.737	0.85	2	C18	Lipids and lipid-like molecules	Prenol lipids	Terpene glycosides	"100462-37-1"	-	-	-	-	25068281	CC(=CC[C@@H](/C(=C/CO[C@H]1[C@@H]([C@H]([C@@H]([C@H](O1)CO)O)O)O)/C)O)C	PBPYEEMQIFDGSQ-MOIFMYGASA-N	1.46847e+06	859409	1.68914e+06	1.15838e+06	1.1372e+06	1.30922e+06	1.82518e+06	1.66095e+06	1.19106e+06	1.09172e+06	1.06162e+06	1.30312e+06	1.53388e+06	2.06446e+06	2.03448e+06
Com_4731_pos	3-Hydroxystigmast-5-en-7-one	P	C29H48O2	428.365	429.372	1.6551	[M+H]+	11.461	0.92	2	C18	Lipids and lipid-like molecules	Steroids and steroid derivatives	Stigmastanes and derivatives	"2034-74-4"	-	-	-	LMST01040169	160608	CC[C@H](CC[C@@H](C)[C@H]1CC[C@@H]2[C@@]1(CC[C@H]3[C@H]2C(=O)C=C4[C@@]3(CC[C@@H](C4)O)C)C)C(C)C	ICFXJOAKQGDRCT-ZIHMWMKCSA-N	1.55559e+08	1.32975e+08	2.45899e+08	1.98408e+08	2.41073e+08	1.20633e+08	9.09571e+07	9.94784e+07	5.60905e+07	1.12867e+08	7.03655e+07	9.49236e+07	2.39485e+08	2.42019e+08	1.82169e+08
Com_1191_pos	Acetylisoniazid	P	C8H9N3O2	179.069	202.058	5.26426	[M+Na]+	5.486	0.55	2	C18	Organoheterocyclic compounds	Pyridines and derivatives	Pyridinecarboxylic acids and derivatives	"1078-38-2"	HMDB0041821	C07585	map00983	-	71602	CC(=O)NNC(=O)C1=CC=NC=C1	CVBGNAKQQUWBQV-UHFFFAOYSA-N	3.55199e+06	2.19432e+06	3.02118e+06	2.79055e+06	1.8016e+06	2.20804e+06	1.84205e+06	1.6658e+06	2.43536e+06	1.6116e+06	2.35672e+06	2.04929e+06	2.12933e+06	1.88968e+06	1.96792e+06
Com_3189_pos	N1,N12-Diacetylspermine	P	C14H30N4O2	286.237	309.227	3.14397	[M+Na]+	9.487	0.59	2	C18	Organic acids and derivatives	Carboximidic acids and derivatives	Carboximidic acids	"61345-83-3"	HMDB0002172	C03413	-	-	132680	CC(=O)NCCCNCCCCNCCCNC(=O)C	NPDTUDWGJMBVEP-UHFFFAOYSA-N	3.99267e+06	3.47004e+06	3.27729e+06	5.04454e+06	4.547e+06	3.94798e+06	5.40162e+06	5.53135e+06	3.38323e+06	1.23863e+07	3.62336e+06	3.84012e+06	4.91874e+06	5.14702e+06	5.48853e+06
Com_1217_pos	Benzo[C]cinnoline	P	C12H8N2	180.069	203.059	3.78849	[M+Na]+	11.638	0.67	2	C18	Organoheterocyclic compounds	Diazanaphthalenes	Benzodiazines	"230-17-1"	HMDB0249005	-	-	-	9190	C1=CC=C2C(=C1)C3=CC=CC=C3N=N2	SWJXWSAKHXBQSY-UHFFFAOYSA-N	5.85387e+07	5.43117e+07	5.8007e+07	5.29168e+07	6.15382e+07	6.14175e+07	5.26678e+07	4.23741e+07	4.98769e+07	4.26758e+07	4.73632e+07	5.3129e+07	4.91009e+07	4.66466e+07	4.91699e+07
Com_211_pos	Pteridine	P	C6H4N4	132.044	133.05	9.33179	[M+H]+	5.988	0.87	2	C18	Organoheterocyclic compounds	Pteridines and derivatives	-	"91-18-9"	HMDB0256912	C07581	-	-	1043	C1=CN=C2C(=N1)C=NC=N2	CPNGPNLZQNNVQM-UHFFFAOYSA-N	1.3896e+07	1.21096e+07	1.56151e+07	1.2406e+07	1.52468e+07	1.33802e+07	1.46434e+07	7.65513e+06	1.02118e+07	1.07921e+07	1.43397e+07	1.38449e+07	5.0529e+06	5.34675e+06	6.1049e+06
Com_1711_pos	Ethyl beta-D-glucopyranoside	P	C8H16O6	208.095	231.083	2.66375	[M+Na]+	5.061	0.61	2	C18	Organic oxygen compounds	Organooxygen compounds	Carbohydrates and carbohydrate conjugates	"3198-49-0"	HMDB0029968	-	-	-	121667	CCO[C@H]1[C@@H]([C@H]([C@@H]([C@H](O1)CO)O)O)O	WYUFTYLVLQZQNH-JAJWTYFOSA-N	1.5204e+07	4.68858e+06	1.02098e+07	1.39781e+07	1.7459e+07	9.35884e+06	9.78754e+06	3.8103e+06	4.2339e+06	2.72815e+06	6.35044e+06	5.75142e+06	1.48676e+07	2.4776e+07	1.54915e+07
Com_495_pos	2,2,6,6-Tetramethyl-4-piperidinol	P	C9H19NO	157.147	158.154	1.56913	[M+H]+	6.476	0.69	2	C18	Organoheterocyclic compounds	Piperidines	-	-	HMDB0245344	-	-	-	75471	CC1(CC(CC(N1)(C)C)O)C	VDVUCLWJZJHFAV-UHFFFAOYSA-N	6.66995e+07	5.5788e+07	6.40553e+07	5.50516e+07	6.4445e+07	5.72359e+07	5.52027e+07	4.28253e+07	5.16853e+07	3.85208e+07	4.59153e+07	4.80493e+07	4.55334e+07	4.48537e+07	4.5724e+07
Com_469_pos	1-Aminobenzotriazole	P	C6H6N4	134.059	157.049	6.00552	[M+Na]+	1.575	0.60	2	C18	Organoheterocyclic compounds	Benzotriazoles	-	-	HMDB0243821	-	-	-	1367	C1=CC=C2C(=C1)N=NN2N	JCXKHYLLVKZPKE-UHFFFAOYSA-N	7.61971e+06	1.32312e+07	9.43969e+06	6.74122e+06	8.67103e+06	1.08809e+07	8.67232e+06	7.44969e+06	9.72655e+06	8.37877e+06	7.65381e+06	4.63887e+06	6.95729e+06	7.2871e+06	7.20084e+06
Com_346_pos	N,N-dimethyl-L-Valine	P	C7H15NO2	145.11	146.117	1.85365	[M+H]+	5.375	0.90	2	C18	Organic acids and derivatives	Carboxylic acids and derivatives	Amino acids, peptides, and analogues	-	-	-	-	-	11008044	CC(C)C(C(=O)O)N(C)C	APGLTERDKORUHK-LURJTMIESA-N	1.26222e+08	1.18497e+08	2.14273e+08	9.52193e+07	1.0786e+08	1.48466e+08	1.14608e+08	1.21874e+08	1.60119e+08	1.34926e+08	1.31647e+08	1.33962e+08	1.09831e+08	1.07044e+08	1.12714e+08
Com_4571_pos	Gomisin M2	P	C22H26O6	386.173	409.161	1.75542	[M+Na]+	0.625	0.68	2	C18	Phenylpropanoids and polyketides	Tannins	Hydrolyzable tannins	"82425-45-4"	-	-	-	-	14992068	CC1CC2=CC3=C(C(=C2C4=C(C(=C(C=C4CC1C)OC)OC)OC)O)OCO3	PDDXWOMYBJCSQB-NEPJUHHUSA-N	2.9754e+06	2.4662e+06	3.72637e+06	2.42151e+06	4.18766e+06	1.54957e+06	3.20136e+06	3.20583e+06	3.93444e+06	2.38895e+06	3.285e+06	2.84342e+06	2.51856e+06	2.74639e+06	2.09241e+06
Com_4059_pos	Gelomulide A	P	C22H30O5	374.209	357.209	7.14144	[M+H-H2O]+	10.934	0.74	2	C18	Organoheterocyclic compounds	Naphthofurans	-	"122537-59-1"	-	-	-	-	14286063	CC1=C2C(CC3C4(CCC(C(C4CCC35C2O5)(C)C)OC(=O)C)C)OC1=O	FEAJKDLCGUYWFP-UHFFFAOYSA-N	522380	312927	636413	674430	650258	205306	525643	559444	292692	823663	221634	439785	967972	881580	911122
Com_3807_pos	Stylopine	P	C19H17NO4	323.116	341.152	7.65306	[M+NH4]+	8.396	0.62	2	C18	Alkaloids and derivatives	Protoberberine alkaloids and derivatives	-	"84-39-9"	-	C05175	map00950;map01100;map01110	-	440583	C1CN2CC3=C(C[C@H]2C4=CC5=C(C=C41)OCO5)C=CC6=C3OCO6	UXYJCYXWJGAKQY-HNNXBMFYSA-N	2.2935e+06	1.62033e+06	2.86247e+06	2.19689e+06	3.11174e+06	1.85979e+06	2.43511e+06	1.49033e+06	1.68807e+06	1.04576e+06	1.66324e+06	2.10295e+06	1.36161e+06	1.30465e+06	1.22053e+06
Com_3980_pos	4-(beta-D-Glucopyranosyloxy)-3-methoxybenzoic acid	P	C14H18O9	330.095	353.086	5.93454	[M+Na]+	7.397	0.66	2	C18	Phenylpropanoids and polyketides	Tannins	Hydrolyzable tannins	"32142-31-7"	HMDB0302469	-	-	-	14132337	COC1=C(C=CC(=C1)C(=O)O)O[C@H]2[C@@H]([C@H]([C@@H]([C@H](O2)CO)O)O)O	JYFOSWJYZIVJPO-YGEZULPYSA-N	2.5165e+06	1.95128e+06	2.84495e+06	1.69393e+06	3.87937e+06	2.26675e+06	2.83735e+06	1.18045e+06	1.83899e+06	1.54895e+06	1.71813e+06	2.37431e+06	2.893e+07	3.22082e+07	3.52196e+07
Com_4586_pos	(25R)-Spirost-4-ene-3,12-dione	P	C27H38O4	426.277	409.274	1.70137	[M+H-H2O]+	10.103	0.61	2	C18	Lipids and lipid-like molecules	Prenol lipids	Triterpenoids	"6875-60-1"	-	-	-	-	10836200	C[C@@H]1CC[C@@]2([C@H]([C@H]3[C@@H](O2)C[C@@H]4[C@@]3(C(=O)C[C@H]5[C@H]4CCC6=CC(=O)CC[C@]56C)C)C)OC1	ZVWYBBDTSJOAHD-HGMFYQPQSA-N	7.29219e+06	6.30217e+06	1.10565e+07	6.33233e+06	1.32333e+07	6.0579e+06	1.92767e+06	1.59436e+06	1.15321e+06	1.44568e+06	974861	1.81899e+06	8.94394e+06	9.58252e+06	9.50711e+06
Com_4078_pos	N-(10,11-dihydro-5H-dibenzo[b,f]azepin-3-yl)-2-propylpentanamide	P	C22H28N2O	336.22	359.21	1.04506	[M+Na]+	10.121	0.52	2	C18	Organoheterocyclic compounds	Benzazepines	Dibenzazepines	"300733-29-3"	-	-	-	-	2839733	CCCC(CCC)C(=O)NC1=CC2=C(CCC3=CC=CC=C3N2)C=C1	MRXAFSNZMPMADA-UHFFFAOYSA-N	931739	543296	927383	939468	929118	593366	1.0209e+06	799218	479376	797371	579437	735118	867597	1.15654e+06	842212
Com_4577_pos	1-(benzylamino)-3-[2-(4-methoxyphenyl)-1H-indol-1-yl]propan-2-ol	P	C25H26N2O2	386.199	409.185	7.90279	[M+Na]+	10.935	0.69	2	C18	Organoheterocyclic compounds	Indoles and derivatives	Indoles	"364739-58-2"	-	-	-	-	4433860	COC1=CC=C(C=C1)C2=CC3=CC=CC=C3N2CC(CNCC4=CC=CC=C4)O	HXDSBPSCLINPLD-UHFFFAOYSA-N	175193	94069.8	202548	250848	242985	79096.9	140868	163717	66948.5	225526	58493.9	152411	430964	295325	372196
Com_4325_pos	1-(1,2-dimethyl-1H-indol-3-yl)-2-(4-phenyl-1,2,3,6-tetrahydropyridin-1-yl)ethane-1,2-dione	P	C23H22N2O2	358.168	381.154	8.19328	[M+Na]+	10.126	0.82	2	C18	Organoheterocyclic compounds	Indoles and derivatives	N-alkylindoles	"862831-94-5"	-	-	-	-	7087393	CC1=C(C2=CC=CC=C2N1C)C(=O)C(=O)N3CCC(=CC3)C4=CC=CC=C4	AKQMQAJWGGKPCA-UHFFFAOYSA-N	373048	355906	422883	440201	446367	381825	488412	345951	335920	412046	342668	422060	208810	147709	266903
Com_4756_pos	2,3,5,6-tetramethyl-N-{[4-(piperidine-1-carbonyl)phenyl]methyl}benzene-1-sulfonamide	P	C23H30N2O3S	414.198	437.186	2.87723	[M+Na]+	10.12	0.70	2	C18	Benzenoids	Benzene and substituted derivatives	Benzoyl derivatives	"690245-85-3"	-	-	-	-	984371	CC1=CC(=C(C(=C1C)S(=O)(=O)NCC2=CC=C(C=C2)C(=O)N3CCCCC3)C)C	UWVQKKSGKGWOGB-UHFFFAOYSA-N	6.86883e+06	3.90578e+06	8.00647e+06	8.63788e+06	8.45636e+06	4.86815e+06	7.61133e+06	8.41054e+06	3.80402e+06	7.76934e+06	3.83159e+06	6.27132e+06	1.03042e+07	1.00883e+07	1.06717e+07
Com_1356_pos	isoquinoline-5-sulfonic acid	P	C9H7NO3S	209.015	210.022	1.91456	[M+H]+	5.515	0.53	2	C18	Organoheterocyclic compounds	Isoquinolines and derivatives	-	"27655-40-9"	-	-	-	-	241599	C1=CC2=C(C=CN=C2)C(=C1)S(=O)(=O)O	YFMJTLUPSMCTOQ-UHFFFAOYSA-N	3.94176e+06	3.8521e+06	3.90366e+06	3.56546e+06	2.5134e+06	4.23807e+06	2.53653e+06	3.43058e+06	3.20661e+06	2.6901e+06	2.91657e+06	3.32645e+06	2.54025e+06	2.51444e+06	2.59423e+06
Com_4211_pos	5,7-dibutoxy-4-methyl-3-propyl-2H-chromen-2-one	P	C21H30O4	346.214	369.201	6.44914	[M+Na]+	8.14	0.53	2	C18	Phenylpropanoids and polyketides	Coumarins and derivatives	-	"314742-74-0"	-	-	-	-	1753858	CCCCOC1=CC2=C(C(=C(C(=O)O2)CCC)C)C(=C1)OCCCC	LYIHVHBYEVLWRO-UHFFFAOYSA-N	44383.2	424562	432237	1.6689e+06	120068	58916.7	156382	1.78777e+06	419154	3.00089e+06	216803	150338	7.23207e+06	7.02506e+06	6.79761e+06
Com_4382_pos	(2E)-7-hydroxy-9a,11a-dimethyl-2-[(thiophen-2-yl)methylidene]-hexadecahydro-1H-cyclopenta[a]phenanthren-1-one	P	C24H32O2S	384.212	385.219	0.94394	[M+H]+	6.21	0.65	2	C18	-	-	-	-	-	-	-	-	-	CC12CCC3C(CCC4CC(O)CCC34C)C1C\C(=C/C1=CC=CS1)C2=O	-	6.95741e+07	6.49299e+07	7.20409e+07	6.14532e+07	2.7341e+07	7.63688e+07	5.55426e+07	6.68249e+07	7.01216e+07	6.15534e+07	6.44397e+07	5.88504e+07	5.52255e+07	5.69957e+07	6.68231e+07
Com_4266_pos	(2E)-2-[(4-methoxyphenyl)methylidene]-9a,11a-dimethyl-hexadecahydro-1H-cyclopenta[a]phenanthren-1-one	P	C27H36O2	392.272	375.267	3.75559	[M+H-H2O]+	10.242	0.52	2	C18	Lipids and lipid-like molecules	Steroids and steroid derivatives	Androstane steroids	"1033010-76-2"	-	-	-	-	5879420	CC12CCCCC1CCC3C2CCC4(C3C/C(=C\C5=CC=C(C=C5)OC)/C4=O)C	LJUDTXPEYPVAHO-KNTRCKAVSA-N	400883	199940	787512	1.10147e+06	692899	298261	1.04181e+06	628095	254157	1.54906e+06	222511	489943	1.01899e+06	1.17483e+06	1.21595e+06
[truncated: 1,859 more rows]
