# Supplementary material for: Composite Microbial Solid-State Fermentation Enhances the Fermentation Quality, Nutritional Value, and Safety of Cottonseed Hulls: Insights Based on Physicochemical Detection and Untargeted Metabolomics
Source: Microorganisms. 2026 Jul 2;14(7):1456. doi: 10.3390/microorganisms14071456 (PMC13413447; doi:10.3390/microorganisms14071456)
Supplement: Supplementary file 1 [file microorganisms-14-01456-s001.zip › Table S2. Feature intensity matrix of untargeted metabolomics data in negative ion mode (QC samples)-EG.VS.CG.xlsx]

## Sheet: Sheet1
Compound_ID	Name	IonMode	Formula	MolecularWeight	m/z	MassError	Adduct	RT (min)	Score	Level	Column	ClassI	ClassII	ClassIII	CAS	HMDB_ID	KEGG_ID	KEGG_MapID	Lipidmaps_ID	PubChemID	SMILES	InChIKey	neg_CG1	neg_CG2	neg_CG3	neg_CG4	neg_CG5	neg_CG6	neg_EG1	neg_EG2	neg_EG3	neg_EG4	neg_EG5	neg_EG6	neg_QC1	neg_QC2	neg_QC3
Com_2038_neg	Gypsogenin	N	C30H46O4	470.34	469.333	1.33263	[M-H]-	9.062	0.73	1	C18	Lipids and lipid-like molecules	Prenol lipids	Triterpenoids	"639-14-5"	-	C08950	-	LMPR0106150010	92825	C[C@]12CC[C@@H]([C@@]([C@@H]1CC[C@@]3([C@@H]2CC=C4[C@]3(CC[C@@]5([C@H]4CC(CC5)(C)C)C(=O)O)C)C)(C)C=O)O	QMHCWDVPABYZMC-MYPRUECHSA-N	607451	305718	1.66468e+06	1.29758e+06	4.76344e+06	812090	989193	452200	610226	1.01863e+06	1.57028e+06	561046	3.8437e+06	3.50437e+06	2.66054e+06
Com_1570_neg	Linoleyl alcohol	N	C18H34O	266.261	325.275	0.84203	[M+CH3COOH-H]-	8.718	0.75	1	C18	Lipids and lipid-like molecules	Fatty Acyls	Fatty alcohols	"506-43-4"	-	-	-	LMFA05000557	-	CCCCCC=CCC=CCCCCCCCCO	JXNPEDYJTDQORS-HZJYTTRNSA-N	6.6013e+06	7.63442e+06	1.14838e+07	1.64181e+07	1.7982e+07	9.91204e+06	1.24704e+07	1.06118e+07	7.80859e+06	6.29949e+06	1.36439e+07	1.01756e+07	2.07624e+07	2.04107e+07	1.92576e+07
Com_1556_neg	Moracin O	N	C19H18O5	326.115	325.108	1.81702	[M-H]-	4.531	0.51	1	C18	Phenylpropanoids and polyketides	2-arylbenzofuran flavonoids	-	"123702-97-6"	HMDB0040313	-	-	-	14539883	CC(C)(O)C1CC2=C(O1)C=C1OC(=CC1=C2)C1=CC(O)=CC(O)=C1	HMTMYIWMPJSCAZ-UHFFFAOYSA-N	5.67939e+06	9.80177e+06	4.17043e+06	6.29041e+06	4.55174e+06	5.64237e+06	7.73973e+06	8.18933e+06	1.23991e+07	9.12689e+06	1.06012e+07	1.15022e+07	6.28842e+06	6.59153e+06	6.09218e+06
Com_1272_neg	(-)-Catechin	N	C15H14O6	290.079	289.072	0.0452	[M-H]-	5.172	0.99	1	C18	Phenylpropanoids and polyketides	Flavonoids	Flavans	"18829-70-4"	-	C14079	-	-	-	C1C(C(OC2=CC(=CC(=C21)O)O)C3=CC(=C(C=C3)O)O)O	PFTAWBLQPZVEMU-UHFFFAOYSA-N	8.20394e+07	8.36758e+08	1.09019e+08	1.29607e+08	1.38878e+08	1.75632e+08	1.89899e+08	1.78283e+08	1.11507e+08	1.42328e+08	1.63517e+08	1.37696e+08	1.97771e+08	2.09947e+08	1.90691e+08
Com_1438_neg	Granilin	N	C15H20O4	264.136	309.132	7.74763	[M+HCOOH-H]-	5.8	0.55	1	C18	Lipids and lipid-like molecules	Prenol lipids	Terpene lactones	"40737-97-1"	-	C09470	-	-	-	CC12CC3C(CC1C(=C)C(CC2O)O)C(=C)C(=O)O3	ZEIYNPAINVEWGP-NQHOMTGGSA-N	6.72559e+06	6.708e+06	6.65985e+06	5.92326e+06	6.76366e+06	6.67625e+06	5.58631e+06	4.98665e+06	6.92462e+06	6.94583e+06	4.50877e+06	5.10654e+06	6.0165e+06	5.5535e+06	5.54606e+06
Com_1586_neg	Tricin	N	C17H14O7	330.074	329.067	0.33858	[M-H]-	6.08	0.95	1	C18	Phenylpropanoids and polyketides	Flavonoids	O-methylated flavonoids	"520-32-1"	-	C10193	-	LMPK12110873	-	COC1=CC(=CC(=C1O)OC)C2=CC(=O)C3=C(C=C(C=C3O2)O)O	HRGUSFBJBOKSML-UHFFFAOYSA-N	3.31512e+07	3.59289e+07	5.10587e+07	3.083e+07	4.54719e+07	3.49461e+07	1.36374e+08	7.74496e+07	3.56736e+07	4.2327e+07	4.69276e+07	1.52705e+08	5.66246e+07	5.68695e+07	5.62309e+07
Com_2141_neg	Tiliroside	N	C30H26O13	594.137	593.131	1.12688	[M-H]-	5.811	0.95	1	C18	Phenylpropanoids and polyketides	Flavonoids	Flavonoid glycosides	"20316-62-5"	-	C17140	-	LMPK12111791	-	C1=CC(=CC=C1C=CC(=O)OCC2C(C(C(C(O2)OC3=C(OC4=CC(=CC(=C4C3=O)O)O)C5=CC=C(C=C5)O)O)O)O)O	DVGGLGXQSFURLP-VWMSDXGPSA-N	376890	5.97018e+06	2.65623e+06	286899	926526	780649	1.01452e+06	211292	855811	289180	1.18224e+07	501027	2.22401e+06	1.95211e+06	2.00313e+06
Com_1096_neg	(+/-)-Abscisic acid	N	C15H20O4	264.136	263.129	0.15386	[M-H]-	5.993	0.68	1	C18	Lipids and lipid-like molecules	Prenol lipids	Sesquiterpenoids	"14375-45-2"	-	C06082	map00906;map01060;map01062;map01070;map01100;map01110;map04075	-	-	CC1=CC(=O)CC(C1(C=CC(=CC(=O)O)C)O)(C)C	JLIDBLDQVAYHNE-WEYXYWBQSA-N	2.92268e+07	3.48442e+07	3.35471e+07	2.5968e+07	2.08242e+07	3.02442e+07	3.89643e+07	4.86641e+07	3.96538e+07	4.08317e+07	3.40706e+07	3.67974e+07	3.21598e+07	3.76652e+07	3.8717e+07
Com_445_neg	Transtorine	N	C10H7NO3	189.043	188.035	0.27212	[M-H]-	5.389	0.95	1	C18	Organoheterocyclic compounds	Quinolines and derivatives	Quinoline carboxylic acids	"13593-94-7"	HMDB0000715	C01717	map00380;map01100	-	-	C1=CC=C2C(=C1)C(=O)C=C(N2)C(=O)O	HCZHHEIFKROPDY-UHFFFAOYSA-N	4.25481e+08	2.87592e+08	3.47148e+08	3.07574e+08	2.60663e+08	3.4699e+08	2.20412e+08	2.6715e+08	3.26043e+08	2.54209e+08	2.32236e+08	2.43932e+08	2.8018e+08	2.78019e+08	2.83904e+08
Com_1574_neg	4',5,7-Trimethoxyflavonol	N	C18H16O6	328.095	327.088	0.55833	[M-H]-	5.808	0.76	1	C18	Phenylpropanoids and polyketides	Flavonoids	Flavones	"1098-92-6"	-	-	-	-	-	COC1=CC=C(C=C1)C2=C(C(=O)C3=C(O2)C=C(C=C3OC)OC)O	SGPXJCVFCJANKN-UHFFFAOYSA-N	2.24903e+06	1.97568e+06	3.04612e+06	2.35576e+06	1.847e+06	1.82326e+06	1.45085e+06	1.40218e+06	2.00472e+06	2.00014e+06	2.63923e+06	1.92053e+06	1.82818e+06	1.76357e+06	1.79173e+06
Com_87_neg	Adenine monohydrochloride hemihydrate	N	C5H5N5	135.054	134.047	0.21876	[M-H]-	1.409	0.93	1	C18	Organic acids and derivatives	Carboxylic acids and derivatives	Amino acids, peptides, and analogues	"6055-72-7"	-	-	-	-	-	C1=NC2=NC=NC(=C2N1)N.O.Cl	DHMQDGOQFOQNFH-UHFFFAOYSA-N	2.51506e+07	1.64498e+07	1.03575e+07	1.85958e+07	1.01647e+07	2.29012e+07	3.99996e+07	7.2029e+07	6.39154e+07	5.05269e+07	4.96598e+07	6.11727e+07	5.0323e+07	5.09336e+07	4.98337e+07
Com_1384_neg	Homoeriodictyol	N	C16H14O6	302.079	301.072	0.01696	[M-H]-	5.769	0.84	1	C18	Phenylpropanoids and polyketides	Flavonoids	O-methylated flavonoids	"446-71-9"	HMDB0253205	C09756	map00941	LMPK12140449	-	COC1=C(O)C=CC(=C1)C1CC(=O)C2=C(O)C=C(O)C=C2O1	FTODBIPDTXRIGS-UHFFFAOYSA-N	2.26154e+07	1.82987e+07	2.37397e+07	2.27847e+07	2.02604e+07	2.48668e+07	2.43526e+07	1.72195e+07	1.87818e+07	1.66537e+07	1.86547e+07	2.68055e+07	2.38782e+07	2.24969e+07	2.1408e+07
Com_2124_neg	Vicenin 3	N	C26H28O14	564.148	563.141	0.69264	[M-H]-	5.375	0.95	1	C18	Organic acids and derivatives	Carboxylic acids and derivatives	Carboxylic acid derivatives	"59914-91-9"	-	-	-	LMPK12110242	-	C1C(C(C(C(O1)C2=C3C(=C(C(=C2O)C4C(C(C(C(O4)CO)O)O)O)O)C(=O)C=C(O3)C5=CC=C(C=C5)O)O)O)O	RBRMZGYRWVMQAS-UHFFFAOYSA-N	8.16751e+07	4.68977e+07	1.04328e+08	7.92519e+07	7.72631e+07	7.55419e+07	6.94474e+07	6.43939e+07	7.46724e+07	6.34983e+07	6.02583e+07	9.47649e+07	7.28922e+07	7.16262e+07	7.28079e+07
Com_1573_neg	Bergenin	N	C14H16O9	328.079	327.075	9.33326	[M-H]-	5.435	0.50	1	C18	Benzenoids	Benzene and substituted derivatives	Benzoic acids and derivatives	"477-90-7"	HMDB0249087	C09919	-	-	2356	COC1=C(O)C=C2C(=O)OC3C(O)C(O)C(CO)OC3C2=C1O	YWJXCIXBAKGUKZ-UHFFFAOYSA-N	2.38598e+07	2.7506e+07	3.83368e+07	2.39486e+07	2.58843e+07	2.70845e+07	1.74932e+07	1.85566e+07	1.57202e+07	1.2964e+07	1.40736e+07	1.60313e+07	2.12539e+07	2.15706e+07	2.2143e+07
Com_902_neg	Methyl 3-O-methylgallate	N	C9H10O5	198.053	243.051	0.09433	[M+HCOOH-H]-	5.284	0.85	1	C18	Benzenoids	Benzene and substituted derivatives	Benzoic acids and derivatives	"3934-86-9"	-	-	-	-	-	COC1=CC(=CC(=C1O)O)C(=O)OC	LVVUKXKEXOTUPV-UHFFFAOYSA-N	7.87965e+06	9.16236e+06	1.11383e+07	8.28836e+06	9.747e+06	7.72775e+06	3.81511e+06	3.9207e+06	4.30981e+06	4.22391e+06	4.21264e+06	3.94494e+06	5.49471e+06	5.13039e+06	5.3827e+06
Com_192_neg	2,6-Dioxo-1,2,3,6-tetrahydropyrimidine-4-carboxylic acid	N	C5H4N2O4	156.017	155.01	0.64543	[M-H]-	1.391	0.73	1	C18	Organoheterocyclic compounds	Diazines	Pyrimidines and pyrimidine derivatives	"50887-69-9"	-	-	-	-	-	C1=C(NC(=O)NC1=O)C(=O)O.O	PXQPEWDEAKTCGB-UHFFFAOYSA-N	3.73191e+06	3.89156e+06	2.64226e+06	2.39575e+06	2.29332e+06	2.50583e+06	1.26213e+07	8.80634e+06	1.42359e+07	7.19097e+06	9.4579e+06	1.62501e+07	4.67464e+06	4.32518e+06	7.2245e+06
Com_2071_neg	Polygalic acid	N	C29H44O6	488.314	487.305	3.10485	[M-H]-	7.318	0.54	1	C18	Lipids and lipid-like molecules	Steroids and steroid derivatives	Hydroxysteroids	"1260-04-4"	-	-	-	-	12442765	CC1(CCC2(CCC3=C(C2C1)CCC4C3(CCC5C4(CC(C(C5(C)C(=O)O)O)O)C)C)C(=O)O)C	VZRKWGPIZJDNHC-LUNVCWBOSA-N	8.32541e+06	8.94228e+06	7.72676e+06	1.0046e+07	1.04947e+07	8.19554e+06	1.00723e+07	9.24272e+06	8.14348e+06	5.65394e+06	9.9673e+06	1.00698e+07	9.73714e+06	9.41049e+06	9.42353e+06
Com_581_neg	Methyl citrate	N	C7H10O7	206.043	205.035	0.62266	[M-H]-	4.839	0.58	1	C18	Organic acids and derivatives	Carboxylic acids and derivatives	Tricarboxylic acids and derivatives	"26163-61-1"	-	-	-	-	-	COC(=O)CC(CC(=O)[O-])(C(=O)[O-])O	YUTUUOJFXIMELV-UHFFFAOYSA-L	7.38337e+06	1.55779e+07	9.07664e+06	9.07595e+06	1.13887e+07	1.20305e+07	6.35003e+06	8.83449e+06	9.66144e+06	8.24558e+06	4.79073e+06	6.04105e+06	7.1075e+06	4.87104e+06	8.05261e+06
Com_2102_neg	Polyporusterone B	N	C28H44O6	476.314	521.31	4.21094	[M+HCOOH-H]-	7.115	0.53	1	C18	Lipids and lipid-like molecules	Steroids and steroid derivatives	Bile acids, alcohols and derivatives	"141360-89-6"	HMDB0038496	-	-	LMST01031298	72746742	CC(C)C(=C)CC(O)C(C)(O)C1CCC2(O)C3=CC(=O)C4CC(O)C(O)CC4(C)C3CCC12C	OQDKHYZVFZGSRC-UHFFFAOYSA-N	3.39675e+07	2.82478e+07	2.6668e+07	3.56998e+07	2.7301e+07	2.95985e+07	3.10724e+07	3.6986e+07	3.05781e+07	2.32382e+07	3.48946e+07	3.84103e+07	3.11013e+07	3.0252e+07	2.69022e+07
Com_1307_neg	Artemisic acid	N	C15H22O2	234.162	293.176	0.22067	[M+CH3COOH-H]-	6.647	0.64	1	C18	Lipids and lipid-like molecules	Prenol lipids	Sesquiterpenoids	"80286-58-4"	-	C20309	-	LMPR0103190015	-	CC1CCC(C2C1CCC(=C2)C)C(=C)C(=O)O	PLQMEXSCSAIXGB-SAXRGWBVSA-N	9.44181e+07	4.73074e+07	1.6887e+08	1.02062e+08	8.48581e+07	5.70368e+07	1.21497e+08	6.8915e+07	1.44077e+08	3.34138e+07	6.52433e+07	9.97421e+07	8.02738e+07	8.59241e+07	8.11227e+07
Com_1717_neg	[6]-Gingerol	N	C17H26O4	294.183	353.2	9.01439	[M+CH3COOH-H]-	8.038	0.67	1	C18	Benzenoids	Phenols	Methoxyphenols	"23513-14-6"	HMDB0005783	C10462	map00945;map01110	LMPK15020007	3473	CCCCCC(O)CC(=O)CCC1=CC=C(O)C(OC)=C1	NLDDIKRKFXEWBK-UHFFFAOYSA-N	8.11392e+08	6.35081e+08	8.34216e+08	7.93522e+08	8.44592e+08	6.58495e+08	9.58519e+08	6.74319e+08	5.7028e+08	5.5802e+08	6.41818e+08	8.03959e+08	7.23092e+08	7.25717e+08	7.09073e+08
Com_1613_neg	Methyl mycophenolate	N	C18H22O6	334.142	333.135	2.75391	[M-H]-	7.552	0.80	1	C18	Organoheterocyclic compounds	Isocoumarans	Isobenzofuranones	"31858-66-9"	-	-	-	-	-	CC1=C2COC(=O)C2=C(C(=C1OC)CC=C(C)CCC(=O)OC)O	ZPXRQFLATDNYSS-BJMVGYQFSA-N	9.15149e+07	5.2269e+07	8.9671e+07	6.84056e+07	1.06782e+08	5.73772e+07	9.20524e+07	4.79494e+07	6.2475e+07	4.57382e+07	4.98532e+07	7.39813e+07	6.32653e+07	6.18951e+07	6.13606e+07
Com_1516_neg	Agarotetrol	N	C17H18O6	318.11	317.103	0.71851	[M-H]-	5.494	0.93	1	C18	Organoheterocyclic compounds	Pyrans	Pyranones and derivatives	"69809-22-9"	-	-	-	-	13606036	C1=CC=C(C=C1)CCC2=CC(=O)C3=C(O2)C(C(C(C3O)O)O)O	CWMIROLCTHMEEO-JJXSEGSLSA-N	7.53465e+06	4.30671e+06	6.34806e+06	5.28251e+06	4.50129e+06	5.99162e+06	4.85661e+06	4.84146e+06	5.54916e+06	4.12812e+06	4.20419e+06	4.49506e+06	5.56995e+06	4.76542e+06	4.4234e+06
Com_1949_neg	Hellebrigenol	N	C24H34O6	418.236	417.228	0.08143	[M-H]-	7.348	0.65	1	C18	Lipids and lipid-like molecules	Steroids and steroid derivatives	Steroid lactones	"508-79-2"	-	-	-	LMST01130012	-	CC12CCC3C(C1(CCC2C4=COC(=O)C=C4)O)CCC5(C3(CCC(C5)O)CO)O	ABVKNZHLRVHZSO-UHFFFAOYSA-N	8.23986e+06	1.33814e+07	1.90557e+07	8.83578e+06	1.06618e+07	1.70306e+06	2.46525e+06	2.2399e+06	2.14486e+07	2.75813e+06	1.75527e+07	1.45714e+07	9.8749e+06	1.07506e+07	1.09563e+07
Com_1529_neg	Rapanone	N	C19H30O4	322.214	321.204	9.81037	[M-H]-	9.513	0.53	1	C18	Organic oxygen compounds	Organooxygen compounds	Carbonyl compounds	"573-40-0"	-	C10399	-	LMPK15050009	-	CCCCCCCCCCCCCC1=C(C(=O)C=C(C1=O)O)O	AMKNOBHCKRZHIO-UHFFFAOYSA-N	2.33341e+06	1.47199e+06	2.01249e+06	4.43188e+06	6.15449e+06	1.76095e+06	1.68056e+06	2.22813e+06	1.54298e+06	6.64425e+06	2.13139e+06	877646	4.04908e+06	3.75264e+06	4.6134e+06
Com_956_neg	Lawsone methyl ether	N	C11H8O3	188.047	247.061	1.33038	[M+CH3COOH-H]-	5.77	0.54	1	C18	Benzenoids	Naphthalenes	Naphthoquinones	"2348-82-5"	-	-	-	-	-	COC1=CC(=O)C2=CC=CC=C2C1=O	OBGBGHKYJAOXRR-UHFFFAOYSA-N	3.49168e+06	2.51864e+06	2.13438e+06	4.15743e+06	1.65664e+06	2.76456e+06	2.31993e+06	3.39987e+06	2.97735e+06	2.39889e+06	2.74655e+06	3.22105e+06	2.6419e+06	2.57322e+06	2.13611e+06
Com_743_neg	3,4,5-Trimethoxyphenylacetic acid	N	C11H14O5	226.084	225.077	0.34247	[M-H]-	5.596	0.55	1	C18	Benzenoids	Phenol ethers	Anisoles	"951-82-6"	-	-	-	-	-	COC1=CC(=CC(=C1OC)OC)CC(=O)O	DDSJXCGGOXKGSJ-UHFFFAOYSA-M	3.64218e+07	6.19638e+07	6.74356e+07	5.79723e+07	5.04646e+07	7.97605e+07	4.5128e+07	6.06789e+07	6.30742e+07	5.2827e+07	2.65637e+07	5.57053e+07	4.91646e+07	2.98649e+07	3.12078e+07
Com_1040_neg	Isorhapontigenin	N	C15H14O4	258.089	257.082	0.31847	[M-H]-	7.239	0.61	1	C18	Phenylpropanoids and polyketides	Stilbenes	-	"32507-66-7"	HMDB0303171	-	-	-	21681009	COC1=CC(\C=C/C2=CC(O)=CC(O)=C2)=CC=C1O	ANNNBEZJTNCXHY-IHWYPQMZSA-N	6.08111e+06	1.04041e+07	1.15808e+07	1.11137e+07	1.54558e+07	9.1602e+06	5.15571e+06	6.5986e+06	3.80611e+06	4.29281e+06	2.72829e+06	1.4736e+06	5.47015e+06	6.26472e+06	5.9947e+06
Com_905_neg	L-Uridine	N	C9H12N2O6	244.07	243.062	0.2764	[M-H]-	2.078	0.69	1	C18	Nucleosides, nucleotides, and analogues	Pyrimidine nucleosides	-	"26287-69-4"	-	-	-	-	-	C1=CN(C(=O)NC1=O)C2C(C(C(O2)CO)O)O	DRTQHJPVMGBUCF-PSQAKQOGSA-N	1.97384e+06	6.8595e+06	2.47927e+06	1.75766e+06	2.40161e+06	2.37319e+06	6.29239e+07	6.94745e+07	7.2098e+07	6.28017e+07	6.85526e+07	3.54001e+07	3.01113e+07	3.01507e+07	3.12882e+07
Com_104_neg	4-Ethylresorcinol	N	C8H10O2	138.068	137.061	0.27138	[M-H]-	4.951	0.77	1	C18	Benzenoids	Phenols	Benzenediols	"2896-60-8"	-	-	-	-	-	CCC1=C(C=C(C=C1)O)O	VGMJYYDKPUPTID-UHFFFAOYSA-N	3.32964e+06	2.85807e+06	3.31451e+06	3.03912e+06	3.02074e+06	3.54526e+06	1.79995e+06	2.00474e+06	2.41552e+06	1.84372e+06	2.0069e+06	2.37621e+06	2.626e+06	2.41019e+06	2.38306e+06
Com_2082_neg	Tsugaric acid A	N	C32H50O4	498.371	497.364	1.00103	[M-H]-	9.766	0.59	1	C18	Lipids and lipid-like molecules	Prenol lipids	Triterpenoids	"174391-64-1"	HMDB0032022	-	-	-	71207558	CC(C)=CCCC(C1CCC2(C)C3=C(CCC12C)C1(C)CCC(OC(C)=O)C(C)(C)C1CC3)C(O)=O	FIWGZIBLJWZUEA-UHFFFAOYSA-N	270876	56998	212279	328424	1.40041e+06	185628	177803	56721.6	85892.9	280500	245601	74371	770871	760066	821576
Com_599_neg	Ferulic acid methyl ester	N	C11H12O4	208.074	207.066	0.64645	[M-H]-	5.654	0.61	1	C18	Phenylpropanoids and polyketides	Cinnamic acids and derivatives	Hydroxycinnamic acids and derivatives	"2309-07-1"	-	-	-	-	-	COC1=C(C=CC(=C1)C=CC(=O)OC)O	AUJXJFHANFIVKH-GQCTYLIASA-N	1.06593e+07	8.62774e+06	9.42482e+06	8.08614e+06	6.48084e+06	9.76927e+06	9.98615e+06	1.36423e+07	1.13887e+07	9.1337e+06	1.07981e+07	1.18346e+07	9.20728e+06	9.30704e+06	8.60144e+06
Com_2162_neg	Camelliaside B	N	C32H38O19	726.201	725.195	1.61545	[M-H]-	5.498	0.91	1	C18	Phenylpropanoids and polyketides	Flavonoids	Flavonoid glycosides	"131573-90-5"	HMDB0038767	-	-	LMPK12111750	131752461	CC1OC(OCC2OC(OC3=C(OC4=CC(O)=CC(O)=C4C3=O)C3=CC=C(O)C=C3)C(OC3OCC(O)C(O)C3O)C(O)C2O)C(O)C(O)C1O	LLPRITPJQPQXIR-UHFFFAOYSA-N	7.9374e+06	7.60729e+06	6.25868e+06	4.67234e+06	5.71657e+06	3.90029e+06	7.5763e+06	7.08114e+06	5.10413e+06	7.6401e+06	5.9837e+06	5.90431e+06	6.48097e+06	6.16763e+06	6.49803e+06
Com_336_neg	alpha-Isopropylmalate	N	C7H12O5	176.068	175.061	0.15484	[M-H]-	5.499	0.98	1	C18	Lipids and lipid-like molecules	Fatty Acyls	Fatty acids and conjugates	"3237-44-3"	HMDB0000402	C02504	map00290;map00620;map01100;map01110;map01210;map01230	-	5280523	CC(C)[C@@](O)(CC(O)=O)C(O)=O	BITYXLXUCSKTJS-ZETCQYMHSA-N	3.19724e+08	4.14129e+08	3.70564e+08	3.39378e+08	3.92238e+08	3.36571e+08	3.38923e+08	3.47721e+08	3.71527e+08	3.71427e+08	3.24692e+08	3.398e+08	3.35731e+08	3.46427e+08	3.53581e+08
Com_1434_neg	Anisatin	N	C15H20O8	328.116	309.101	9.91582	[M-H-H2O]-	5.611	0.54	1	C18	Lipids and lipid-like molecules	Prenol lipids	Terpene lactones	"5230-87-5"	HMDB0302686	C09294	-	-	-	C[C@@H]1C[C@@H](O)[C@]2(O)[C@]3(COC3=O)[C@@](C)(O)[C@H]3C[C@@]12[C@@H](O)C(=O)O3	GEVWHIDSUOMVRI-QHRGTXDDSA-N	5.06033e+07	8.14448e+07	6.37526e+07	5.3566e+07	4.808e+07	6.96268e+07	5.08621e+07	6.57713e+07	7.20994e+07	6.9912e+07	6.78633e+07	6.36394e+07	5.77078e+07	5.79255e+07	5.65883e+07
Com_532_neg	(+)-Isomenthone	N	C10H18O	154.136	199.134	0.23612	[M+HCOOH-H]-	6.208	0.51	1	C18	Lipids and lipid-like molecules	Prenol lipids	Monoterpenoids	"1196-31-2"	-	C11952	map00902;map01110	LMPR0102090044	-	CC1CCC(C(=O)C1)C(C)C	NFLGAXVYCFJBMK-RKDXNWHRSA-N	1.85774e+07	2.33757e+07	1.48856e+07	1.53883e+07	1.53558e+07	1.58049e+07	1.75264e+07	1.91989e+07	1.99344e+07	1.68155e+07	1.7465e+07	1.9149e+07	1.88136e+07	1.86887e+07	1.82992e+07
Com_963_neg	Arteannuin B	N	C15H20O3	248.141	247.136	6.78588	[M-H]-	5.638	0.57	1	C18	Lipids and lipid-like molecules	Prenol lipids	Terpene lactones	"50906-56-4"	HMDB0248616	-	-	-	536300	CC1CCC2C(=C)C(=O)OC22C3OC3(C)CCC12	QWQSMEDUZQDVLA-UHFFFAOYSA-N	4.41918e+06	5.57233e+06	5.02898e+06	4.45718e+06	3.96188e+06	4.90313e+06	3.68774e+06	4.64207e+06	4.85095e+06	3.8075e+06	4.06357e+06	4.17906e+06	3.90173e+06	4.07831e+06	4.21068e+06
Com_913_neg	Linderalactone	N	C15H16O3	244.11	243.103	0.04897	[M-H]-	6.649	0.85	1	C18	Organoheterocyclic compounds	Dihydrofurans	Furanones	"728-61-0"	-	C17425	-	-	-	CC1=CCCC2=CC(C3=C(C1)OC=C3C)OC2=O	LWCKQMHMTSRRAA-VVOKDJNJSA-N	8.3302e+06	1.25799e+07	1.70474e+07	9.71254e+06	6.93062e+06	1.00396e+07	1.04293e+07	1.39788e+07	8.8311e+06	1.96785e+07	1.15785e+07	8.81664e+06	1.03493e+07	1.03054e+07	1.04172e+07
Com_1303_neg	Rupestonic acid	N	C15H20O3	248.141	293.139	3.16742	[M+HCOOH-H]-	6.053	0.58	1	C18	Lipids and lipid-like molecules	Prenol lipids	Sesquiterpenoids	"83161-56-2"	-	-	-	-	-	CC1CCC(CC2=C(C(=O)CC12)C)C(=C)C(=O)O	ZFHSKBJBODQVBX-AXTRIDKLSA-N	9.33428e+06	4.51131e+06	5.95363e+06	6.48513e+06	6.59093e+06	5.93008e+06	5.20156e+06	8.67873e+06	6.46004e+06	8.37731e+06	7.81695e+06	6.8805e+06	5.26518e+06	5.63829e+06	5.24676e+06
Com_140_neg	Potassium 2-hydroxy-2-methylsuccinate	N	C5H8O5	148.037	147.03	0.26017	[M-H]-	2.81	0.98	1	C18	Lipids and lipid-like molecules	Fatty Acyls	Fatty acids and conjugates	"597-44-4"	-	-	-	-	-	CC(CC(=O)[O-])(C(=O)[O-])O.[K+].[K+]	XFTRTWQBIOMVPK-UHFFFAOYSA-N	8.16316e+07	1.62834e+08	1.08851e+08	9.69981e+07	1.00705e+08	1.04286e+08	9.08403e+07	7.31957e+07	7.4567e+07	8.34768e+07	6.63834e+07	3.83445e+07	7.36027e+07	8.44462e+07	7.44842e+07
Com_1779_neg	Isopsoralenoside	N	C17H18O9	366.095	365.086	6.15688	[M-H]-	5.222	0.55	1	C18	Organic oxygen compounds	Organooxygen compounds	Carbohydrates and carbohydrate conjugates	"905954-18-9"	-	-	-	-	11574162	C1=CC2=C(C=CO2)C(=C1C=CC(=O)O)OC3C(C(C(C(O3)CO)O)O)O	CAMYXILYLXYDFE-MIVOEOINSA-N	471770	280241	98563.4	421094	516002	231552	3.85291e+06	2.78162e+06	3.5956e+06	2.7875e+06	3.02493e+06	4.23925e+06	3.90939e+06	2.35241e+06	2.13331e+06
Com_2097_neg	Sibiricose A5	N	C22H30O14	518.164	517.157	1.28118	[M-H]-	5.232	0.98	1	C18	Phenylpropanoids and polyketides	Cinnamic acids and derivatives	Hydroxycinnamic acids and derivatives	"107912-97-0"	-	-	-	-	-	COC1=C(C=CC(=C1)C=CC(=O)OC2C(C(OC2(CO)OC3C(C(C(C(O3)CO)O)O)O)CO)O)O	ZPEADZHVGOCGKH-YQTDNFGYSA-N	6.32232e+06	6.37004e+06	6.99717e+06	6.56279e+06	5.81034e+06	5.95886e+06	3.84268e+06	4.70077e+06	4.33978e+06	3.50153e+06	4.60594e+06	4.43761e+06	4.85673e+06	4.97476e+06	4.80721e+06
Com_2069_neg	Cistanoside F	N	C21H28O13	488.153	487.145	1.99582	[M-H]-	5.531	0.67	1	C18	Lipids and lipid-like molecules	Fatty Acyls	Fatty acyl glycosides	"97411-47-7"	-	-	-	-	-	CC1C(C(C(C(O1)OC(C(C=O)O)C(C(CO)O)OC(=O)C=CC2=CC(=C(C=C2)O)O)O)O)O	KARNWFDIYRKBOE-BHSPTIPFSA-N	1.88485e+07	1.09388e+07	2.00884e+07	1.34648e+07	1.53285e+07	1.88634e+07	1.4353e+07	1.8032e+07	1.43729e+07	1.20354e+07	1.46837e+07	1.52834e+07	1.41969e+07	1.42383e+07	1.48585e+07
Com_2137_neg	Leucoside	N	C26H28O15	580.143	579.136	1.15356	[M-H]-	5.552	0.94	1	C18	Phenylpropanoids and polyketides	Flavonoids	Flavonoid glycosides	"27661-51-4"	-	-	-	LMPK12111729	-	C1C(C(C(C(O1)OC2C(C(C(OC2OC3=C(OC4=CC(=CC(=C4C3=O)O)O)C5=CC=C(C=C5)O)CO)O)O)O)O)O	RXAXTTGJEMODPY-CJNLAGEVSA-N	1.69516e+07	4.07391e+07	3.1941e+07	1.72244e+07	2.66173e+07	2.3728e+07	1.8667e+07	1.68109e+07	1.51918e+07	1.68463e+07	1.65721e+07	1.73603e+07	2.06015e+07	2.08237e+07	2.01828e+07
Com_158_neg	2'-Hydroxy-4'-methylacetophenone	N	C9H10O2	150.068	149.061	0.28485	[M-H]-	5.026	0.58	1	C18	Organic oxygen compounds	Organooxygen compounds	Carbonyl compounds	"6921-64-8"	-	-	-	-	81338	CC1=CC(=C(C=C1)C(=O)C)O	LYKDOWJROLHYOT-UHFFFAOYSA-N	9.16201e+06	7.95069e+06	8.89106e+06	8.17074e+06	7.8735e+06	8.99094e+06	6.63444e+06	7.70185e+06	8.86271e+06	7.09042e+06	7.40542e+06	8.19345e+06	7.25823e+06	6.86791e+06	7.19949e+06
Com_476_neg	p-Coumaric Acid Ethyl Ester	N	C11H12O3	192.079	191.071	0.21482	[M-H]-	6.202	0.92	1	C18	Phenylpropanoids and polyketides	Cinnamic acids and derivatives	Hydroxycinnamic acids and derivatives	"7362-39-2"	-	-	-	-	-	CCOC(=O)C=CC1=CC=C(C=C1)O	ZOQCEVXVQCPESC-VMPITWQZSA-N	8.87214e+06	1.20135e+07	2.88953e+06	9.52526e+06	5.25188e+06	9.1369e+06	2.52952e+06	3.00394e+06	2.48655e+06	2.40062e+06	2.45022e+06	2.1907e+06	4.94876e+06	4.86014e+06	4.60748e+06
Com_7_neg	DL-Serine	N	C3H7NO3	105.043	104.035	0.87211	[M-H]-	1.293	0.93	1	C18	Organic acids and derivatives	Carboxylic acids and derivatives	Amino acids, peptides, and analogues	"302-84-1"	HMDB0003406	C00716	map02030	LMFA01100045	617	C(C(C(=O)O)N)O	MTCFGRXMJLQNBG-UHFFFAOYSA-N	6.29712e+06	4.8637e+06	3.72811e+06	7.65351e+06	6.58336e+06	4.88057e+06	5.19816e+07	4.29829e+07	5.67429e+07	4.72789e+07	5.06782e+07	5.84074e+07	3.19054e+07	3.18384e+07	3.16184e+07
Com_288_neg	beta-Glycerophosphate	N	C3H9O6P	172.014	171.006	0.18228	[M-H]-	1.28	0.58	1	C18	Lipids and lipid-like molecules	Glycerophospholipids	Glycerophosphates	"154804-51-0"	HMDB0002520	C02979	-	-	2526	C(C(CO)OP(=O)(O)O)O	DHCLVCXQIBBOPH-UHFFFAOYSA-N	3.70769e+06	3.17741e+06	921797	3.27761e+06	2.5306e+06	2.85907e+06	2.70552e+06	4.01132e+06	1.86749e+06	2.19116e+06	3.75311e+06	4.61037e+06	2.01382e+06	2.14942e+06	3.64004e+06
Com_18_neg	3-Hydroxy-4-aminopyridine	N	C5H6N2O	110.048	109.041	0.78204	[M-H]-	1.315	0.89	1	C18	Organoheterocyclic compounds	Pyridines and derivatives	Aminopyridines and derivatives	"52334-53-9"	HMDB0060741	-	-	-	2762419	OC1=CNC=CC1=N	DBDKLFOUWUHPDW-UHFFFAOYSA-N	929129	901397	802005	1.0397e+06	738724	970600	934749	945964	1.19974e+06	802315	1.07317e+06	954147	808122	939746	818323
Com_237_neg	m-Coumaric acid	N	C9H8O3	164.047	163.04	0.35722	[M-H]-	5.573	0.59	1	C18	Phenylpropanoids and polyketides	Cinnamic acids and derivatives	Hydroxycinnamic acids and derivatives	"588-30-7"	HMDB0001713	C12621	map00360;map01100;map01120;map01220	-	637541	OC(=O)\C=C\C1=CC(O)=CC=C1	KKSDGJDHHZEWEP-SNAWJCMRSA-N	9.21884e+07	1.37729e+08	4.60615e+07	6.31995e+07	5.48766e+07	6.88046e+07	3.27581e+08	3.54906e+08	3.91474e+08	2.80472e+08	4.05466e+08	3.17368e+08	2.54312e+08	2.57422e+08	2.48691e+08
Com_917_neg	Tridecanedioic acid	N	C13H24O4	244.167	243.16	0.22211	[M-H]-	6.703	0.84	1	C18	Lipids and lipid-like molecules	Fatty Acyls	Fatty acids and conjugates	"505-52-2"	HMDB0002327	-	-	LMFA01170014	10458	OC(=O)CCCCCCCCCCCC(O)=O	DXNCZXXFRKPEPY-UHFFFAOYSA-N	1.11117e+07	1.2332e+07	1.2363e+07	1.13642e+07	1.10239e+07	1.26018e+07	1.1284e+07	1.12426e+07	1.12872e+07	1.13083e+07	1.0925e+07	1.1774e+07	1.15919e+07	1.15506e+07	1.16743e+07
Com_1350_neg	Pristanic acid	N	C19H38O2	298.287	297.28	0.78969	[M-H]-	11.336	0.70	1	C18	Lipids and lipid-like molecules	Prenol lipids	Diterpenoids	"1189-37-3"	HMDB0000795	-	-	LMPR0104010022	123929	CC(C)CCCC(C)CCCC(C)CCCC(C)C(O)=O	PAHGJZDQXIOYTH-UHFFFAOYSA-N	286462	108638	321971	558110	1.58965e+06	129063	325274	188870	442343	354474	717272	190056	946988	1.09734e+06	964634
Com_171_neg	2,6-Dihydroxybenzoic acid	N	C7H6O4	154.027	153.019	0.31521	[M-H]-	5.407	0.95	1	C18	Benzenoids	Benzene and substituted derivatives	Benzoic acids and derivatives	"303-07-1"	HMDB0013676	C21298	map00362;map01120	-	9338	OC(=O)C1=C(O)C=CC=C1O	AKEUNCKRJATALU-UHFFFAOYSA-N	6.67102e+07	7.12513e+07	7.37308e+07	6.46202e+07	5.90923e+07	7.55184e+07	5.92348e+07	6.39279e+07	6.85522e+07	6.84355e+07	6.19405e+07	6.5856e+07	6.56648e+07	6.4813e+07	6.36898e+07
Com_1485_neg	Oglufanide	N	C16H19N3O5	333.132	314.115	0.49329	[M-H-H2O]-	5.584	0.86	1	C18	Organic acids and derivatives	Carboxylic acids and derivatives	Amino acids, peptides, and analogues	"38101-59-6"	HMDB0028830	-	-	-	100094	N[C@@H](CCC(O)=O)C(=O)N[C@@H](CC1=CNC2=CC=CC=C12)C(O)=O	LLEUXCDZPQOJMY-AAEUAGOBSA-N	3.66411e+06	8.09908e+06	2.11009e+06	4.51417e+06	3.04577e+06	3.59012e+06	2.50832e+07	3.04662e+07	1.87932e+07	2.52721e+07	2.29448e+07	2.08368e+07	1.59731e+07	1.63881e+07	1.58668e+07
Com_25_neg	4-Carboxypyrazole	N	C4H4N2O2	112.027	111.02	0.08534	[M-H]-	1.426	0.66	1	C18	Organoheterocyclic compounds	Azoles	Pyrazoles	"37718-11-9"	HMDB0060760	-	-	-	3015937	OC(=O)C1=CNN=C1	IMBBXSASDSZJSX-UHFFFAOYSA-N	1.25863e+08	1.13123e+08	1.22366e+08	1.09139e+08	1.0149e+08	1.23468e+08	3.41045e+07	3.9745e+07	4.10471e+07	3.21123e+07	6.89633e+07	4.2577e+07	4.27288e+07	4.5604e+07	4.20194e+07
Com_121_neg	4-Hydroxycyclohexanecarboxylic acid	N	C7H12O3	144.079	143.071	0.14532	[M-H]-	5.946	0.63	1	C18	Organic oxygen compounds	Organooxygen compounds	Alcohols and polyols	"17419-81-7"	HMDB0001988	C04404	map00362;map01120	-	151138	OC1CCC(CC1)C(O)=O	HCFRWBBJISAZNK-UHFFFAOYSA-N	9.13855e+06	4.93168e+06	8.7975e+06	8.97024e+06	4.17651e+06	9.41441e+06	8.68582e+06	8.21985e+06	9.8233e+06	7.9374e+06	9.10607e+06	9.35012e+06	9.21019e+06	6.9168e+06	9.6132e+06
Com_61_neg	6-Methyluracil	N	C5H6N2O2	126.043	125.036	0.23918	[M-H]-	3.187	0.70	1	C18	Organoheterocyclic compounds	Diazines	Pyrimidines and pyrimidine derivatives	"626-48-2"	HMDB0247093	-	-	-	-	CC1=CC(O)=NC(O)=N1	SHVCSCWHWMSGTE-UHFFFAOYSA-N	2.1875e+07	1.82829e+07	1.85327e+07	1.72468e+07	1.46786e+07	1.95787e+07	6.47516e+06	9.42826e+06	8.88764e+06	6.39046e+06	8.39255e+06	7.77909e+06	7.11455e+06	7.95953e+06	7.43492e+06
Com_664_neg	Undecanedioic acid	N	C11H20O4	216.136	215.129	0.27531	[M-H]-	6.261	0.90	1	C18	Lipids and lipid-like molecules	Fatty Acyls	Fatty acids and conjugates	"1852-04-6"	HMDB0000888	-	-	LMFA01170007	15816	OC(=O)CCCCCCCCCC(O)=O	LWBHHRRTOZQPDM-UHFFFAOYSA-N	6.52717e+08	6.34544e+08	6.39248e+08	5.86089e+08	5.1806e+08	6.63032e+08	5.53047e+08	6.70788e+08	6.34852e+08	5.90065e+08	5.961e+08	6.11908e+08	5.76394e+08	5.73771e+08	5.61679e+08
Com_1794_neg	Dehydroepiandrosterone sulfate	N	C19H28O5S	368.166	367.159	1.56694	[M-H]-	6.16	0.67	1	C18	Lipids and lipid-like molecules	Steroids and steroid derivatives	Sulfated steroids	"1099-87-2"	HMDB0001032	C04555	map00140;map01100;map04976	LMST05020010	12594	CC12CCC3C(C1CCC2=O)CC=C4C3(CCC(C4)OS(=O)(=O)O)C	CZWCKYRVOZZJNM-USOAJAOKSA-N	2.06099e+06	1.74658e+06	1.97581e+06	2.21827e+06	1.27676e+06	1.38909e+06	2.25266e+06	1.25749e+06	1.27004e+06	1.35866e+06	1.77958e+06	2.04705e+06	1.67879e+06	1.67694e+06	1.49403e+06
Com_1487_neg	Isorhamnetin	N	C16H12O7	316.058	315.051	0.3207	[M-H]-	6.079	0.91	1	C18	Phenylpropanoids and polyketides	Flavonoids	Flavones	"480-19-3"	HMDB0002655	C10084	-	LMPK12110002	5281654	COC1=C(O)C=CC(=C1)C1=C(O)C(=O)C2=C(O)C=C(O)C=C2O1	IZQSVPBOUDKVDZ-UHFFFAOYSA-N	1.7227e+07	2.02074e+07	5.90636e+07	2.0161e+07	2.22716e+07	3.42851e+07	2.46083e+07	1.94078e+07	1.54654e+07	1.72468e+07	1.47866e+07	1.90643e+07	2.0718e+07	2.22464e+07	2.17813e+07
Com_265_neg	2-Furoylglycine	N	C7H7NO4	169.038	168.03	0.04187	[M-H]-	4.985	0.52	1	C18	Organic acids and derivatives	Carboxylic acids and derivatives	Amino acids, peptides, and analogues	"5657-19-2"	HMDB0000439	-	-	-	21863	OC(=O)CNC(=O)C1=CC=CO1	KSPQDMRTZZYQLM-UHFFFAOYSA-N	4.70367e+06	4.93425e+06	6.22213e+06	5.78666e+06	4.10744e+06	7.23134e+06	3.59409e+06	4.10956e+06	6.88123e+06	6.1146e+06	6.60007e+06	6.94429e+06	5.81095e+06	3.32114e+06	3.78115e+06
Com_178_neg	4-Nitrocatechol	N	C6H5NO4	155.022	154.015	0.0366	[M-H]-	5.611	0.94	1	C18	Benzenoids	Phenols	Nitrophenols	"3316-09-4"	HMDB0002916	C02235	map00627;map01120	-	3505109	OC1=C(O)C=C(C=C1)[N+]([O-])=O	XJNPNXSISMKQEX-UHFFFAOYSA-N	1.12436e+08	8.73354e+06	3.26367e+07	8.28987e+07	1.17203e+08	2.1346e+07	6.27955e+07	6.15038e+07	1.39068e+07	1.24231e+07	5.19807e+07	6.62773e+07	5.08964e+07	5.20907e+07	5.24417e+07
Com_263_neg	Norharmane	N	C11H8N2	168.069	167.063	7.71338	[M-H]-	5.724	0.52	1	C18	Organoheterocyclic compounds	Indoles and derivatives	Pyridoindoles	"244-63-3"	HMDB0012897	C20157	-	-	64961	N1C2=CC=CC=C2C2=CC=NC=C12	AIFRHYZBTHREPW-UHFFFAOYSA-N	1.86295e+06	1.16365e+06	2.34958e+06	1.3827e+06	1.34001e+06	1.78309e+06	2.74018e+06	2.73171e+06	2.81833e+06	2.64541e+06	2.7383e+06	2.79436e+06	1.99031e+06	2.16101e+06	2.02254e+06
Com_60_neg	Pyrogallol	N	C6H6O3	126.032	125.024	0.46947	[M-H]-	3.109	0.92	1	C18	Benzenoids	Phenols	Benzenetriols and derivatives	"87-66-1"	HMDB0013674	C01108	map00627;map01120;map07216	-	1057	[H]OC1=CC=CC(O[H])=C1O[H]	WQGWDDDVZFFDIG-UHFFFAOYSA-N	1.16339e+07	4.00966e+07	7.63125e+06	8.84439e+06	6.10416e+06	1.70835e+07	1.14605e+07	1.61203e+07	1.03782e+07	2.06168e+07	1.31983e+07	1.07776e+07	6.67476e+06	6.58057e+06	7.07908e+06
Com_2149_neg	Hesperidin	N	C28H34O15	610.19	609.183	1.24146	[M-H]-	5.589	0.92	1	C18	Phenylpropanoids and polyketides	Flavonoids	Flavonoid glycosides	"520-26-3"	HMDB0003265	C09755	-	LMPK12140451	10621	COC1=CC=C(C=C1O)[C@@H]1CC(=O)C2=C(O1)C=C(OC1O[C@H](CO[C@H]3O[C@@H](C)[C@@H](O)[C@@H](O)[C@H]3O)[C@H](O)[C@H](O)[C@H]1O)C=C2O	QUQPHWDTPGMPEX-UNZJSITISA-N	2.22917e+07	206402	469132	478974	371229	1.895e+07	220975	138438	393278	242704	128906	238690	2.52737e+06	2.85458e+06	2.5621e+06
Com_705_neg	Ethyl glucuronide	N	C8H14O7	222.074	221.067	0.67305	[M-H]-	1.39	0.63	1	C18	Organic oxygen compounds	Organooxygen compounds	Carbohydrates and carbohydrate conjugates	"17685-04-0"	HMDB0010325	-	-	-	18392195	CCO[C@@H]1O[C@@H]([C@@H](O)[C@H](O)[C@H]1O)C(O)=O	IWJBVMJWSPZNJH-UQGZVRACSA-N	1.53596e+07	1.63064e+07	1.24668e+07	1.65154e+07	1.87044e+07	1.69869e+07	2.99903e+07	3.05256e+07	4.38552e+07	2.89779e+07	3.35016e+07	4.25524e+07	3.79562e+07	3.76194e+07	3.7742e+07
Com_298_neg	L-Prolylglycine	N	C7H12N2O3	172.085	171.077	0.63397	[M-H]-	1.377	0.65	1	C18	Organic acids and derivatives	Carboxylic acids and derivatives	Amino acids, peptides, and analogues	"2578-57-6"	HMDB0011178	-	-	-	6426709	OC(=O)CNC(=O)[C@@H]1CCCN1	RNKSNIBMTUYWSH-YFKPBYRVSA-N	1.35401e+06	1.34085e+06	998432	1.28775e+06	1.43178e+06	1.3428e+06	2.14035e+06	2.35633e+06	2.86749e+06	2.12044e+06	2.69751e+06	2.89953e+06	1.62187e+06	1.75993e+06	1.596e+06
Com_331_neg	2-Amino-5-ureidopentanoic acid	N	C6H13N3O3	175.096	174.088	0.44837	[M-H]-	1.332	0.90	1	C18	Organic acids and derivatives	Carboxylic acids and derivatives	Amino acids, peptides, and analogues	"627-77-0"	HMDB0250742	-	-	-	833	NC(CCCNC(N)=O)C(O)=O	RHGKLRLOHDJJDR-UHFFFAOYSA-N	1.7412e+06	3.03514e+06	425276	1.63858e+06	1.85588e+06	2.22094e+06	5.57709e+06	5.70172e+06	5.58185e+06	5.32058e+06	5.46242e+06	6.36504e+06	3.35294e+06	3.20825e+06	3.40642e+06
Com_1420_neg	Fructosyl-lysine	N	C12H24N2O7	308.158	307.151	0.55302	[M-H]-	1.267	0.51	1	C18	Organic oxygen compounds	Organooxygen compounds	Carbohydrates and carbohydrate conjugates	"21291-40-7"	HMDB0034879	C16488	map02060	-	131751634	NC(CCCCNCC1(O)OC(CO)C(O)C1O)C(O)=O	ZAWLGBRDVQURAK-UHFFFAOYSA-N	59977.2	337352	159001	262078	349026	248412	412823	352745	224387	357721	292929	388380	321234	260386	277357
Com_1560_neg	Honokiol	N	C18H18O2	266.131	325.142	7.84583	[M+CH3COOH-H]-	7.699	0.56	1	C18	Benzenoids	Benzene and substituted derivatives	Biphenyls and derivatives	"35354-74-6"	HMDB0253212	C10630	-	-	72303	OC1=C(CC=C)C=C(C=C1)C1=C(O)C=CC(CC=C)=C1	FVYXIJYOAGAUQK-UHFFFAOYSA-N	7.10937e+06	2.03828e+07	3.69206e+07	5.3535e+06	7.58233e+06	64268.4	350816	53763	4.52256e+07	2.1345e+06	2.19805e+07	2.10667e+07	1.35028e+07	1.2932e+07	1.25392e+07
Com_497_neg	N-acetyldopamine	N	C10H13NO3	195.09	194.082	0.10926	[M-H]-	5.196	0.95	1	C18	Benzenoids	Phenols	Benzenediols	"2494-12-4"	HMDB0041943	-	-	-	100526	CC(O)=NCCC1=CC(O)=C(O)C=C1	OFSAJYZMIPNPHE-UHFFFAOYSA-N	1.60749e+07	1.18963e+07	5.00358e+07	1.21531e+07	1.14079e+07	1.83977e+07	8.83263e+06	1.36856e+07	1.19088e+07	9.23868e+06	8.30574e+06	8.68269e+06	1.47803e+07	1.27073e+07	1.37674e+07
Com_1153_neg	Naringenin chalcone	N	C15H12O5	272.068	271.061	0.09652	[M-H]-	5.963	0.92	1	C18	Phenylpropanoids and polyketides	Linear 1,3-diarylpropanoids	Chalcones and dihydrochalcones	"73692-50-9"	HMDB0029631	C06561	map00941;map01061;map01100;map01110	LMPK12120264	5280960	OC1=CC=C(\C=C\C(=O)C2=C(O)C=C(O)C=C2O)C=C1	YQHMWTPYORBCMF-ZZXKWVIFSA-N	3.68682e+07	5.90819e+07	6.66467e+07	3.20806e+07	3.26806e+07	3.56052e+07	4.6094e+07	4.25905e+07	4.01292e+07	3.56985e+07	3.70226e+07	4.26912e+07	4.38652e+07	3.89461e+07	4.2283e+07
Com_345_neg	Esculetin	N	C9H6O4	178.027	177.019	0.07306	[M-H]-	5.406	0.71	1	C18	Phenylpropanoids and polyketides	Coumarins and derivatives	Hydroxycoumarins	"305-01-1"	HMDB0030819	C09263	map00999;map01061;map01110	-	5281416	OC1=C(O)C=C2C=CC(=O)OC2=C1	ILEDWLMCKZNDJK-UHFFFAOYSA-N	3.61237e+07	1.76025e+07	3.69094e+07	2.60274e+07	2.78167e+07	2.18195e+07	2.5943e+07	3.1801e+07	2.84021e+07	4.61262e+07	2.63781e+07	6.34086e+07	2.41009e+07	2.47297e+07	2.54858e+07
Com_767_neg	Traumatic Acid	N	C12H20O4	228.136	227.129	0.52105	[M-H]-	6.913	0.86	1	C18	Lipids and lipid-like molecules	Fatty Acyls	Fatty acids and conjugates	"6402-36-4"	HMDB0000933	C16308	map00592;map01110	LMFA01170002	5283028	OC(=O)CCCCCCCC\C=C\C(O)=O	MAZWDMBCPDUFDJ-VQHVLOKHSA-N	5.25392e+07	4.86133e+07	5.01071e+07	5.45254e+07	4.41754e+07	5.28055e+07	2.53445e+07	3.45199e+07	5.40652e+07	3.24027e+07	3.20447e+07	5.98712e+07	2.74059e+07	5.00257e+07	4.90165e+07
Com_1283_neg	(+/-)-Decursinol	N	C14H14O4	246.089	291.087	0.02981	[M+HCOOH-H]-	5.328	0.55	1	C18	Phenylpropanoids and polyketides	Coumarins and derivatives	Pyranocoumarins	"5993-18-0"	HMDB0033914	-	-	-	-	CC1(C)OC2=C(CC1O)C=C1C=CC(=O)OC1=C2	BGXFQDFSVDZUIW-UHFFFAOYSA-N	2.0289e+07	6.45378e+08	3.95332e+07	1.91459e+08	4.36925e+07	1.27221e+08	5.15659e+07	4.07854e+07	1.24621e+07	5.3445e+07	2.3726e+07	2.84842e+07	1.2929e+08	1.27938e+08	1.1711e+08
Com_1280_neg	Brevifolincarboxylic acid	N	C13H8O8	292.022	291.015	0.04177	[M-H]-	5.402	0.86	1	C18	Phenylpropanoids and polyketides	Isocoumarins and derivatives	-	"18490-95-4"	HMDB0303676	-	-	-	-	OC(=O)C1CC(=O)C2=C1C1=C(C=C(O)C(O)=C1O)C(=O)O2	JFJWMFPFMLRLMI-UHFFFAOYSA-N	2.58526e+07	1.01173e+07	1.65465e+07	1.42633e+07	5.99459e+06	1.70183e+07	7.23933e+06	8.91922e+06	7.36517e+06	5.67746e+06	5.44558e+06	6.18664e+06	1.03986e+07	1.08564e+07	1.13562e+07
Com_422_neg	Furaneol	N	C6H8O3	128.047	187.061	0.4236	[M+CH3COOH-H]-	5.173	0.58	1	C18	Organoheterocyclic compounds	Dihydrofurans	Furanones	"3658-77-3"	HMDB0040594	C20717	-	-	19309	CC1OC(C)=C(O)C1=O	INAXVXBDKKUCGI-UHFFFAOYSA-N	4.69476e+07	5.31373e+07	5.21162e+07	4.64731e+07	5.15281e+07	4.95987e+07	4.72898e+07	4.79368e+07	6.12271e+07	4.92521e+07	5.20522e+07	5.50999e+07	4.66284e+07	4.53814e+07	4.56806e+07
Com_1468_neg	Palmitoylglycine	N	C18H35NO3	313.262	312.254	0.30165	[M-H]-	9.188	0.82	1	C18	Organic acids and derivatives	Carboxylic acids and derivatives	Amino acids, peptides, and analogues	"2441-41-0"	HMDB0013034	-	-	LMFA08020079	151008	CCCCCCCCCCCCCCCC(=O)NCC(O)=O	KVTFEOAKFFQCCX-UHFFFAOYSA-N	1.90403e+06	1.98343e+06	2.98833e+06	3.68782e+06	4.92149e+06	2.40408e+06	2.24622e+06	2.13766e+06	2.45823e+06	1.97785e+06	2.75421e+06	1.91471e+06	4.84931e+06	4.63541e+06	4.21166e+06
Com_1792_neg	5-Feruloylquinic acid	N	C17H20O9	368.111	367.106	6.77956	[M-H]-	5.281	0.52	1	C18	Organic oxygen compounds	Organooxygen compounds	Alcohols and polyols	"40242-06-6"	HMDB0240478	C02572	-	-	10133609	COC1=CC(\C=C\C(=O)O[C@@H]2C[C@](O)(C[C@@H](O)[C@@H]2O)C(O)=O)=CC=C1O	RAGZUCNPTLULOL-KQJPBSFVSA-N	1.40624e+07	1.35293e+07	1.76923e+07	1.46514e+07	1.28343e+07	1.57567e+07	1.51346e+07	1.47794e+07	2.25261e+07	1.46901e+07	1.72353e+07	1.76025e+07	1.42554e+07	1.45803e+07	1.4121e+07
Com_1181_neg	H-gamma-Glu-Gln-OH	N	C10H17N3O6	275.112	274.104	0.66839	[M-H]-	1.384	0.53	1	C18	Organic acids and derivatives	Carboxylic acids and derivatives	Amino acids, peptides, and analogues	"10148-81-9"	HMDB0011738	C05283	-	-	150914	N[C@@H](CCC(=O)N[C@@H](CCC(N)=O)C(O)=O)C(O)=O	JBFYFLXEJFQWMU-WDSKDSINSA-N	1.56553e+06	2.66027e+06	971591	1.6936e+06	1.5018e+06	1.82075e+06	6.10003e+06	6.4131e+06	7.78001e+06	5.48555e+06	6.46553e+06	8.95577e+06	3.60652e+06	3.41666e+06	3.43312e+06
Com_1410_neg	(-)-Gallocatechin	N	C15H14O7	306.074	305.067	1.08604	[M-H]-	5.202	0.65	1	C18	Phenylpropanoids and polyketides	Flavonoids	Flavans	"3371-27-5"	HMDB0302404	-	-	-	9882981	O[C@@H]1CC2=C(O)C=C(O)C=C2O[C@H]1C1=CC(O)=C(O)C(O)=C1	XMOCLSLCDHWDHP-DOMZBBRYSA-N	4.04574e+06	2.46341e+07	4.48897e+06	6.44183e+06	4.52316e+06	6.64212e+06	5.19079e+06	4.75552e+06	3.52658e+06	4.79372e+06	4.18115e+06	4.74206e+06	6.35362e+06	6.2759e+06	6.26436e+06
Com_1265_neg	Dihydrokaempferol	N	C15H12O6	288.063	287.056	0.01601	[M-H]-	5.673	0.91	1	C18	Phenylpropanoids and polyketides	Flavonoids	Flavans	"480-20-6"	HMDB0030847	C00974	map00941;map00946;map01061;map01100;map01110	LMPK12140720	122850	O[C@@H]1[C@H](OC2=CC(O)=CC(O)=C2C1=O)C1=CC=C(O)C=C1	PADQINQHPQKXNL-LSDHHAIUSA-N	7.11754e+07	2.42324e+08	1.04627e+08	5.84303e+07	4.84476e+07	1.05198e+08	1.86254e+08	1.1923e+08	2.05583e+08	1.40601e+08	1.68285e+08	1.80207e+08	1.40529e+08	1.38127e+08	1.36005e+08
Com_709_neg	Monobutyl phthalate	N	C12H14O4	222.089	221.082	0.26908	[M-H]-	6.299	0.84	1	C18	Benzenoids	Benzene and substituted derivatives	Benzoic acids and derivatives	"131-70-4"	HMDB0013247	-	-	-	8575	CCCCOC(=O)C1=CC=CC=C1C(O)=O	YZBOVSFWWNVKRJ-UHFFFAOYSA-N	8.64916e+06	7.92613e+06	7.94816e+06	7.25572e+06	7.18686e+06	7.81858e+06	6.75467e+06	6.19485e+06	7.47715e+06	6.21242e+06	6.36094e+06	6.81183e+06	1.14617e+07	1.07464e+07	1.04961e+07
Com_1354_neg	Diosmetin	N	C16H12O6	300.063	299.056	0.2948	[M-H]-	6.118	0.88	1	C18	Phenylpropanoids and polyketides	Flavonoids	O-methylated flavonoids	"520-34-3"	HMDB0029676	C10038	-	LMPK12110824	5281612	COC1=C(O)C=C(C=C1)C1=CC(=O)C2=C(O1)C=C(O)C=C2O	MBNGWHIJMBWFHU-UHFFFAOYSA-N	4.37854e+07	3.12519e+07	3.95847e+07	3.11872e+07	3.87012e+07	3.47517e+07	3.8423e+07	3.31834e+07	2.97713e+07	2.49671e+07	3.70021e+07	4.14042e+07	3.31579e+07	3.30595e+07	3.2245e+07
Com_2098_neg	Gossypol	N	C30H30O8	518.194	517.187	0.76109	[M-H]-	8.617	0.95	1	C18	Lipids and lipid-like molecules	Prenol lipids	Sesquiterpenoids	"303-45-7"	HMDB0040723	C07667	map00909;map01062;map01110	LMPR0103330002	3503	CC(C)C1=C2C=C(C)C(=C(O)C2=C(C=O)C(O)=C1O)C1=C(O)C2=C(C=O)C(O)=C(O)C(C(C)C)=C2C=C1C	QBKSWRVVCFFDOT-UHFFFAOYSA-N	3.81228e+07	1.77325e+07	1.84525e+07	5.08718e+07	3.0517e+07	7.39359e+06	9.30555e+06	8.48188e+07	1.35001e+07	8.96366e+08	7.76331e+07	3.03557e+07	4.11087e+08	5.095e+08	4.18093e+08
Com_1381_neg	Morin	N	C15H10O7	302.043	301.035	0.31822	[M-H]-	5.873	0.97	1	C18	Phenylpropanoids and polyketides	Flavonoids	Flavones	"480-16-0"	HMDB0030796	C10105	-	LMPK12112517	5281670	OC1=CC(O)=C(C=C1)C1=C(O)C(=O)C2=C(O)C=C(O)C=C2O1	YXOLAZRVSSWPPT-UHFFFAOYSA-N	4.61041e+08	8.34664e+08	5.21207e+08	7.37698e+08	4.57026e+08	5.49587e+08	4.47163e+08	4.24436e+08	3.21157e+08	4.27496e+08	4.2373e+08	3.51051e+08	4.37176e+08	4.78236e+08	4.57569e+08
Com_2134_neg	Procyanidin A1	N	C30H24O12	576.127	575.12	1.18666	[M-H]-	5.256	0.96	1	C18	Phenylpropanoids and polyketides	Flavonoids	Biflavonoids and polyflavonoids	"103883-03-0"	HMDB0037656	C17624	-	-	9872976	O[C@H]1CC2=C(O)C=C3O[C@@]4(OC5=CC(O)=CC(O)=C5[C@@H]([C@H]4O)C3=C2O[C@@H]1C1=CC=C(O)C(O)=C1)C1=CC=C(O)C(O)=C1	NSEWTSAADLNHNH-TXZJYACMSA-N	2.06499e+08	1.23424e+08	2.293e+08	2.00153e+08	1.53776e+08	1.77271e+08	1.30561e+08	1.13087e+08	8.28796e+07	7.91346e+07	9.48068e+07	1.05631e+08	1.21192e+08	1.24641e+08	1.13889e+08
Com_2165_neg	Cinnamtannin B-1	N	C45H36O18	864.19	863.184	1.45676	[M-H]-	5.13	0.91	1	C18	Phenylpropanoids and polyketides	Flavonoids	Biflavonoids and polyflavonoids	"88082-60-4"	HMDB0037672	C17631	-	-	475277	[H][C@@]12[C@@H](O)[C@@](OC3=CC(O)=CC(O)=C13)(OC1=C2C2=C([C@@H]([C@@H](O)[C@H](O2)C2=CC=C(O)C(O)=C2)C2=C(O)C=C(O)C3=C2O[C@@H]([C@H](O)C3)C2=CC=C(O)C(O)=C2)C(O)=C1)C1=CC=C(O)C(O)=C1	BYSRPHRKESMCPO-LQNPQWRQSA-N	9.60707e+07	6.3333e+07	1.01812e+08	8.56353e+07	7.64622e+07	9.41271e+07	6.52085e+07	6.03866e+07	4.45552e+07	4.31263e+07	5.02801e+07	5.13651e+07	5.97011e+07	5.51255e+07	5.26215e+07
Com_164_neg	3',4'-Dihydroxyacetophenone	N	C8H8O3	152.047	151.04	0.35029	[M-H]-	5.4	0.89	1	C18	Organic oxygen compounds	Organooxygen compounds	Carbonyl compounds	"1197-09-7"	HMDB0029661	C10675	-	-	14530	CC(=O)C1=CC(O)=C(O)C=C1	UCQUAMAQHHEXGD-UHFFFAOYSA-N	8.29025e+07	1.39788e+08	7.87518e+07	6.32986e+07	9.12644e+07	1.57211e+08	3.52505e+07	3.21173e+07	3.63694e+07	2.91478e+07	3.17068e+07	4.03129e+07	4.40135e+07	4.3768e+07	4.29966e+07
Com_899_neg	Macurin	N	C13H10O6	262.048	243.029	1.83847	[M-H-H2O]-	5.663	0.83	1	C18	Benzenoids	Benzene and substituted derivatives	Benzophenones	"519-34-6"	HMDB0032644	C09951	-	-	68213	OC1=CC(O)=C(C(=O)C2=CC(O)=C(O)C=C2)C(O)=C1	XNWPXDGRBWJIES-UHFFFAOYSA-N	2.78441e+06	861405	1.18165e+06	1.16357e+06	1.12398e+06	827371	353102	732820	439727	244403	367285	520255	492789	851061	563091
Com_763_neg	1,2,3-Trimethoxybenzene	N	C9H12O3	168.079	227.092	0.38804	[M+CH3COOH-H]-	5.657	0.67	1	C18	Benzenoids	Phenol ethers	Anisoles	"634-36-6"	HMDB0303354	-	-	-	-	COC1=CC=CC(OC)=C1OC	CRUILBNAQILVHZ-UHFFFAOYSA-N	1.33754e+07	2.89717e+07	2.55317e+07	2.31901e+07	2.5234e+07	2.93717e+07	2.49371e+07	2.33205e+07	3.10428e+07	2.42087e+07	2.76855e+07	2.91693e+07	2.44942e+07	2.41953e+07	2.53799e+07
Com_845_neg	N-benzoyl-L-aspartic acid	N	C11H11NO5	237.064	236.056	0.28705	[M-H]-	5.43	0.82	1	C18	Organic acids and derivatives	Carboxylic acids and derivatives	Amino acids, peptides, and analogues	"4631-12-3"	HMDB0034251	-	-	-	95664	OC(=O)CC(NC(=O)C1=CC=CC=C1)C(O)=O	DJLTZJGULPLVOA-UHFFFAOYSA-N	2.49422e+07	3.86965e+07	4.26748e+07	3.92045e+07	1.86681e+07	2.44126e+07	4.2658e+07	2.90222e+07	3.46818e+07	2.98547e+07	2.87242e+07	4.58934e+07	4.04142e+07	2.34136e+07	2.32749e+07
Com_269_neg	2,3,4-Trihydroxybenzoic acid	N	C7H6O5	170.022	169.014	0.2188	[M-H]-	5.137	0.74	1	C18	Benzenoids	Benzene and substituted derivatives	Benzoic acids and derivatives	"610-02-6"	HMDB0059964	-	-	-	11874	OC(=O)C1=C(O)C(O)=C(O)C=C1	BRRSNXCXLSVPFC-UHFFFAOYSA-N	2.22385e+07	2.68501e+07	2.43821e+07	2.08149e+07	1.88026e+07	1.66245e+07	1.50481e+07	1.59251e+07	9.03645e+06	9.36382e+06	7.0756e+06	1.61539e+07	9.61839e+06	9.95201e+06	1.01053e+07
Com_503_neg	Dihydroferulic acid	N	C10H12O4	196.074	195.066	0.01514	[M-H]-	5.602	0.91	1	C18	Phenylpropanoids and polyketides	Phenylpropanoic acids	-	"1135-23-5"	HMDB0062121	-	-	-	14340	COC1=CC(CCC(O)=O)=CC=C1O	BOLQJTPHPSDZHR-UHFFFAOYSA-N	2.80058e+08	1.22957e+08	2.25288e+08	2.37259e+08	2.14646e+08	3.10105e+08	1.47339e+08	2.18201e+08	1.93126e+08	1.28722e+08	1.61961e+08	1.38173e+08	1.44123e+08	1.75781e+08	1.39573e+08
Com_258_neg	L-Fucitol	N	C6H14O5	166.084	165.077	0.41674	[M-H]-	1.397	0.74	1	C18	Organic oxygen compounds	Organooxygen compounds	Carbohydrates and carbohydrate conjugates	"13074-06-1"	HMDB0304954	-	-	-	445724	[H][C@@](C)(O)[C@@]([H])(O)[C@@]([H])(O)[C@]([H])(O)CO	SKCKOFZKJLZSFA-KCDKBNATSA-N	5.60729e+06	7.25978e+06	5.88596e+06	6.29139e+06	6.63521e+06	6.54072e+06	5.07967e+06	6.4594e+06	7.31403e+06	5.39477e+06	6.25384e+06	6.76951e+06	5.25452e+06	5.42333e+06	5.77654e+06
Com_423_neg	N-Acetylglutamine	N	C7H12N2O4	188.08	187.072	0.43589	[M-H]-	2.206	0.55	1	C18	Organic acids and derivatives	Carboxylic acids and derivatives	Amino acids, peptides, and analogues	"2490-97-3"	HMDB0006029	D07063	-	-	182230	CC(=O)N[C@@H](CCC(N)=O)C(O)=O	KSMRODHGGIIXDV-YFKPBYRVSA-N	3.55203e+06	4.30381e+06	3.34297e+06	3.53336e+06	3.40407e+06	3.44951e+06	6.36201e+06	6.75133e+06	7.59976e+06	5.55983e+06	6.89121e+06	2.03504e+06	4.74649e+06	4.69652e+06	4.69079e+06
Com_73_neg	L-Norleucine	N	C6H13NO2	131.095	130.087	0.30284	[M-H]-	5.612	0.71	1	C18	Organic acids and derivatives	Carboxylic acids and derivatives	Amino acids, peptides, and analogues	"327-57-1"	HMDB0001645	C01933	-	LMFA01100042	21236	CCCC[C@H](N)C(O)=O	LRQKBLKVPFOOQJ-YFKPBYRVSA-N	8.44249e+07	1.1481e+08	1.15311e+08	8.41826e+07	9.23955e+07	1.03719e+08	5.3579e+07	5.76766e+07	6.96414e+07	6.05763e+07	6.29683e+07	6.54985e+07	7.025e+07	7.28365e+07	7.04981e+07
Com_37_neg	Succinic Acid	N	C4H6O4	118.027	117.019	0.94747	[M-H]-	2.58	1.00	1	C18	Organic acids and derivatives	Carboxylic acids and derivatives	Dicarboxylic acids and derivatives	"110-15-6"	HMDB0000254	C00042	map00020;map00190;map00250;map00310;map00350;map00360;map00361;map00620;map00630;map00640;map00650;map00720;map00760;map00920;map01060;map01061;map01062;map01063;map01064;map01065;map01066;map01070;map01100;map01110;map01120;map01200;map01220;map02020;map04024;map04727;map04922;map05230	LMFA01170043	1738118	OC(=O)CCC(O)=O	KDYFGRWQOYBRFD-UHFFFAOYSA-N	7.1535e+09	9.67732e+09	8.32284e+09	6.87713e+09	8.30576e+09	8.22876e+09	1.70059e+09	1.76516e+09	1.98268e+09	7.83011e+08	1.85323e+09	9.58694e+08	5.09098e+09	4.83446e+09	4.8304e+09
Com_409_neg	Hendecanoic acid	N	C11H22O2	186.162	185.155	0.08928	[M-H]-	6.141	0.51	1	C18	Lipids and lipid-like molecules	Fatty Acyls	Fatty acids and conjugates	"112-37-8"	HMDB0000947	C17715	-	LMFA01010011	8180	CCCCCCCCCCC(O)=O	ZDPHROOEEOARMN-UHFFFAOYSA-N	7.20937e+06	8.66836e+06	7.16239e+06	6.72034e+06	6.5274e+06	6.92294e+06	6.18447e+06	8.12098e+06	8.3343e+06	6.64717e+06	6.84598e+06	6.76724e+06	6.68079e+06	6.70537e+06	6.46818e+06
Com_773_neg	Tetradecanoic acid	N	C14H28O2	228.209	227.202	0.03491	[M-H]-	9.266	0.81	1	C18	Lipids and lipid-like molecules	Fatty Acyls	Fatty acids and conjugates	"544-63-8"	HMDB0000806	C06424	map00061;map01100	LMFA01010014	11005	CCCCCCCCCCCCCC(O)=O	TUNFSRHWOTWDNC-UHFFFAOYSA-N	1.95098e+06	1.31057e+06	2.11166e+06	4.10946e+06	4.89419e+06	1.44825e+06	2.0185e+06	2.5777e+06	1.79345e+06	4.88529e+06	2.56887e+06	1.35993e+06	5.16705e+06	4.78416e+06	5.17556e+06
Com_1126_neg	cis-10-Heptadecenoic acid	N	C17H32O2	268.24	267.233	0.19818	[M-H]-	9.951	0.65	1	C18	Lipids and lipid-like molecules	Fatty Acyls	Fatty acids and conjugates	"29743-97-3"	HMDB0060038	-	-	LMFA01030283	5312435	CCCCCC\C=C/CCCCCCCCC(O)=O	GDTXICBNEOEPAZ-FPLPWBNLSA-N	7.15787e+06	3.20878e+06	4.60235e+06	6.07983e+06	1.65107e+07	4.73711e+06	1.84518e+06	1.47588e+06	1.88428e+06	3.57078e+06	2.99253e+06	1.18924e+06	9.9514e+06	9.23418e+06	9.35823e+06
Com_1571_neg	Heneicosanoic acid	N	C21H42O2	326.318	325.311	0.37636	[M-H]-	9.263	0.87	1	C18	Lipids and lipid-like molecules	Fatty Acyls	Fatty acids and conjugates	"2363-71-5"	HMDB0002345	-	-	LMFA01010021	16898	CCCCCCCCCCCCCCCCCCCCC(O)=O	CKDDRHZIAZRDBW-UHFFFAOYSA-N	1.56891e+06	338413	199298	708893	648911	1.37552e+06	515182	241644	190398	399719	427051	863195	993661	1.57632e+06	1.2416e+06
Com_319_neg	Suberic acid	N	C8H14O4	174.089	173.082	0.48835	[M-H]-	5.88	1.00	1	C18	Lipids and lipid-like molecules	Fatty Acyls	Fatty acids and conjugates	"505-48-6"	HMDB0000893	C08278	-	LMFA01170001	10457	OC(=O)CCCCCCC(O)=O	TYFQFVWCELRYAO-UHFFFAOYSA-N	4.46373e+07	3.76604e+07	3.44515e+07	4.52479e+07	4.3085e+07	3.93935e+06	2.09669e+07	4.29982e+07	2.79485e+07	3.25985e+07	1.70995e+07	5.24173e+06	2.36308e+07	3.43257e+07	3.06664e+07
Com_88_neg	Threonic acid	N	C4H8O5	136.037	135.03	0.4552	[M-H]-	1.341	0.88	1	C18	Organic oxygen compounds	Organooxygen compounds	Carbohydrates and carbohydrate conjugates	"7306-96-9"	HMDB0000943	C01620	map00053;map01100	-	5460407	OC[C@H](O)[C@@H](O)C(O)=O	JPIJQSOTBSSVTP-STHAYSLISA-N	2.4565e+08	2.79198e+08	1.79524e+08	2.50134e+08	2.71857e+08	2.39955e+08	1.48992e+08	1.50534e+08	1.27183e+08	1.24364e+08	2.05727e+08	1.37894e+08	1.54661e+08	1.2848e+08	2.4652e+08
Com_6_neg	alpha-Hydroxyisobutyric acid	N	C4H8O3	104.047	103.04	0.61952	[M-H]-	3.082	0.89	1	C18	Organic acids and derivatives	Hydroxy acids and derivatives	Alpha hydroxy acids and derivatives	"594-61-6"	HMDB0000729	C21297	-	LMFA01050417	11671	CC(C)(O)C(O)=O	BWLBGMIXKSTLSX-UHFFFAOYSA-N	6.74186e+07	1.04272e+08	4.82098e+07	5.71424e+07	5.32526e+07	5.68679e+07	2.81688e+07	3.98203e+07	3.47391e+07	3.74289e+07	4.10521e+07	3.46543e+07	5.06794e+07	5.12836e+07	4.65185e+07
Com_159_neg	Hydrocinnamic acid	N	C9H10O2	150.068	149.061	0.04281	[M-H]-	5.626	0.61	1	C18	Phenylpropanoids and polyketides	Phenylpropanoic acids	-	"501-52-0"	HMDB0000764	C05629	map00360;map01100;map01120;map01220	-	107	OC(=O)CCC1=CC=CC=C1	XMIIGOLPHOKFCH-UHFFFAOYSA-N	3.62538e+06	4.5403e+06	4.21533e+06	3.65001e+06	3.1087e+06	3.42969e+06	1.26733e+07	1.64926e+07	1.85081e+07	1.49668e+07	1.28229e+07	1.66136e+07	9.36127e+06	1.02517e+07	1.01777e+07
Com_315_neg	Shikimic acid	N	C7H10O5	174.053	173.045	0.38787	[M-H]-	1.524	0.58	1	C18	Organic oxygen compounds	Organooxygen compounds	Alcohols and polyols	"138-59-0"	HMDB0003070	C00493	map00400;map00996;map00999;map01060;map01061;map01063;map01070;map01100;map01110;map01230;map01240	-	8742	O[C@@H]1CC(=C[C@@H](O)[C@H]1O)C(O)=O	JXOHGGNKMLTUBP-HSUXUTPPSA-N	5.08958e+06	6.04479e+06	5.32263e+06	5.18129e+06	4.99152e+06	5.01255e+06	4.42801e+06	5.1478e+06	5.94646e+06	4.90817e+06	2.78981e+06	3.24407e+06	3.72464e+06	6.09493e+06	4.33831e+06
Com_494_neg	4-Hydroxyhippuric acid	N	C9H9NO4	195.053	194.046	0.11402	[M-H]-	5.022	0.74	1	C18	Benzenoids	Benzene and substituted derivatives	Benzoic acids and derivatives	"2482-25-9"	HMDB0013678	-	-	-	151012	OC(=O)CNC(=O)C1=CC=C(O)C=C1	ZMHLUFWWWPBTIU-UHFFFAOYSA-N	1.08537e+07	8.0303e+06	1.00647e+07	7.75039e+06	8.92923e+06	8.80005e+06	1.57782e+07	1.02217e+07	1.05241e+07	1.53483e+07	1.07489e+07	1.16105e+07	6.77983e+06	4.48817e+06	6.03131e+06
Com_243_neg	Phthalic acid	N	C8H6O4	166.027	165.019	0.29888	[M-H]-	5.453	0.91	1	C18	Benzenoids	Benzene and substituted derivatives	Benzoic acids and derivatives	"88-99-3"	HMDB0002107	C01606	map00624;map01100;map01120;map01220;map02010	-	1017	OC(=O)C1=CC=CC=C1C(O)=O	XNGIFLGASWRNHJ-UHFFFAOYSA-N	8.49955e+07	6.21821e+07	7.39678e+07	6.80322e+07	6.90008e+07	7.72189e+07	8.31054e+07	7.82843e+07	8.4221e+07	8.10121e+07	7.93663e+07	8.60467e+07	9.14349e+07	7.85734e+07	7.8063e+07
Com_97_neg	3-Hydroxybenzoic acid	N	C7H6O3	138.032	137.024	0.51332	[M-H]-	5.302	0.87	1	C18	Benzenoids	Benzene and substituted derivatives	Benzoic acids and derivatives	"99-06-9"	HMDB0002466	C00587	map00362;map00400;map00623;map00624;map01120;map01220	-	7420	OC(=O)C1=CC(O)=CC=C1	IJFXRHURBJZNAO-UHFFFAOYSA-N	6.03148e+08	2.77e+08	3.8219e+08	3.39617e+08	3.47809e+08	4.60385e+08	7.04447e+08	8.39286e+08	8.0181e+08	6.43872e+08	7.04182e+08	7.46623e+08	5.54473e+08	5.45711e+08	5.14076e+08
Com_238_neg	L-Rhamnose	N	C6H12O5	164.068	163.061	0.29475	[M-H]-	1.39	0.64	1	C18	Organic oxygen compounds	Organooxygen compounds	Carbohydrates and carbohydrate conjugates	"3615-41-6"	HMDB0000849	C00507	map00051;map01100;map01120	-	25310	C[C@@H]1OC(O)[C@H](O)[C@H](O)[C@H]1O	SHZGCJCMOBCMKK-JFNONXLTSA-N	3.05739e+07	3.40787e+07	2.41228e+07	2.32872e+07	2.34046e+07	2.39448e+07	1.26529e+07	1.00911e+07	1.21207e+07	8.91923e+06	1.05571e+07	1.5441e+07	1.79519e+07	1.45793e+07	1.902e+07
Com_230_neg	3-hydroxy-3-methylglutarate	N	C6H10O5	162.053	161.046	0.48361	[M-H]-	3.168	0.97	1	C18	Lipids and lipid-like molecules	Fatty Acyls	Fatty acids and conjugates	"503-49-1"	HMDB0000355	C03761	-	-	1662	CC(O)(CC(O)=O)CC(O)=O	NPOAOTPXWNWTSH-UHFFFAOYSA-N	2.86391e+08	6.61814e+08	3.93921e+08	4.71218e+08	2.97595e+08	3.87444e+08	3.79833e+08	5.33357e+08	6.06446e+08	4.61171e+08	4.12214e+08	4.81087e+08	4.03526e+08	2.65896e+08	4.22523e+08
Com_668_neg	3-hydroxylaurate	N	C12H24O3	216.173	215.165	0.04026	[M-H]-	7.292	0.87	1	C18	Organic acids and derivatives	Hydroxy acids and derivatives	Medium-chain hydroxy acids and derivatives	"1883-13-2"	HMDB0000387	-	-	LMFA01050037	5312805	CCCCCCCCC[C@H](O)CC(O)=O	MUCMKTPAZLSKTL-NSHDSACASA-N	9.92685e+06	1.33708e+07	1.70313e+07	1.30244e+07	9.21997e+06	1.02031e+07	1.48277e+07	1.40846e+07	1.71474e+07	1.48008e+07	1.46165e+07	1.41051e+07	1.31034e+07	1.25879e+07	1.2036e+07
Com_47_neg	3,4-dihydroxybutyrate	N	C4H8O4	120.042	119.035	0.10454	[M-H]-	1.377	0.73	1	C18	Organic acids and derivatives	Hydroxy acids and derivatives	Beta hydroxy acids and derivatives	"51267-44-8"	HMDB0000337	-	-	LMFA01050378	150929	OCC(O)CC(O)=O	DZAIOXUZHHTJKN-UHFFFAOYSA-N	5.09136e+07	3.35451e+07	4.1376e+07	4.45344e+07	4.84129e+07	5.01169e+07	4.35929e+07	4.01284e+07	4.61793e+07	1.95308e+07	4.63125e+07	4.79333e+07	3.87441e+07	3.90766e+07	4.24975e+07
Com_239_neg	N-formylanthranilic acid	N	C8H7NO3	165.043	164.035	0.02769	[M-H]-	5.584	0.53	1	C18	Benzenoids	Benzene and substituted derivatives	Benzoic acids and derivatives	"3342-77-6"	HMDB0004089	C05653	map00380;map01100	-	101399	OC(=O)C1=CC=CC=C1NC=O	LLLPDUXGHXIXIW-UHFFFAOYSA-N	6.68106e+06	3.78876e+06	4.68043e+06	6.98555e+06	7.14411e+06	2.92921e+06	4.44867e+06	4.40445e+06	5.36078e+06	4.22201e+06	4.669e+06	4.75472e+06	5.10699e+06	3.70811e+06	5.18862e+06
Com_35_neg	Norvaline	N	C5H11NO2	117.079	116.072	0.12854	[M-H]-	1.45	0.73	1	C18	Organic acids and derivatives	Carboxylic acids and derivatives	Amino acids, peptides, and analogues	"760-78-1"	HMDB0013716	C01799	-	-	439575	CCC[C@@H](N)C(O)=O	SNDPXSYFESPGGJ-SCSAIBSYSA-N	1.63521e+07	2.07083e+07	3.27134e+07	1.75133e+07	1.69073e+07	2.05622e+07	1.72724e+07	2.09332e+07	2.26337e+07	1.96133e+07	2.07467e+07	2.37279e+07	1.63223e+07	1.69597e+07	1.60709e+07
Com_527_neg	Gama-glutamylalanine	N	C8H14N2O5	218.09	199.072	0.82992	[M-H-H2O]-	1.53	0.85	1	C18	Organic acids and derivatives	Carboxylic acids and derivatives	Amino acids, peptides, and analogues	"5875-41-2"	HMDB0006248	C03740	map00480;map01100	-	440103	C[C@H](NC(=O)CC[C@H](N)C(O)=O)C(O)=O	WQXXXVRAFAKQJM-WHFBIAKZSA-N	1.52567e+06	3.45616e+06	1.47327e+06	1.74296e+06	1.42913e+06	1.49044e+06	4.1127e+07	4.64679e+07	5.81213e+07	4.49145e+07	5.25688e+07	4.7939e+07	1.44332e+07	9.35734e+06	9.20724e+06
Com_997_neg	2-Keto-D-Gluconic acid	N	C6H10O7	194.043	253.056	0.78511	[M+CH3COOH-H]-	1.314	0.59	1	C18	Organic oxygen compounds	Organooxygen compounds	Carbohydrates and carbohydrate conjugates	"669-90-9"	HMDB0011732	C06473	map00030;map01100;map01120	-	50	OCC(O)C(O)C(O)C(=O)C(O)=O	VBUYCZFBVCCYFD-UHFFFAOYSA-N	8.2409e+06	9.18086e+06	1.63096e+07	8.57175e+06	1.26263e+07	9.13019e+06	3.45154e+06	2.74301e+06	3.63785e+06	2.8139e+06	3.20842e+06	3.88284e+06	6.29696e+06	6.18971e+06	5.94797e+06
Com_354_neg	Caffeate	N	C9H8O4	180.042	179.035	0.25535	[M-H]-	5.415	0.96	1	C18	Phenylpropanoids and polyketides	Cinnamic acids and derivatives	Hydroxycinnamic acids and derivatives	"501-16-6"	HMDB0001964	C01197	map00940;map00996;map01061;map01100;map01110;map01220	-	689043	OC(=O)\C=C\C1=CC(O)=C(O)C=C1	QAIPRVGONGVQAS-DUXPYHPUSA-N	6.54799e+08	6.48435e+08	4.24815e+08	4.76529e+08	6.19455e+08	6.08527e+08	2.23933e+09	2.3245e+09	2.85035e+09	2.32123e+09	2.39082e+09	2.49053e+09	1.66913e+09	1.63715e+09	1.65187e+09
Com_486_neg	trans-Ferulic acid	N	C10H10O4	194.058	193.051	0.01506	[M-H]-	5.627	0.93	1	C18	Phenylpropanoids and polyketides	Cinnamic acids and derivatives	Hydroxycinnamic acids and derivatives	"537-98-4"	HMDB0000954	C01494	map00940;map00996;map01061;map01100;map01110	-	445858	COC1=C(O)C=CC(\C=C\C(O)=O)=C1	KSEBMYQBYZTDHS-HWKANZROSA-N	7.80995e+07	9.52303e+07	7.42617e+07	6.32541e+07	4.75594e+07	5.6238e+07	2.36988e+08	2.88546e+08	3.11254e+08	2.51547e+08	2.40816e+08	2.78383e+08	1.82326e+08	1.79988e+08	1.74809e+08
Com_254_neg	3-(2-Hydroxyphenyl)propanoic acid	N	C9H10O3	166.063	165.056	0.39227	[M-H]-	6.249	0.97	1	C18	Phenylpropanoids and polyketides	Phenylpropanoic acids	-	"495-78-3"	HMDB0033752	C01198	map00360;map00624;map00999;map01100;map01120	-	873	OC(=O)CCC1=CC=CC=C1O	CJBDUOMQLFKVQC-UHFFFAOYSA-N	5.94455e+07	6.23945e+07	6.1956e+07	5.73909e+07	5.44136e+07	5.99822e+07	7.3526e+07	7.75897e+07	8.48991e+07	7.27891e+07	7.59474e+07	7.99832e+07	6.30601e+07	6.42695e+07	5.97504e+07
Com_1330_neg	trans-10-Nonadecenoic acid(C19-1T)	N	C19H36O2	296.272	295.264	0.0107	[M-H]-	10.851	0.88	1	C18	Lipids and lipid-like molecules	Fatty Acyls	Fatty acids and conjugates	"147527-21-7"	-	-	-	LMFA01030361	5312512	CCCCCCCCC=CCCCCCCCCC(=O)O	BBOWBNGUEWHNQZ-MDZDMXLPSA-N	9.05477e+06	4.69337e+06	2.11965e+07	1.40029e+07	2.74049e+07	7.55258e+06	7.97398e+06	1.00298e+07	1.78777e+07	1.51353e+07	1.77929e+07	9.26938e+06	2.47309e+07	2.59561e+07	2.63944e+07
Com_51_neg	4-Hydroxybenzaldehyde	N	C7H6O2	122.037	121.03	0.49011	[M-H]-	5.497	1.00	1	C18	Organic oxygen compounds	Organooxygen compounds	Carbonyl compounds	"123-08-0"	HMDB0011718	C00633	map00363;map00623;map00627;map01061;map01100;map01120	-	126	OC1=CC=C(C=O)C=C1	RGHHSNMVTDWUBI-UHFFFAOYSA-N	1.53963e+08	8.06016e+07	1.24603e+08	8.57171e+07	8.00676e+07	1.2097e+08	7.06828e+07	6.64834e+07	8.75705e+07	6.66488e+07	6.70298e+07	1.39834e+08	1.11788e+08	9.89661e+07	9.52066e+07
Com_719_neg	L-Galactono-1,4-lactone	N	C6H10O6	178.048	223.046	0.72389	[M+HCOOH-H]-	1.362	0.83	1	C18	Organoheterocyclic compounds	Lactones	Gamma butyrolactones	"1668-08-2"	HMDB0304401	C01115	map00053;map01100;map01110;map01240	-	-	[H][C@@]1(OC(=O)[C@@H](O)[C@@H]1O)[C@@H](O)CO	SXZYCXMUPBBULW-NEEWWZBLSA-N	4.538e+07	1.11489e+08	4.97535e+07	4.93007e+07	4.69835e+07	8.35993e+07	2.48263e+07	2.93229e+07	2.84599e+07	2.06347e+07	2.73758e+07	2.45307e+07	3.79029e+07	3.37088e+07	3.36766e+07
Com_261_neg	3,4-Dihydroxymandelaldehyde	N	C8H8O4	168.042	167.035	0.1689	[M-H]-	4.898	0.98	1	C18	Benzenoids	Benzene and substituted derivatives	Phenylacetaldehydes	"13023-73-9"	HMDB0006242	C05577	map00350;map01100	-	151725	OC(C=O)C1=CC(O)=C(O)C=C1	YUGMCLJIWGEKCK-UHFFFAOYSA-N	8.77736e+07	7.84399e+07	1.43187e+08	6.09138e+07	4.97732e+07	1.59607e+08	1.72594e+08	2.32064e+08	2.10053e+08	1.65402e+08	2.05868e+08	1.92938e+08	1.72149e+08	1.66095e+08	1.21855e+08
Com_110_neg	Ectoine	N	C6H10N2O2	142.074	141.067	0.16832	[M-H]-	1.397	0.53	1	C18	Organic acids and derivatives	Carboxylic acids and derivatives	Amino acids, peptides, and analogues	"96702-03-3"	HMDB0240650	C06231	map00260;map01100;map01120	-	126041	CC1=NCC[C@H](N1)C(O)=O	WQXNXVUDBPYKBA-YFKPBYRVSA-N	1.50166e+06	2.13642e+06	1.4762e+06	1.41535e+06	1.17878e+06	1.5926e+06	2.13581e+06	2.61391e+06	2.94534e+06	2.14686e+06	2.51346e+06	3.02089e+06	1.62934e+06	1.78116e+06	1.66545e+06
Com_512_neg	3-(3,4-Dihydroxyphenyl)lactic acid	N	C9H10O5	198.053	197.045	0.14384	[M-H]-	4.977	0.93	1	C18	Phenylpropanoids and polyketides	Phenylpropanoic acids	-	"76822-21-4"	HMDB0003503	C01207	-	-	439435	OC(CC1=CC(O)=C(O)C=C1)C(O)=O	PAFLSMZLRSPALU-UHFFFAOYSA-N	2.99046e+07	2.49729e+07	4.50231e+07	2.14347e+07	2.06808e+07	2.95345e+07	1.25018e+08	1.43596e+08	2.16846e+08	1.5069e+08	1.40524e+08	1.32256e+08	7.23097e+07	6.50326e+07	6.69136e+07
Com_784_neg	Dodecanedioic acid	N	C12H22O4	230.152	229.144	0.77935	[M-H]-	6.41	0.89	1	C18	Lipids and lipid-like molecules	Fatty Acyls	Fatty acids and conjugates	"693-23-2"	HMDB0000623	C02678	-	LMFA01170009	12736	OC(=O)CCCCCCCCCCC(O)=O	TVIDDXQYHWJXFK-UHFFFAOYSA-N	7.5913e+07	7.99787e+07	8.94492e+07	7.54384e+07	7.02132e+07	6.18623e+07	5.07406e+07	6.93633e+07	7.68426e+07	6.69051e+07	7.13845e+07	6.1743e+07	6.98207e+07	7.40628e+07	7.1059e+07
Com_247_neg	D-Xylonic acid	N	C5H10O6	166.048	165.04	0.40236	[M-H]-	1.334	0.98	1	C18	Organic oxygen compounds	Organooxygen compounds	Carbohydrates and carbohydrate conjugates	"526-91-0"	HMDB0059750	C00502	map00040;map01100	-	6602431	OC[C@@H](O)[C@H](O)[C@@H](O)C(O)=O	QXKAIJAYHKCRRA-FLRLBIABSA-N	4.09332e+08	3.82021e+08	1.36534e+09	3.81718e+08	4.88289e+08	4.7452e+08	1.21591e+08	1.15475e+08	8.80525e+07	9.48015e+07	7.78633e+07	9.59604e+07	3.00961e+08	2.78387e+08	2.99559e+08
Com_105_neg	3-Hydroxypicolinic acid	N	C6H5NO3	139.027	138.02	0.28199	[M-H]-	1.534	0.91	1	C18	Organoheterocyclic compounds	Pyridines and derivatives	Pyridinecarboxylic acids and derivatives	"874-24-8"	HMDB0013188	C18620	-	-	13401	OC(=O)C1=C(O)C=CC=N1	BRARRAHGNDUELT-UHFFFAOYSA-N	8.14078e+06	1.97828e+07	6.93654e+06	8.13167e+06	7.69078e+06	8.27972e+06	3.55149e+06	4.52133e+06	4.17477e+06	3.71613e+06	3.79839e+06	3.91006e+06	5.47131e+06	5.59506e+06	5.59821e+06
Com_255_neg	L-3-Phenyllactic Acid	N	C9H10O3	166.063	165.056	0.13502	[M-H]-	5.73	0.98	1	C18	Phenylpropanoids and polyketides	Phenylpropanoic acids	-	"20312-36-1"	HMDB0000748	C05607	map00360;map00960;map01064;map01100;map01110	-	643327	O[C@H](CC1=CC=CC=C1)C(O)=O	VOXXWSYKYCBWHO-QMMMGPOBSA-N	1.01122e+09	8.94726e+08	1.2814e+09	9.66149e+08	9.34104e+08	1.04388e+09	1.47952e+09	1.52597e+09	1.60097e+09	1.43505e+09	1.4202e+09	1.58662e+09	1.24195e+09	1.21997e+09	1.24531e+09
Com_168_neg	Xylitol	N	C5H12O5	152.068	151.061	0.57069	[M-H]-	1.352	0.98	1	C18	Organic oxygen compounds	Organooxygen compounds	Carbohydrates and carbohydrate conjugates	"87-99-0"	HMDB0242149	C00379	map00040;map01100;map02010	-	6912	OC[C@H](O)C(O)[C@H](O)CO	HEBKCHPVOIAQTA-NGQZWQHPSA-N	8.9602e+07	1.13208e+08	1.25388e+08	1.55166e+08	1.24353e+08	1.09184e+08	6.74841e+07	8.12395e+07	9.40418e+07	7.79622e+07	8.4971e+07	9.31506e+07	8.01141e+07	8.40928e+07	8.59997e+07
Com_1258_neg	Hexadecanedioic acid	N	C16H30O4	286.214	285.207	0.21861	[M-H]-	7.59	0.75	1	C18	Lipids and lipid-like molecules	Fatty Acyls	Fatty acids and conjugates	"505-54-4"	HMDB0000672	C19615	map00073;map01100	LMFA01170022	10459	OC(=O)CCCCCCCCCCCCCCC(O)=O	QQHJDPROMQRDLA-UHFFFAOYSA-N	9.32266e+06	2.85869e+07	2.72548e+07	1.20642e+07	1.0782e+07	9.92853e+06	1.26783e+07	1.56415e+07	1.44523e+07	1.70182e+07	4.22259e+07	1.39156e+07	1.53142e+07	1.52807e+07	1.50651e+07
Com_1164_neg	2-Hydroxyhexadecanoic acid	N	C16H32O3	272.235	271.228	0.58652	[M-H]-	9.251	0.98	1	C18	Lipids and lipid-like molecules	Fatty Acyls	Fatty acids and conjugates	"764-67-0"	HMDB0031057	-	-	LMFA01050047	92836	CCCCCCCCCCCCCCC(C(=O)O)O	JGHSBPIZNUXPLA-UHFFFAOYSA-N	9.23205e+07	6.5883e+07	1.51052e+08	1.31981e+08	1.90268e+08	6.87812e+07	4.06806e+07	3.33334e+07	3.17231e+07	3.96246e+07	5.28408e+07	3.32153e+07	1.13046e+08	2.02151e+08	1.11928e+08
Com_217_neg	2-hydroxyoctanoic acid	N	C8H16O3	160.11	159.103	0.02446	[M-H]-	6.121	0.95	1	C18	Lipids and lipid-like molecules	Fatty Acyls	Fatty acids and conjugates	"617-73-2"	HMDB0000711	-	-	LMFA01050020	94180	CCCCCCC(O)C(O)=O	JKRDADVRIYVCCY-UHFFFAOYSA-N	1.36145e+08	1.43879e+08	1.1655e+08	1.215e+08	1.13369e+08	1.20632e+08	9.77872e+07	1.09358e+08	1.14218e+08	9.62841e+07	1.00206e+08	1.04733e+08	1.09193e+08	1.08227e+08	1.06299e+08
Com_1034_neg	2'-O-Methyluridine	N	C10H14N2O6	258.085	257.078	0.31867	[M-H]-	4.777	0.84	1	C18	Nucleosides, nucleotides, and analogues	Pyrimidine nucleosides	-	"2140-76-3"	HMDB0240328	-	-	-	102212	CO[C@@H]1[C@H](O)[C@@H](CO)O[C@H]1N1C=CC(=O)NC1=O	SXUXMRMBWZCMEN-ZOQUXTDFSA-N	9.83285e+06	2.22271e+07	2.8472e+07	7.53993e+06	5.74432e+06	1.36254e+07	1.34604e+07	1.62987e+07	1.849e+07	1.41623e+07	1.42892e+07	1.61865e+07	1.39057e+07	1.27921e+07	1.24642e+07
Com_1_neg	2-Ketobutyric acid	N	C4H6O3	102.032	101.024	0.22024	[M-H]-	1.374	0.76	1	C18	Organic acids and derivatives	Keto acids and derivatives	Short-chain keto acids and derivatives	"600-18-0"	HMDB0000005	C00109	map00260;map00270;map00290;map00640;map00660;map01100;map01110;map01210;map01230	LMFA01060002	58	CCC(=O)C(O)=O	TYEYBOSBBBHJIV-UHFFFAOYSA-N	5.7393e+07	6.60659e+07	7.24908e+07	5.50922e+07	6.24722e+07	5.83677e+07	5.12783e+07	4.39255e+07	5.82131e+07	4.81134e+07	4.87971e+07	5.6489e+07	4.7017e+07	4.86257e+07	4.32586e+07
Com_219_neg	N-Formyl-L-aspartate	N	C5H7NO5	161.032	160.025	0.06002	[M-H]-	1.385	0.67	1	C18	Organic acids and derivatives	Carboxylic acids and derivatives	Amino acids, peptides, and analogues	"19427-28-2"	HMDB0060495	C01044	map00340;map01100	-	88052	[H][C@@](CC(O)=O)(N=CO)C(O)=O	MQUUQXIFCBBFDP-VKHMYHEASA-N	7.65318e+06	4.23281e+06	7.16728e+06	6.53049e+06	5.57245e+06	4.74756e+06	3.81318e+06	3.57991e+06	9.3384e+06	3.43431e+06	7.81879e+06	5.38326e+06	3.35658e+06	3.43117e+06	3.81279e+06
Com_375_neg	Dulcitol	N	C6H14O6	182.079	181.072	0.15853	[M-H]-	1.314	0.83	1	C18	Organic oxygen compounds	Organooxygen compounds	Carbohydrates and carbohydrate conjugates	"608-66-2"	HMDB0011632	C01697	map00052;map01100;map02060	-	5460044	OC[C@H](O)[C@@H](O)[C@H](O)[C@@H](O)CO	FBPFZTCFMRRESA-UNTFVMJOSA-N	4.54275e+07	6.89203e+07	5.63457e+07	4.86467e+07	3.18675e+07	3.53971e+07	4.03921e+07	4.09946e+07	4.74092e+07	4.30596e+07	4.87956e+07	5.21796e+07	4.26119e+07	4.22908e+07	4.27487e+07
Com_124_neg	Indole-3-carboxaldehyde	N	C9H7NO	145.053	144.045	0.01824	[M-H]-	5.761	1.00	1	C18	Organoheterocyclic compounds	Indoles and derivatives	Indoles	"487-89-8"	HMDB0029737	C08493	-	-	10256	O=CC1=CNC2=C1C=CC=C2	OLNJUISKUQQNIM-UHFFFAOYSA-N	3.69147e+07	2.08901e+07	2.34774e+07	2.58247e+07	1.91739e+07	2.75792e+07	2.19565e+07	2.89135e+07	3.22335e+07	2.3492e+07	2.30487e+07	2.34614e+07	2.35887e+07	2.39827e+07	2.30914e+07
Com_482_neg	Phenylacetylglycine	N	C10H11NO3	193.074	192.067	0.03467	[M-H]-	5.648	0.78	1	C18	Organic acids and derivatives	Carboxylic acids and derivatives	Amino acids, peptides, and analogues	"500-98-1"	HMDB0000821	C05598	map00360	-	68144	OC(=O)CNC(=O)CC1=CC=CC=C1	UTYVDVLMYQPLQB-UHFFFAOYSA-N	2.65317e+07	2.70318e+07	1.54246e+07	1.91958e+07	2.29147e+07	1.91657e+07	1.3549e+07	1.33101e+07	1.58892e+07	1.51779e+07	1.33402e+07	1.51925e+07	1.6742e+07	1.73782e+07	1.69609e+07
Com_373_neg	3,4-Dihydroxyhydrocinnamic acid	N	C9H10O4	182.058	181.051	0.01414	[M-H]-	5.383	0.95	1	C18	Phenylpropanoids and polyketides	Phenylpropanoic acids	-	"1078-61-1"	HMDB0000423	C10447	map00350;map00946;map01100	-	348154	OC(=O)CCC1=CC(O)=C(O)C=C1	DZAUWHJDUNRCTF-UHFFFAOYSA-N	2.13706e+09	1.32212e+09	1.67203e+09	1.56001e+09	1.40273e+09	2.14016e+09	1.04216e+09	1.22417e+09	1.28333e+09	1.15934e+09	1.12053e+09	1.15727e+09	1.26657e+09	1.23637e+09	1.2254e+09
Com_5_neg	2-Hydroxybutyric acid	N	C4H8O3	104.047	103.04	0.76479	[M-H]-	3.562	0.94	1	C18	Organic acids and derivatives	Hydroxy acids and derivatives	Alpha hydroxy acids and derivatives	"3347-90-8"	HMDB0000008	C05984	map00640	LMFA01050342	440864	CC[C@H](O)C(O)=O	AFENDNXGAFYKQO-VKHMYHEASA-N	1.24656e+08	2.12277e+08	5.3688e+07	1.10054e+08	9.34063e+07	1.09834e+08	7.70939e+07	1.02975e+08	8.19812e+07	9.51905e+07	1.0414e+08	6.94749e+07	8.73251e+07	8.50994e+07	8.27338e+07
Com_176_neg	Hydroxytyrosol	N	C8H10O3	154.063	153.056	0.32394	[M-H]-	5.095	0.78	1	C18	Benzenoids	Phenols	Tyrosols and derivatives	"10597-60-1"	HMDB0005784	-	-	-	82755	OCCC1=CC=C(O)C(O)=C1	JUUBCHWRXWPFFH-UHFFFAOYSA-N	3.28409e+07	2.47549e+07	3.08379e+07	2.89363e+07	2.43072e+07	3.6962e+07	3.00263e+07	3.79735e+07	3.69008e+07	3.27471e+07	3.49608e+07	2.97451e+07	2.98755e+07	2.64861e+07	2.86298e+07
Com_270_neg	Gallic acid	N	C7H6O5	170.022	169.014	0.16078	[M-H]-	3.096	0.99	1	C18	Benzenoids	Benzene and substituted derivatives	Benzoic acids and derivatives	"149-91-7"	HMDB0005807	C01424	map00627;map00999;map01061;map01120	-	370	OC(=O)C1=CC(O)=C(O)C(O)=C1	LNTHITQWFMADLM-UHFFFAOYSA-N	2.64292e+07	5.42936e+07	8.9363e+06	2.62131e+07	1.13241e+07	2.24293e+07	3.89975e+07	6.0979e+07	5.45489e+07	5.24649e+07	4.50003e+07	2.8549e+07	3.02297e+07	1.72821e+07	2.50514e+07
Com_566_neg	Xanthurenic acid	N	C10H7NO4	205.038	204.03	0.13735	[M-H]-	5.308	0.97	1	C18	Organoheterocyclic compounds	Quinolines and derivatives	Quinoline carboxylic acids	"59-00-7"	HMDB0000881	C02470	map00380	-	5699	OC(=O)C1=NC2=C(O)C=CC=C2C(O)=C1	FBZONXHGGPHHIY-UHFFFAOYSA-N	3.23414e+08	3.21449e+08	4.92202e+08	2.76135e+08	2.75033e+08	2.75053e+08	2.16255e+08	1.88959e+08	2.29981e+08	2.41737e+08	2.0577e+08	2.04328e+08	2.14676e+08	2.1273e+08	2.0282e+08
Com_33_neg	Maleic acid	N	C4H4O4	116.011	115.004	0.6691	[M-H]-	1.984	0.82	1	C18	Organic acids and derivatives	Carboxylic acids and derivatives	Dicarboxylic acids and derivatives	"110-16-7"	HMDB0000176	C01384	map00350;map00650;map00760;map01100;map01120	-	444266	OC(=O)\C=C/C(O)=O	VZCYOOQTPOCHFL-UPHRSURJSA-N	1.40851e+06	3.70697e+06	2.96665e+06	3.02644e+06	2.4984e+06	2.45612e+06	8.70324e+06	8.0169e+06	7.52053e+06	7.31716e+06	1.31891e+07	4.94922e+06	6.21702e+06	6.09501e+06	6.34666e+06
Com_1876_neg	Trehalose	N	C12H22O11	342.116	387.114	0.82972	[M+HCOOH-H]-	1.356	0.76	1	C18	Organic oxygen compounds	Organooxygen compounds	Carbohydrates and carbohydrate conjugates	"99-20-7"	HMDB0000975	C01083	map00074;map00500;map01100;map01110;map02010;map02060	-	7427	OC[C@H]1O[C@H](O[C@H]2O[C@H](CO)[C@@H](O)[C@H](O)[C@H]2O)[C@H](O)[C@@H](O)[C@@H]1O	HDTRYLNUVZCQOY-LIZSDCNHSA-N	2.84628e+07	9.65622e+06	1.85081e+07	1.57031e+07	3.18363e+07	2.57812e+07	8.43235e+06	6.60732e+06	6.47412e+06	4.05875e+06	6.25349e+06	1.11272e+07	1.03367e+07	1.0936e+07	1.05324e+07
Com_309_neg	Isocitrate	N	C6H8O7	192.027	173.009	1.07736	[M-H-H2O]-	1.39	0.86	1	C18	Organic acids and derivatives	Carboxylic acids and derivatives	Tricarboxylic acids and derivatives	"320-77-4"	HMDB0000193	C00311	map00020;map00630;map00720;map01060;map01061;map01062;map01063;map01064;map01065;map01066;map01070;map01100;map01110;map01120;map01200;map01210;map01230;map01240;map04922;map05230	-	1198	OC(C(CC(O)=O)C(O)=O)C(O)=O	ODBLHEXUDAPZAU-UHFFFAOYSA-N	6.40827e+07	8.98455e+07	6.21089e+07	7.30599e+07	7.48575e+07	6.99309e+07	4.05793e+07	3.87506e+07	4.94709e+07	3.73892e+07	4.02266e+07	5.59114e+07	2.92771e+07	2.95112e+07	2.93809e+07
Com_213_neg	Gluconolactone	N	C6H10O6	178.048	159.03	0.97299	[M-H-H2O]-	1.976	0.63	1	C18	Organic oxygen compounds	Organooxygen compounds	Carbohydrates and carbohydrate conjugates	"90-80-2"	HMDB0000150	C00198	map00030;map01100;map01110;map01120;map01200	-	7027	OC[C@H]1OC(=O)[C@H](O)[C@@H](O)[C@@H]1O	PHOQVHQSTUBQQK-SQOUGZDYSA-N	1.10671e+07	1.46728e+07	1.8176e+07	1.17934e+07	1.23406e+07	1.25306e+07	1.09202e+07	1.15977e+07	1.37719e+07	1.04018e+07	1.27292e+07	9.60103e+06	1.17446e+07	1.06565e+07	1.19062e+07
Com_206_neg	Allantoin	N	C4H6N4O3	158.044	157.037	0.60409	[M-H]-	1.356	0.83	1	C18	Organoheterocyclic compounds	Azoles	Imidazoles	"97-59-6"	HMDB0000462	C01551	-	-	204	NC(=O)NC1NC(=O)NC1=O	POJWUDADGALRAB-UHFFFAOYSA-N	2.28778e+07	2.30574e+07	2.10858e+07	2.23007e+07	2.02852e+07	2.1059e+07	1.88239e+07	1.78465e+07	2.07208e+07	1.56705e+07	1.97795e+07	2.28657e+07	1.81589e+07	1.74696e+07	2.03435e+07
Com_71_neg	Citraconic acid	N	C5H6O4	130.027	129.019	0.67694	[M-H]-	4.002	0.84	1	C18	Lipids and lipid-like molecules	Fatty Acyls	Fatty acids and conjugates	"498-23-7"	HMDB0000634	C02226	map00290;map00660;map01100;map01210	LMFA01170099	643798	C\C(=C\C(O)=O)C(O)=O	HNEGQIOMVPPMNR-IHWYPQMZSA-N	4.40925e+07	6.12094e+07	3.31326e+07	4.79922e+07	3.00431e+07	4.83991e+07	5.11408e+07	4.81093e+07	6.56806e+07	5.40531e+07	5.38413e+07	4.86988e+07	4.04982e+07	4.33912e+07	4.0577e+07
Com_393_neg	Sebacic acid	N	C10H18O4	202.121	183.103	0.3055	[M-H-H2O]-	6.057	0.84	1	C18	Lipids and lipid-like molecules	Fatty Acyls	Fatty acids and conjugates	"111-20-6"	HMDB0000792	C08277	-	LMFA01170006	5192	OC(=O)CCCCCCCCC(O)=O	CXMXRPHRNRROMY-UHFFFAOYSA-N	5.02737e+07	5.17067e+07	4.49086e+07	4.43087e+07	3.98997e+07	4.68759e+07	3.92837e+07	4.64865e+07	4.73755e+07	3.9367e+07	7.02837e+07	4.60923e+07	3.88172e+07	3.90754e+07	3.95858e+07
Com_3_neg	Malonic acid	N	C3H4O4	104.011	103.004	0.13059	[M-H]-	1.385	0.91	1	C18	Organic acids and derivatives	Carboxylic acids and derivatives	Dicarboxylic acids and derivatives	"141-82-2"	HMDB0000691	C04025	-	LMFA01170041	867	OC(=O)CC(O)=O	OFOBLEOULBTSOW-UHFFFAOYSA-N	1.10501e+08	7.80557e+07	1.80533e+08	1.09833e+08	1.04005e+08	1.10987e+08	5.32155e+07	6.09656e+07	5.79397e+07	5.31219e+07	5.40613e+07	7.74213e+07	1.01453e+08	1.01803e+08	1.06369e+08
Com_96_neg	Salicylic acid	N	C7H6O3	138.032	137.024	0.21685	[M-H]-	5.992	1.00	1	C18	Benzenoids	Benzene and substituted derivatives	Benzoic acids and derivatives	"69-72-7"	HMDB0001895	C00805	map00621;map00624;map00626;map00996;map01053;map01061;map01070;map01100;map01110;map01120;map01220;map04075;map04976	-	338	OC(=O)C1=C(O)C=CC=C1	YGSDEFSMJLZEOE-UHFFFAOYSA-N	9.34224e+07	1.04516e+08	8.47402e+07	8.24299e+07	8.72727e+07	9.06462e+07	9.80108e+07	1.29196e+08	1.40868e+08	8.6044e+07	9.86059e+07	9.67998e+07	8.95077e+07	9.06472e+07	8.88597e+07
Com_1011_neg	Palmitoleic acid	N	C16H30O2	254.225	253.217	0.07478	[M-H]-	9.511	0.68	1	C18	Lipids and lipid-like molecules	Fatty Acyls	Fatty acids and conjugates	"373-49-9"	HMDB0003229	C08362	map00061;map01100	LMFA01030056	445638	CCCCCC\C=C/CCCCCCCC(O)=O	SECPZKHBENQXJG-FPLPWBNLSA-N	1.1219e+07	6.19597e+06	1.1347e+07	2.06695e+07	4.21228e+07	7.89838e+06	1.12828e+07	1.04507e+07	9.28314e+06	2.28058e+07	1.57666e+07	6.25304e+06	3.36367e+07	3.15912e+07	3.51326e+07
Com_389_neg	3,4-Dihydroxymandelic acid	N	C8H8O5	184.037	183.03	0.95241	[M-H]-	3.096	0.68	1	C18	Benzenoids	Phenols	Benzenediols	"775-01-9"	HMDB0001866	C05580	map00350;map01100	-	85782	OC(C(O)=O)C1=CC=C(O)C(O)=C1	RGHMISIYKIHAJW-UHFFFAOYSA-N	1.80436e+07	5.26612e+07	1.29034e+07	2.16099e+07	5.1783e+06	1.81541e+07	1.33254e+07	2.54654e+07	1.78026e+07	2.14751e+07	1.01351e+07	1.43899e+07	9.88156e+06	8.86193e+06	1.13133e+07
Com_240_neg	L-Phenylalanine	N	C9H11NO2	165.079	164.072	0.54236	[M-H]-	5.017	0.91	1	C18	Organic acids and derivatives	Carboxylic acids and derivatives	Amino acids, peptides, and analogues	"63-91-2"	HMDB0000159	C00079	map00360;map00400;map00460;map00470;map00940;map00960;map00966;map00970;map00996;map00997;map00999;map01060;map01061;map01063;map01064;map01070;map01100;map01110;map01210;map01230;map02010;map04974;map04978;map05230	-	6140	N[C@@H](CC1=CC=CC=C1)C(O)=O	COLNVLDHVKWLRT-QMMMGPOBSA-N	7.49786e+07	5.49907e+07	5.036e+07	6.13341e+07	5.75284e+07	6.83862e+07	9.73718e+07	1.37808e+08	1.34751e+08	1.13704e+08	1.07319e+08	1.16063e+08	8.35112e+07	8.17864e+07	8.08201e+07
Com_34_neg	Acetylglycine	N	C4H7NO3	117.043	116.035	0.07146	[M-H]-	1.385	0.76	1	C18	Organic acids and derivatives	Carboxylic acids and derivatives	Amino acids, peptides, and analogues	"543-24-8"	HMDB0000532	-	-	-	10972	CC(=O)NCC(O)=O	OKJIRPAQVSHGFK-UHFFFAOYSA-N	1.97515e+07	2.06846e+07	2.36723e+07	2.10128e+07	1.88741e+07	2.07377e+07	4.30722e+07	4.32572e+07	5.27245e+07	4.1783e+07	5.23923e+07	5.84893e+07	2.07924e+07	2.0471e+07	2.10088e+07
Com_428_neg	Azelaic acid	N	C9H16O4	188.105	187.098	0.41916	[M-H]-	5.885	0.93	1	C18	Lipids and lipid-like molecules	Fatty Acyls	Fatty acids and conjugates	"123-99-9"	HMDB0000784	C08261	-	LMFA01170054	2266	OC(=O)CCCCCCCC(O)=O	BDJRBEYXGGNYIS-UHFFFAOYSA-N	8.24442e+09	8.35033e+09	7.97162e+09	7.15521e+09	7.24285e+09	8.027e+09	7.29064e+09	7.87441e+09	8.20974e+09	6.62807e+09	7.12583e+09	7.6893e+09	7.32802e+09	7.41549e+09	7.16608e+09
Com_81_neg	L-Aspartic acid	N	C4H7NO4	133.038	132.03	0.09223	[M-H]-	1.311	0.94	1	C18	Organic acids and derivatives	Carboxylic acids and derivatives	Amino acids, peptides, and analogues	"56-84-8"	HMDB0000191	C00049	map00220;map00250;map00260;map00261;map00270;map00300;map00340;map00410;map00460;map00470;map00710;map00760;map00770;map00970;map00997;map00998;map00999;map01060;map01064;map01070;map01100;map01110;map01120;map01200;map01210;map01230;map01240;map02010;map02020;map02030;map04080;map04974;map05230	-	5960	N[C@@H](CC(O)=O)C(O)=O	CKLJMWTZIZZHCS-REOHCLBHSA-N	9.98136e+07	8.89614e+07	4.8295e+07	1.1162e+08	1.24543e+08	1.20509e+08	1.24792e+08	9.7892e+07	1.10508e+08	9.91352e+07	9.45917e+07	1.15469e+08	9.69905e+07	9.10064e+07	9.51305e+07
Com_135_neg	L-Glutamic acid	N	C5H9NO4	147.053	146.046	0.07719	[M-H]-	1.332	0.99	1	C18	Organic acids and derivatives	Carboxylic acids and derivatives	Amino acids, peptides, and analogues	"56-86-0"	HMDB0000148	C00025	map00220;map00250;map00330;map00332;map00340;map00430;map00470;map00480;map00524;map00630;map00650;map00660;map00860;map00910;map00970;map00997;map00998;map01060;map01064;map01100;map01110;map01120;map01200;map01210;map01230;map01240;map02010;map02020;map04068;map04072;map04080;map04216;map04540;map04713;map04720;map04721;map04723;map04724;map04727;map04730;map04742;map04964;map04974;map05014;map…	-	33032	N[C@@H](CCC(O)=O)C(O)=O	WHUUTDBJXJRKMK-VKHMYHEASA-N	2.1169e+08	1.48591e+08	1.32629e+08	2.02268e+08	1.7996e+08	2.66838e+08	4.22315e+08	3.90374e+08	4.45379e+08	3.89577e+08	4.07429e+08	4.89237e+08	2.88588e+08	2.70585e+08	2.82539e+08
Com_183_neg	L-Histidine	N	C6H9N3O2	155.069	154.062	0.098	[M-H]-	1.274	0.96	1	C18	Organic acids and derivatives	Carboxylic acids and derivatives	Amino acids, peptides, and analogues	"71-00-1"	HMDB0000177	C00135	map00340;map00404;map00410;map00470;map00970;map01060;map01065;map01100;map01110;map01230;map02010;map04974;map05230	-	6274	N[C@@H](CC1=CN=CN1)C(O)=O	HNDVDQJCIGZPNO-YFKPBYRVSA-N	6.4406e+06	1.18638e+07	8.65458e+06	9.86989e+06	1.17829e+07	1.17272e+07	8.80386e+06	8.16951e+06	6.12575e+06	7.47591e+06	6.50169e+06	7.45243e+06	7.72152e+06	7.49102e+06	7.15089e+06
Com_551_neg	L-Leucyl-L-alanine	N	C9H18N2O3	202.132	201.124	0.14832	[M-H]-	4.349	0.81	1	C18	Organic acids and derivatives	Carboxylic acids and derivatives	Amino acids, peptides, and analogues	"7298-84-2"	HMDB0028922	-	-	-	81721	CC(C)C[C@H](N)C(=O)N[C@@H](C)C(O)=O	HSQGMTRYSIHDAC-BQBZGAKWSA-N	5.22549e+06	9.54124e+06	265461	1.90857e+06	229569	4.86749e+06	6.57032e+07	7.1826e+07	9.14675e+07	7.04754e+07	6.53162e+07	7.66949e+07	3.33925e+07	3.4719e+07	3.42585e+07
Com_448_neg	N-Acetyl-L-glutamic acid	N	C7H11NO5	189.064	188.056	0.36885	[M-H]-	2.332	0.97	1	C18	Organic acids and derivatives	Carboxylic acids and derivatives	Amino acids, peptides, and analogues	"1188-37-0"	HMDB0001138	C00624	map00220;map00470;map01100;map01110;map01210;map01230	-	70914	CC(=O)N[C@@H](CCC(O)=O)C(O)=O	RFMMMVDNIPUKGG-YFKPBYRVSA-N	1.32422e+08	1.08199e+08	1.38561e+08	8.02685e+07	8.0347e+07	8.7887e+07	7.57418e+07	8.13312e+07	1.02675e+08	7.54128e+07	9.25866e+07	4.84033e+07	8.8295e+07	9.11792e+07	8.76931e+07
Com_43_neg	L-Threonine	N	C4H9NO3	119.058	118.051	0.60305	[M-H]-	1.321	0.96	1	C18	Organic acids and derivatives	Carboxylic acids and derivatives	Amino acids, peptides, and analogues	"72-19-5"	HMDB0000167	C00188	map00260;map00261;map00290;map00470;map00860;map00970;map01060;map01100;map01110;map01120;map01230;map02010;map04974;map04978	-	6288	C[C@@H](O)[C@H](N)C(O)=O	AYFVYJQAPQTCCC-GBXIJSLDSA-N	1.81745e+08	2.18554e+08	1.2466e+08	1.85234e+08	1.85423e+08	1.63402e+08	1.3935e+08	1.48308e+08	1.91131e+08	1.51092e+08	1.70762e+08	1.86366e+08	1.4891e+08	1.4335e+08	1.42264e+08
Com_881_neg	Thymidine	N	C10H14N2O5	242.09	241.083	0.13261	[M-H]-	4.888	0.72	1	C18	Nucleosides, nucleotides, and analogues	Pyrimidine nucleosides	Pyrimidine 2'-deoxyribonucleosides	"50-89-5"	HMDB0000273	C00214	map00240;map01100;map01232	-	5789	CC1=CN([C@H]2C[C@H](O)[C@@H](CO)O2)C(=O)NC1=O	IQFYYKKMVGJFEH-XLPZGREQSA-N	7.25138e+06	1.71987e+07	9.96094e+06	1.35822e+07	6.76411e+06	1.62912e+07	3.55361e+07	6.72758e+07	6.73748e+07	3.61525e+07	3.49201e+07	4.26924e+07	2.64144e+07	2.53496e+07	2.32461e+07
Com_714_neg	N-Acetyl-L-tyrosine	N	C11H13NO4	223.084	222.077	0.05532	[M-H]-	5.246	0.66	1	C18	Organic acids and derivatives	Carboxylic acids and derivatives	Amino acids, peptides, and analogues	"537-55-3"	HMDB0000866	C01657	-	-	68310	CC(=O)N[C@@H](CC1=CC=C(O)C=C1)C(O)=O	CAHKINHBCWCHCF-JTQLQIEISA-N	7.66018e+06	4.60339e+06	1.11437e+07	5.19511e+06	5.54597e+06	7.9851e+06	4.54978e+06	4.87135e+06	5.55788e+06	4.84739e+06	5.14628e+06	5.13181e+06	4.95496e+06	5.35056e+06	5.16622e+06
Com_305_neg	Decanoic acid	N	C10H20O2	172.146	171.139	0.32116	[M-H]-	7.221	0.66	1	C18	Lipids and lipid-like molecules	Fatty Acyls	Fatty acids and conjugates	"334-48-5"	HMDB0000511	C01571	map00061;map01100	LMFA01010010	2969	CCCCCCCCCC(O)=O	GHVNFZFCNZKVNT-UHFFFAOYSA-N	3.91438e+06	4.52279e+06	6.5314e+06	4.20952e+06	5.55551e+06	6.98195e+06	6.59351e+06	5.4149e+06	7.28935e+06	2.417e+06	5.44437e+06	4.46183e+06	5.54666e+06	5.66094e+06	5.21288e+06
Com_892_neg	Pentadecanoic acid	N	C15H30O2	242.225	241.217	0.04035	[M-H]-	9.686	0.58	1	C18	Lipids and lipid-like molecules	Fatty Acyls	Fatty acids and conjugates	"1002-84-2"	HMDB0000826	C16537	-	LMFA01010015	13849	CCCCCCCCCCCCCCC(O)=O	WQEPLUUGTLDZJY-UHFFFAOYSA-N	1.22403e+06	477061	1.54419e+06	2.43348e+06	9.10194e+06	800290	1.54774e+06	1.43115e+06	1.51523e+06	1.14868e+06	3.24409e+06	786599	5.06682e+06	4.76503e+06	5.82078e+06
Com_488_neg	4-Aminohippuric acid	N	C9H10N2O3	194.069	193.062	0.3175	[M-H]-	4.959	0.65	1	C18	Benzenoids	Benzene and substituted derivatives	Benzoic acids and derivatives	"61-78-9"	HMDB0001867	D06890	-	-	2148	NC1=CC=C(C=C1)C(=O)NCC(O)=O	HSMNQINEKMPTIC-UHFFFAOYSA-N	858177	1.24299e+06	818235	955829	675790	811586	1.10029e+06	1.10241e+06	1.55282e+06	1.3133e+06	1.16749e+06	1.18681e+06	926085	919059	955080
Com_83_neg	L-Malate	N	C4H6O5	134.022	133.014	0.15412	[M-H]-	1.379	0.92	1	C18	Organic acids and derivatives	Hydroxy acids and derivatives	Beta hydroxy acids and derivatives	"97-67-6"	HMDB0000156	C00149	map00020;map00620;map00630;map00680;map00710;map00720;map01060;map01061;map01062;map01063;map01064;map01065;map01066;map01070;map01100;map01110;map01120;map01200;map02020;map04742;map04922;map04964;map05200;map05211;map05230	-	222656	O[C@@H](CC(O)=O)C(O)=O	BJEPYKJPYRNKOW-REOHCLBHSA-N	1.05713e+08	2.26755e+08	8.8501e+07	1.0795e+08	1.10001e+08	1.11935e+08	3.64925e+07	5.6014e+07	2.6746e+07	4.07562e+07	2.34085e+07	2.7094e+07	6.87423e+07	7.02093e+07	7.35427e+07
Com_235_neg	Hydroxypyruvic acid	N	C3H4O4	104.011	163.025	1.03914	[M+CH3COOH-H]-	1.358	0.55	1	C18	Organic acids and derivatives	Hydroxy acids and derivatives	Beta hydroxy acids and derivatives	"1113-60-6"	HMDB0001352	C00168	map00260;map00630;map00680;map01100;map01110;map01120;map01200	-	964	OCC(=O)C(O)=O	HHDDCCUIIUWNGJ-UHFFFAOYSA-N	2.32289e+07	2.36894e+07	1.75279e+08	2.06375e+07	2.45289e+07	2.60859e+07	6.30556e+06	6.71052e+06	8.61177e+06	6.82942e+06	8.13865e+06	8.57432e+06	2.34758e+07	2.22858e+07	2.40707e+07
Com_332_neg	Tricarballylic acid	N	C6H8O6	176.032	175.025	0.12583	[M-H]-	2.668	0.99	1	C18	Organic acids and derivatives	Carboxylic acids and derivatives	Tricarboxylic acids and derivatives	"99-14-9"	HMDB0031193	C19806	-	-	14925	OC(=O)CC(CC(O)=O)C(O)=O	KQTIIICEAUMSDG-UHFFFAOYSA-N	7.81922e+08	8.52711e+08	9.26947e+08	7.77825e+08	8.45139e+08	8.47784e+08	4.8078e+08	4.70114e+08	5.75914e+08	4.18084e+08	5.33798e+08	2.74042e+08	7.86013e+08	8.23412e+08	6.15397e+08
Com_328_neg	N-Acetyl-L-aspartic acid	N	C6H9NO5	175.048	174.041	0.65674	[M-H]-	1.408	0.88	1	C18	Organic acids and derivatives	Carboxylic acids and derivatives	Amino acids, peptides, and analogues	"997-55-7"	HMDB0000812	C01042	map00250;map01100	-	65065	CC(=O)N[C@@H](CC(O)=O)C(O)=O	OTCCIMWXFLJLIA-BYPYZUCNSA-N	2.59111e+07	2.63886e+07	3.59401e+07	2.38091e+07	2.62583e+07	2.61478e+07	2.61684e+07	2.80068e+07	3.49859e+07	2.59588e+07	3.03231e+07	3.90549e+07	2.14667e+07	2.01579e+07	2.16595e+07
Com_342_neg	N-formylmethionine	N	C6H11NO3S	177.046	176.039	0.44414	[M-H]-	5.232	0.79	1	C18	Organic acids and derivatives	Carboxylic acids and derivatives	Amino acids, peptides, and analogues	"4289-98-9"	HMDB0001015	C03145	map00270	-	439750	CSCC[C@H](NC=O)C(O)=O	PYUSHNKNPOHWEZ-YFKPBYRVSA-N	1.48091e+07	1.47845e+07	2.2832e+07	1.58671e+07	1.71459e+07	1.80775e+07	2.17233e+07	2.07359e+07	3.04001e+07	2.50139e+07	2.45532e+07	2.78824e+07	2.00832e+07	1.96059e+07	1.85363e+07
Com_467_neg	Galactaric acid	N	C6H10O8	210.038	191.02	0.77928	[M-H-H2O]-	1.353	0.96	1	C18	Organic oxygen compounds	Organooxygen compounds	Carbohydrates and carbohydrate conjugates	"526-99-8"	HMDB0000639	C00879	map00053;map01100	LMFA01170107	3037582	O[C@@H]([C@@H](O)[C@H](O)C(O)=O)[C@@H](O)C(O)=O	DSLZVSRJTYRBFB-DUHBMQHGSA-N	1.52005e+08	2.67548e+08	1.31356e+08	1.88891e+08	1.97715e+08	2.30354e+08	2.18576e+08	1.74393e+08	1.79849e+08	1.46284e+08	1.62357e+08	2.03996e+08	1.72715e+08	1.64988e+08	1.8436e+08
Com_394_neg	Undecylenic acid	N	C11H20O2	184.146	183.139	0.68	[M-H]-	6.341	0.57	1	C18	Lipids and lipid-like molecules	Fatty Acyls	Fatty acids and conjugates	"112-38-9"	HMDB0033724	C13910	-	LMFA01030036	5634	OC(=O)CCCCCCCCC=C	FRPZMMHWLSIFAZ-UHFFFAOYSA-N	7.39743e+06	8.18037e+06	8.67015e+06	6.83716e+06	6.66692e+06	7.99577e+06	1.09165e+07	6.8041e+06	7.41375e+06	6.47628e+06	9.92692e+06	6.53799e+06	7.10164e+06	6.77706e+06	7.025e+06
Com_391_neg	Tyrosol	N	C8H10O2	138.068	183.066	0.33031	[M+HCOOH-H]-	5.75	0.71	1	C18	Benzenoids	Phenols	Tyrosols and derivatives	"501-94-0"	HMDB0004284	C06044	map00350;map01100	-	10393	OCCC1=CC=C(O)C=C1	YCCILVSKPBXVIP-UHFFFAOYSA-N	9.67145e+06	1.06411e+07	1.29936e+07	8.34155e+06	8.92138e+06	6.421e+06	4.87031e+06	5.45044e+06	1.36409e+07	6.4176e+06	1.09057e+07	1.12883e+07	2.33955e+07	2.20993e+07	2.15364e+07
Com_122_neg	4-hydroxyglutamate	N	C5H9NO5	163.048	144.03	0.74343	[M-H-H2O]-	1.392	0.55	1	C18	Organic acids and derivatives	Carboxylic acids and derivatives	Amino acids, peptides, and analogues	"2485-33-8"	HMDB0002273	C05947	map00330;map01100	-	440854	C(C(C(=O)O)N)C(C(=O)O)O	HBDWQSHEVMSFGY-STHAYSLISA-N	4.31381e+07	4.29519e+07	4.38105e+07	3.93627e+07	4.11908e+07	3.8938e+07	2.9222e+07	2.98974e+07	3.58581e+07	1.75084e+07	3.49797e+07	3.96756e+07	3.13548e+07	3.01038e+07	3.19899e+07
Com_754_neg	6-Pentyl-2H-pyran-2-one	N	C10H14O2	166.099	225.113	0.57425	[M+CH3COOH-H]-	5.915	0.59	1	C18	Organoheterocyclic compounds	Pyrans	Pyranones and derivatives	"27593-23-3"	HMDB0031085	-	-	-	33960	CCCCCC1=CC=CC(=O)O1	MAUFTTLGOUBZNA-UHFFFAOYSA-N	1.67028e+08	1.41635e+08	1.31186e+08	1.43531e+08	1.16311e+08	1.50314e+08	1.55168e+08	1.87585e+08	1.94634e+08	1.53178e+08	1.6125e+08	1.7679e+08	1.55367e+08	1.55339e+08	1.48385e+08
Com_603_neg	Valerophenone	N	C11H14O	162.104	207.103	0.44484	[M+HCOOH-H]-	6.042	0.63	1	C18	Organic oxygen compounds	Organooxygen compounds	Carbonyl compounds	"1009-14-9"	HMDB0031208	-	-	-	66093	CCCCC(=O)C1=CC=CC=C1	XKGLSKVNOSHTAD-UHFFFAOYSA-N	1.57751e+07	9.27633e+06	1.015e+07	1.45126e+07	1.50799e+07	1.02585e+07	1.24e+07	1.31045e+07	1.22883e+07	1.0048e+07	1.33925e+07	1.43314e+07	1.28708e+07	1.19041e+07	1.26193e+07
Com_1448_neg	N2,N2-dimethylguanosine	N	C12H17N5O5	311.123	310.115	0.71104	[M-H]-	4.996	0.71	1	C18	Nucleosides, nucleotides, and analogues	Purine nucleosides	-	"2140-67-2"	HMDB0004824	-	-	-	135501639	CN(C)C1=NC2=C(C(=O)N1)N=CN2C3C(C(C(O3)CO)O)O	RSPURTUNRHNVGF-IOSLPCCCSA-N	712948	930242	69215.6	852630	958074	757008	3.18603e+06	4.87737e+06	5.63438e+06	3.5775e+06	3.93228e+06	3.98862e+06	2.30825e+06	1.90392e+06	1.9692e+06
Com_1637_neg	oleoyl glycine	N	C20H37NO3	339.277	338.27	0.53688	[M-H]-	9.412	0.81	1	C18	Organic acids and derivatives	Carboxylic acids and derivatives	Amino acids, peptides, and analogues	"2601-90-3"	HMDB0013631	-	-	LMFA08020082	6436908	CCCCCCCCC=CCCCCCCCC(=O)NCC(=O)O	HPFXACZRFJDURI-KTKRTIGZSA-N	1.53414e+06	2.11492e+06	1.65415e+06	2.4388e+06	4.11226e+06	2.06212e+06	1.78101e+06	1.00158e+06	1.93277e+06	983172	1.38689e+06	1.2446e+06	2.57448e+06	2.47679e+06	2.45769e+06
Com_2005_neg	Cholan-24-oic acid, 12-hydroxy-3-(sulfooxy)-, disodium salt, (3alpha,5beta,12alpha)- (9CI)	N	C24H40O7S	472.249	453.234	4.83476	[M-H-H2O]-	7.547	0.59	1	C18	Lipids and lipid-like molecules	Steroids and steroid derivatives	Bile acids, alcohols and derivatives	"60237-35-6"	-	-	-	-	128752	CC(CCC(=O)O)C1CCC2C1(C(CC3C2CCC4C3(CCC(C4)OS(=O)(=O)O)C)O)C	ARGCPGOJOKCMSW-LLQZFEROSA-N	652677	638014	313182	397538	616913	467039	460240	304003	356674	399978	345008	337353	623619	633603	590130
Com_400_neg	alpha-glutamylglycine	N	C7H12N2O5	204.075	185.057	0.81437	[M-H-H2O]-	2.017	0.84	1	C18	Organic acids and derivatives	Carboxylic acids and derivatives	Amino acids, peptides, and analogues	"13716-89-7"	HMDB0028819	-	-	-	6427052	C(CC(=O)O)C(C(=O)NCC(=O)O)N	LSPKYLAFTPBWIL-BYPYZUCNSA-N	2.73771e+06	5.62041e+06	1.14805e+06	2.77752e+06	2.0558e+06	2.47313e+06	1.59297e+07	1.62743e+07	1.92187e+07	1.52652e+07	1.7734e+07	9.50232e+06	8.62459e+06	8.61809e+06	8.83504e+06
Com_406_neg	prolylalanine	N	C8H14N2O3	186.1	185.093	0.22492	[M-H]-	1.384	0.60	1	C18	Organic acids and derivatives	Carboxylic acids and derivatives	Amino acids, peptides, and analogues	"6422-36-2"	-	-	-	-	6347578	CC(C(=O)O)NC(=O)C1CCCN1	FELJDCNGZFDUNR-WDSKDSINSA-N	1.38762e+06	1.83258e+06	255896	1.05353e+06	1.43696e+06	935368	2.7635e+06	3.48249e+06	4.18765e+06	3.06058e+06	3.5109e+06	4.09913e+06	2.29558e+06	2.1513e+06	2.38318e+06
Com_436_neg	isoleucylglycine	N	C8H16N2O3	188.116	187.109	0.11943	[M-H]-	3.402	0.77	1	C18	Organic acids and derivatives	Carboxylic acids and derivatives	Amino acids, peptides, and analogues	"868-28-0"	-	-	-	-	6992869	CCC(C)C(C(=O)NCC(=O)O)N	UCGDDTHMMVWVMV-FSPLSTOPSA-N	1.98435e+07	3.09145e+07	173283	6.9341e+06	806077	2.42323e+07	8.56154e+07	1.55196e+08	1.57529e+08	1.37316e+08	1.2975e+08	1.40074e+08	4.19303e+07	4.26364e+07	3.00088e+07
Com_1996_neg	28-norbrassinolide	N	C27H46O6	466.329	447.312	1.0128	[M-H-H2O]-	8.628	0.70	1	C18	Lipids and lipid-like molecules	Steroids and steroid derivatives	Steroid lactones	"77736-43-7"	HMDB0302397	-	-	-	13845880	[H][C@@]1(CC[C@@]2([H])[C@]3([H])COC(=O)[C@@]4([H])C[C@H](O)[C@H](O)C[C@]4(C)[C@@]3([H])CC[C@]12C)[C@H](C)[C@@H](O)[C@H](O)CC(C)C	CJNLSQRTIXIHGW-BNYRCUELSA-N	6.3936e+06	4.82258e+06	6.96082e+06	7.40841e+06	1.36116e+07	5.99624e+06	5.25852e+06	6.23816e+06	6.89172e+06	943067	8.18341e+06	5.89281e+06	1.61132e+07	1.50081e+07	1.43281e+07
Com_1398_neg	Taxifolin	N	C15H12O7	304.058	303.051	0.38659	[M-H]-	5.552	0.80	1	C18	Phenylpropanoids and polyketides	Flavonoids	Flavans	"480-18-2"	HMDB0303943	C01617	map00941;map00946;map01061;map01100;map01110	LMPK12140721	439533	O[C@@H]1[C@H](OC2=CC(O)=CC(O)=C2C1=O)C1=CC(O)=C(O)C=C1	CXQWRCVTCMQVQX-LSDHHAIUSA-N	1.83497e+07	3.10732e+07	2.59632e+07	2.5089e+07	1.57161e+07	3.85813e+07	2.86311e+07	2.55265e+07	2.64227e+07	2.4493e+07	2.27025e+07	2.7672e+07	2.34858e+07	2.36438e+07	2.29734e+07
Com_134_neg	Isatin	N	C8H5NO2	147.032	146.025	0.24273	[M-H]-	5.124	0.55	1	C18	Organoheterocyclic compounds	Indoles and derivatives	Indolines	"91-56-5"	HMDB0061933	C11129	-	-	7054	C1=CC=C2C(=C1)C(=O)C(=O)N2	JXDYKVIHCLTXOP-UHFFFAOYSA-N	3.91206e+06	2.54195e+06	3.48574e+06	3.31843e+06	3.78343e+06	3.16025e+06	3.04529e+06	2.76027e+06	3.27469e+06	2.39284e+06	3.0812e+06	3.29408e+06	2.89408e+06	2.95734e+06	2.90106e+06
Com_85_neg	2-Benzoxazolinone	N	C7H5NO2	135.032	134.025	0.24125	[M-H]-	5.517	0.87	1	C18	Organoheterocyclic compounds	Benzoxazoles	Benzoxazolones	"59-49-4"	HMDB0032931	-	-	-	6043	C1=CC=C2C(=C1)NC(=O)O2	ASSKVPFEZFQQNQ-UHFFFAOYSA-N	1.24682e+07	1.00958e+07	8.90059e+06	9.51606e+06	8.04621e+06	1.03806e+07	1.35534e+07	1.51177e+07	1.37765e+07	1.2674e+07	1.19086e+07	1.38439e+07	1.10881e+07	1.18579e+07	1.21618e+07
Com_1310_neg	Embelin	N	C17H26O4	294.183	293.178	8.13523	[M-H]-	7.753	0.53	1	C18	Organic oxygen compounds	Organooxygen compounds	Carbonyl compounds	"550-24-3"	HMDB0251767	C10342	-	LMPK15050006	3218	CCCCCCCCCCCC1=C(C(=O)C=C(C1=O)O)O	IRSFLDGTOHBADP-UHFFFAOYSA-N	5.14704e+06	4.2208e+06	5.10232e+06	6.93078e+06	6.6963e+06	4.34696e+06	1.18721e+07	6.34894e+06	5.97408e+06	4.99526e+06	8.99119e+06	8.07055e+06	6.40019e+06	8.52185e+06	7.62246e+06
Com_223_neg	2-Aminoadipic acid	N	C6H11NO4	161.069	160.061	0.35297	[M-H]-	1.504	0.52	1	C18	Organic acids and derivatives	Carboxylic acids and derivatives	Amino acids, peptides, and analogues	"1118-90-7"	HMDB0000510	C00956	map00300;map00310;map00311;map01100;map01110;map01120;map01210;map01230	-	92136	N[C@@H](CCCC(O)=O)C(O)=O	OYIFNHCXNCRBQI-BYPYZUCNSA-N	2.33387e+07	2.44838e+07	3.65635e+07	2.0127e+07	1.7978e+07	2.01417e+07	2.24451e+07	2.6563e+07	3.1979e+07	2.08616e+07	3.04132e+07	3.19469e+07	1.54965e+07	9.03136e+06	1.72376e+07
Com_356_neg	Nicotinuric acid	N	C8H8N2O3	180.053	179.046	2.98438	[M-H]-	1.377	0.54	1	C18	Organic acids and derivatives	Carboxylic acids and derivatives	Amino acids, peptides, and analogues	"583-08-4"	HMDB0003269	C05380	map00760	-	68499	OC(=O)CNC(=O)C1=CN=CC=C1	ZBSGKPYXQINNGF-UHFFFAOYSA-N	3.28342e+06	4.07687e+06	4.11421e+06	5.77149e+06	3.66553e+06	3.65432e+06	1.42822e+06	1.97193e+06	2.03551e+06	1.43911e+06	2.08972e+06	2.24406e+06	2.13875e+06	2.43293e+06	2.13233e+06
Com_735_neg	Chorismate	N	C10H10O6	226.048	225.04	0.97813	[M-H]-	5.327	0.64	1	C18	Organic acids and derivatives	Carboxylic acids and derivatives	Dicarboxylic acids and derivatives	"617-12-9"	HMDB0012199	C00251	map00130;map00400;map00405;map00790;map00996;map00997;map00998;map00999;map01053;map01059;map01060;map01061;map01063;map01070;map01100;map01110;map01230;map01240	-	12039	O[C@@H]1C=CC(=C[C@H]1OC(=C)C(O)=O)C(O)=O	WTFXTQVDAKGDEY-HTQZYQBOSA-N	1.57038e+07	1.14326e+07	1.54784e+07	1.32777e+07	1.32172e+07	1.50448e+07	1.47483e+07	1.42932e+07	1.30399e+07	1.21783e+07	1.26199e+07	1.85154e+07	1.18535e+07	1.15188e+07	1.11036e+07
Com_260_neg	4-Methoxysalicylic acid	N	C8H8O4	168.042	167.035	0.43738	[M-H]-	5.616	0.86	1	C18	Benzenoids	Benzene and substituted derivatives	Benzoic acids and derivatives	"2237-36-7"	-	-	-	-	75231	COC1=CC(=C(C=C1)C(=O)O)O	MRIXVKKOHPQOFK-UHFFFAOYSA-N	3.80445e+07	1.90792e+07	3.23998e+07	3.37414e+07	1.23788e+07	1.59676e+07	3.45508e+07	4.52015e+07	4.09719e+07	3.43377e+07	4.67192e+07	3.84084e+07	2.72542e+07	3.32221e+07	3.38554e+07
Com_1043_neg	L-Saccharopine	N	C11H20N2O6	276.132	257.114	1.59377	[M-H-H2O]-	2.62	0.57	1	C18	Organic acids and derivatives	Carboxylic acids and derivatives	Amino acids, peptides, and analogues	"997-68-2"	HMDB0000279	C00449	map00300;map00310;map01100;map01110;map01230	-	160556	N[C@@H](CCCCN[C@@H](CCC(O)=O)C(O)=O)C(O)=O	ZDGJAHTZVHVLOT-YUMQZZPRSA-N	1.25166e+06	2.45324e+06	1.85251e+06	1.6404e+06	1.73241e+06	1.35887e+06	1.85752e+06	1.53288e+06	2.50068e+06	2.24318e+06	2.21143e+06	1.24604e+06	1.72085e+06	1.48074e+06	1.71041e+06
Com_1028_neg	pyroglutamylglutamine	N	C10H15N3O5	257.101	256.094	0.59196	[M-H]-	1.977	0.96	1	C18	Organic acids and derivatives	Carboxylic acids and derivatives	Amino acids, peptides, and analogues	"109481-23-4"	HMDB0039229	-	-	-	11010621	C1CC(=O)NC1C(=O)NC(CCC(=O)N)C(=O)O	ILAITOFTZJRIFJ-WDSKDSINSA-N	3.54151e+06	1.73163e+07	3.55275e+06	5.50876e+06	5.21977e+06	5.20213e+06	7.4544e+07	8.03716e+07	1.02031e+08	7.18684e+07	9.2075e+07	7.89151e+07	4.59139e+07	4.47058e+07	4.47309e+07
Com_92_neg	4-Hydroxy-3-methylbenzaldehyde	N	C8H8O2	136.052	135.045	0.13504	[M-H]-	5.415	0.84	1	C18	Organic oxygen compounds	Organooxygen compounds	Carbonyl compounds	"15174-69-3"	-	C21166	map00623;map01120	-	139901	CC1=C(C=CC(=C1)C=O)O	BAKYASSDAXQKKY-UHFFFAOYSA-N	5.11676e+07	1.43068e+08	5.31926e+07	4.14596e+07	7.2674e+07	7.38389e+07	4.58148e+08	4.54575e+08	5.49813e+08	5.02675e+08	4.75566e+08	4.50342e+08	3.24331e+08	3.18262e+08	3.11078e+08
Com_644_neg	Perfluorobutyric acid	N	C4HF7O2	213.986	212.979	0.00092	[M-H]-	5.631	0.52	1	C18	Organohalogen compounds	Alkyl halides	Alkyl fluorides	"375-22-4"	HMDB0253102	-	-	-	9777	C(=O)(C(C(C(F)(F)F)(F)F)(F)F)O	YPJUNDFVDDCYIH-UHFFFAOYSA-N	2.83796e+06	1.78833e+06	2.24953e+06	1.82678e+06	2.96034e+06	2.35028e+06	2.43436e+06	1.84187e+06	1.67479e+06	1.49656e+06	1.50301e+06	1.83878e+06	2.37718e+06	2.13858e+06	1.95669e+06
Com_2093_neg	LPG(18:1(9Z))	N	C24H47O9P	510.296	509.289	1.74229	[M-H]-	9.293	0.78	1	C18	Lipids and lipid-like molecules	Glycerophospholipids	Glycerophosphoglycerols	"326495-24-3"	-	-	-	-	86583378	CCCCCCCCC=CCCCCCCCC(=O)OCC(COP(=O)(O)OCC(CO)O)O	FQQQKGAFQIIGLQ-VYFUBJQISA-N	3.02113e+06	1.81998e+06	3.03946e+06	2.38729e+06	2.98139e+06	3.24713e+06	3.28287e+06	4.17984e+06	2.91569e+06	4.46934e+06	2.42422e+06	3.67901e+06	3.16641e+06	2.0618e+06	1.91179e+06
Com_659_neg	Glutamylserine	N	C8H14N2O6	234.085	215.067	1.06562	[M-H-H2O]-	1.86	0.85	1	C18	Organic acids and derivatives	Carboxylic acids and derivatives	Amino acids, peptides, and analogues	"5875-38-7"	HMDB0028828	-	-	-	6995653	C(CC(=O)O)C(C(=O)NC(CO)C(=O)O)N	UQHGAYSULGRWRG-WHFBIAKZSA-N	1.15794e+06	1.32424e+06	1.57028e+06	1.1478e+06	1.27246e+06	1.69906e+06	2.23451e+07	2.10049e+07	2.62199e+07	2.07148e+07	2.52345e+07	2.01446e+07	1.15317e+07	1.21333e+07	9.73342e+06
Com_1169_neg	Ferulic acid 4-sulfate	N	C10H10O7S	274.015	273.007	0.05176	[M-H]-	5.246	0.92	1	C18	Phenylpropanoids and polyketides	Cinnamic acids and derivatives	Hydroxycinnamic acids and derivatives	"86321-29-1"	HMDB0029200	-	-	-	6305574	COC1=C(C=CC(=C1)C=CC(=O)O)OS(=O)(=O)O	PZPATWACAAOHTJ-HWKANZROSA-N	2.01725e+07	2.52853e+07	2.48473e+07	2.11812e+07	1.86638e+07	2.18884e+07	2.41576e+07	2.69015e+07	3.07041e+07	2.5592e+07	2.69259e+07	2.85976e+07	2.28619e+07	2.27861e+07	2.01571e+07
Com_492_neg	Perseitol	N	C7H16O7	212.09	193.072	1.38099	[M-H-H2O]-	1.38	0.81	1	C18	Organic oxygen compounds	Organooxygen compounds	Carbohydrates and carbohydrate conjugates	"527-06-0"	-	C08255	-	-	441436	C(C(C(C(C(C(CO)O)O)O)O)O)O	OXQKEKGBFMQTML-RYRJNEICSA-N	1.12994e+07	1.91448e+07	8.94346e+06	1.29285e+07	1.4755e+07	1.38711e+07	7.4958e+06	1.02364e+07	9.74388e+06	7.07734e+06	1.06509e+07	1.09604e+07	1.00222e+07	8.35511e+06	1.06519e+07
Com_1273_neg	INDOLE-3-ACETYL-L-ASPARTIC ACID	N	C14H14N2O5	290.09	289.083	0.02624	[M-H]-	5.517	0.96	1	C18	Organic acids and derivatives	Carboxylic acids and derivatives	Amino acids, peptides, and analogues	"2456-73-7"	-	C22224	-	-	446620	C1=CC=C2C(=C1)C(=CN2)CC(=O)NC(CC(=O)O)C(=O)O	VAFNMNRKDDAKRM-NSHDSACASA-N	4.60545e+07	3.32156e+07	3.78852e+07	4.19185e+07	3.42464e+07	3.96241e+07	3.57558e+07	4.32933e+07	3.87257e+07	3.84537e+07	3.98057e+07	3.60428e+07	3.54817e+07	3.62776e+07	3.59366e+07
Com_372_neg	2-Hydroxyterephthalic acid	N	C8H6O5	182.022	181.014	0.15993	[M-H]-	5.642	0.77	1	C18	Benzenoids	Benzene and substituted derivatives	Benzoic acids and derivatives	"636-94-2"	HMDB0245171	-	-	-	97257	C1=CC(=C(C=C1C(=O)O)O)C(=O)O	CDOWNLMZVKJRSC-UHFFFAOYSA-N	2.62854e+07	2.21527e+07	2.61409e+07	2.44202e+07	2.2291e+07	2.58119e+07	2.38724e+07	2.4619e+07	2.37419e+07	2.18805e+07	2.22326e+07	2.46034e+07	2.12976e+07	2.24482e+07	2.12183e+07
Com_1692_neg	Eurycomalactone	N	C19H24O6	348.157	347.151	4.03698	[M-H]-	6.104	0.62	1	C18	Lipids and lipid-like molecules	Steroids and steroid derivatives	Steroid lactones	"23062-24-0"	-	C08759	-	-	441793	CC1C2C(C3C4(C(CC(=O)C3(C1C(=O)O2)C)C(=CC(=O)C4O)C)C)O	OGHYZHNTIINXEO-MGBQOKOWSA-N	3.69631e+06	5.19756e+06	4.2401e+06	3.74247e+06	3.12728e+06	4.09358e+06	3.43254e+06	4.62545e+06	4.47336e+06	3.77988e+06	4.71239e+06	3.56719e+06	3.59569e+06	3.64268e+06	3.81681e+06
Com_1058_neg	Norathyriol	N	C13H8O6	260.032	259.025	0.25867	[M-H]-	5.861	0.79	1	C18	Organoheterocyclic compounds	Benzopyrans	1-benzopyrans	"3542-72-1"	HMDB0255722	C10086	-	-	5281656	C1=C(C=C2C(=C1O)C(=O)C3=CC(=C(C=C3O2)O)O)O	ZHTQCPCDXKMMLU-UHFFFAOYSA-N	8.80428e+07	2.99531e+07	4.28435e+07	3.87921e+07	3.51597e+07	5.92054e+07	3.19474e+07	5.13905e+07	4.96116e+07	3.11785e+07	2.95169e+07	3.24835e+07	3.5039e+07	3.83763e+07	4.06555e+07
Com_615_neg	MALONIC ACID, (P-HYDROXYBENZYL)- (7CI)	N	C10H10O5	210.053	209.046	0.15106	[M-H]-	4.897	0.77	1	C18	Phenylpropanoids and polyketides	Phenylpropanoic acids	-	"90844-16-9"	-	-	-	-	17840182	C1=CC(=CC=C1CC(C(=O)O)C(=O)O)O	JXJNPXPDKYRHJT-UHFFFAOYSA-N	1.04598e+07	6.40217e+06	9.43979e+06	8.10562e+06	9.03777e+06	9.5844e+06	7.55656e+06	1.02313e+07	1.23735e+07	8.12412e+06	1.04871e+07	1.12545e+07	7.33375e+06	8.56739e+06	9.08964e+06
Com_386_neg	2,3-Dihydroxy-4-methoxybenzoic acid	N	C8H8O5	184.037	183.03	0.20685	[M-H]-	5.207	0.96	1	C18	Benzenoids	Benzene and substituted derivatives	Benzoic acids and derivatives	"3934-81-4"	-	-	-	-	77534	COC1=C(C(=C(C=C1)C(=O)O)O)O	YGDRPEIHNMXLJM-UHFFFAOYSA-N	4.36971e+07	3.01279e+07	4.73362e+07	4.06585e+07	3.66306e+07	4.23639e+07	4.66629e+07	5.31705e+07	5.20741e+07	4.18522e+07	4.64219e+07	4.88386e+07	4.29974e+07	4.1186e+07	4.1011e+07
Com_628_neg	Bryonamide B	N	C10H13NO4	211.084	210.077	0.37593	[M-H]-	6.691	0.62	1	C18	Benzenoids	Phenols	Methoxyphenols	"5942-25-6"	-	-	-	-	13724158	COC1=C(C=CC(=C1)C(=O)NCCO)O	JDMYVMZSGKUWLR-UHFFFAOYSA-N	2.50632e+06	2.14235e+06	2.4586e+06	2.23534e+06	2.50654e+06	2.62668e+06	3.43302e+06	2.08926e+06	2.40141e+06	1.63494e+06	1.91784e+06	2.40363e+06	2.5151e+06	2.66916e+06	2.24893e+06
Com_1078_neg	Sulfotyrosine	N	C9H11NO6S	261.031	260.023	0.64122	[M-H]-	2.628	0.63	1	C18	Organic acids and derivatives	Carboxylic acids and derivatives	Amino acids, peptides, and analogues	"956-46-7"	HMDB0155722	-	-	-	514186	C1=CC(=CC=C1C[C@@H](C(=O)O)N)OS(=O)(=O)O	CIQHWLTYGMYQQR-QMMMGPOBSA-N	4.1284e+06	6.21024e+06	5.38457e+06	4.40233e+06	4.44111e+06	4.65044e+06	4.86389e+06	4.11656e+06	5.62538e+06	3.94321e+06	4.95319e+06	2.76332e+06	4.71035e+06	4.13495e+06	4.34704e+06
Com_1031_neg	Alternariol	N	C14H10O5	258.053	257.045	0.26676	[M-H]-	5.87	0.61	1	C18	Phenylpropanoids and polyketides	Coumarins and derivatives	-	"641-38-3"	HMDB0030831	C16838	-	-	5359485	CC1=CC(=CC2=C1C3=C(C(=CC(=C3)O)O)C(=O)O2)O	CEBXXEKPIIDJHL-UHFFFAOYSA-N	1.58237e+07	5.59297e+06	8.97007e+06	7.31634e+06	7.9655e+06	1.25342e+07	6.87161e+06	1.05932e+07	1.2583e+07	9.25139e+06	6.87349e+06	9.29774e+06	9.38771e+06	7.7638e+06	7.74177e+06
Com_335_neg	L-2-Amino-3-(oxalylamino)propanoic acid	N	C5H8N2O5	176.043	175.035	6.36776	[M-H]-	1.526	0.78	1	C18	Organic acids and derivatives	Carboxylic acids and derivatives	Amino acids, peptides, and analogues	"5302-45-4"	-	C04209	-	-	440259	C(C(C(=O)O)N)NC(=O)C(=O)O	NEEQFPMRODQIKX-REOHCLBHSA-N	1.45242e+06	2.97424e+06	1.82303e+06	1.91861e+06	2.42138e+06	1.67765e+06	1.16896e+06	1.71523e+06	1.82776e+06	1.36601e+06	1.59874e+06	1.66862e+06	2.57835e+06	2.99968e+06	2.85661e+06
Com_772_neg	2-METHYLISOBORNEOL	N	C11H20O	168.151	227.165	0.96764	[M+CH3COOH-H]-	6.978	0.72	1	C18	Lipids and lipid-like molecules	Prenol lipids	Monoterpenoids	"2371-42-8"	-	-	-	-	11062802	CC1(C2CCC1(C(C2)(C)O)C)C	LFYXNXGVLGKVCJ-FBIMIBRVSA-N	4.17215e+07	4.64811e+07	3.79237e+07	4.09381e+07	3.96118e+07	3.87934e+07	1.58818e+07	1.55407e+07	1.58746e+07	1.51593e+07	1.59341e+07	1.48119e+07	2.69287e+07	2.62857e+07	2.53509e+07
Com_1849_neg	sphingosine-1-phosphate	N	C18H38NO5P	379.249	378.242	0.75695	[M-H]-	8.231	0.60	1	C18	Lipids and lipid-like molecules	Sphingolipids	Phosphosphingolipids	"26993-30-6"	HMDB0000277	C06124	map00600;map01100;map04020;map04071;map04072;map04080;map04148;map04371;map04666;map05152	LMSP01050001	5283560	CCCCCCCCCCCCCC=CC(C(COP(=O)(O)O)N)O	DUYSYHSSBDVJSM-KRWOKUGFSA-N	444681	444473	672123	507797	335734	445816	219857	334491	314953	731846	373086	187723	415957	373904	338262
Com_584_neg	Threonylserine	N	C7H14N2O5	206.09	205.083	0.79183	[M-H]-	1.333	0.58	1	C18	Organic acids and derivatives	Carboxylic acids and derivatives	Amino acids, peptides, and analogues	"61043-86-5"	HMDB0029070	-	-	-	7016065	C[C@H]([C@@H](C(=O)N[C@@H](CO)C(=O)O)N)O	GXDLGHLJTHMDII-WISUUJSJSA-N	185879	1.09855e+06	19941.6	268712	468475	398051	3.32524e+06	2.5526e+06	4.33219e+06	2.55485e+06	2.93364e+06	3.59685e+06	1.51781e+06	1.58108e+06	1.41608e+06
Com_563_neg	Valylserine	N	C8H16N2O4	204.111	203.104	0.45797	[M-H]-	1.379	0.53	1	C18	Organic acids and derivatives	Carboxylic acids and derivatives	Amino acids, peptides, and analogues	"13588-94-8"	HMDB0029136	-	-	-	6992640	CC(C)[C@@H](C(=O)N[C@@H](CO)C(=O)O)N	STTYIMSDIYISRG-WDSKDSINSA-N	4.34163e+06	5.94147e+06	3.30689e+06	4.85395e+06	4.367e+06	4.39463e+06	1.65943e+07	2.22795e+07	2.41455e+07	1.65505e+07	2.07777e+07	2.22546e+07	1.48061e+07	1.08314e+07	1.07025e+07
Com_521_neg	Meconic acid	N	C7H4O7	199.996	198.988	0.03541	[M-H]-	5.183	0.58	1	C18	Organoheterocyclic compounds	Pyrans	Pyranones and derivatives	"497-59-6"	HMDB0033695	C20209	-	-	10347	C1=C(OC(=C(C1=O)O)C(=O)O)C(=O)O	ZEGRKMXCOCRTCS-UHFFFAOYSA-N	1.68404e+07	1.31272e+07	1.65239e+07	1.53193e+07	1.32601e+07	1.58312e+07	1.37858e+07	1.5447e+07	1.6361e+07	1.35004e+07	1.50379e+07	1.57232e+07	1.37758e+07	1.28689e+07	1.30907e+07
Com_307_neg	N-Acetyl-D-alloisoleucine	N	C8H15NO3	173.105	172.098	0.10682	[M-H]-	5.599	0.97	1	C18	Organic acids and derivatives	Carboxylic acids and derivatives	Amino acids, peptides, and analogues	"54831-20-8"	-	-	-	-	7036279	CC[C@H](C)[C@H](C(=O)O)NC(=O)C	JDTWZSUNGHMMJM-CAHLUQPWSA-N	1.40836e+08	1.7258e+08	2.01988e+08	1.32788e+08	1.49126e+08	1.66031e+08	1.19048e+08	1.28825e+08	1.52569e+08	1.33337e+08	1.36795e+08	1.39761e+08	1.33371e+08	1.38128e+08	1.34154e+08
Com_676_neg	(3R)-3-Hydroxydecanedioic acid	N	C10H18O5	218.115	217.108	0.17211	[M-H]-	5.75	0.87	1	C18	Organic acids and derivatives	Hydroxy acids and derivatives	Medium-chain hydroxy acids and derivatives	"73141-46-5"	-	-	-	LMFA01170092	3017884	C(CCCC(=O)O)CCC(CC(=O)O)O	OQYZCCKCJQWHIE-UHFFFAOYSA-N	1.15808e+09	1.46081e+09	1.02703e+09	1.06082e+09	1.07557e+09	1.16443e+09	8.88029e+08	1.06831e+09	1.1244e+09	9.7679e+08	9.93338e+08	1.04121e+09	9.81473e+08	9.73223e+08	9.90086e+08
Com_790_neg	3-hydroxytridecanoic acid	N	C13H26O3	230.188	229.181	0.56897	[M-H]-	7.65	0.70	1	C18	Lipids and lipid-like molecules	Fatty Acyls	Fatty acids and conjugates	"32602-69-0"	HMDB0061655	-	-	LMFA01050172	5312749	CCCCCCCCCCC(CC(=O)O)O	CWSNHZHHWHLJIM-UHFFFAOYSA-N	4.78324e+06	4.25575e+06	4.47386e+06	4.24008e+06	4.27803e+06	4.56276e+06	4.07109e+06	4.00775e+06	4.47348e+06	3.41737e+06	4.08166e+06	3.88653e+06	4.53118e+06	4.13476e+06	4.34558e+06
Com_1016_neg	Hydrangenol	N	C15H12O4	256.074	255.066	0.51542	[M-H]-	6.719	0.64	1	C18	Organoheterocyclic compounds	Benzopyrans	2-benzopyrans	"480-47-7"	-	C10262	-	-	119199	C1C(OC(=O)C2=C1C=CC=C2O)C3=CC=C(C=C3)O	DGKDFNDHPXVXHW-UHFFFAOYSA-N	1.44549e+06	2.14549e+06	744988	1.13859e+06	800135	1.22328e+06	2.19547e+06	2.04477e+06	2.50411e+06	2.48534e+06	1.85806e+06	1.5555e+06	2.1876e+06	2.34724e+06	2.407e+06
Com_1600_neg	beta-Glucogallin	N	C13H16O10	332.074	331.07	9.72325	[M-H]-	2.556	0.57	1	C18	Phenylpropanoids and polyketides	Tannins	-	"13405-60-2"	HMDB0301708	C01158	map00999;map01061	-	124021	C1=C(C=C(C(=C1O)O)O)C(=O)O[C@H]2[C@@H]([C@H]([C@@H]([C@H](O2)CO)O)O)O	GDVRUDXLQBVIKP-HQHREHCSSA-N	3.06192e+07	6.38429e+07	5.36292e+07	4.23047e+07	4.43054e+07	2.446e+07	2.59023e+07	4.67538e+07	6.2099e+07	2.57753e+07	3.26126e+07	1.68681e+07	2.35581e+07	2.61753e+07	2.44013e+07
Com_46_neg	2,4-Dihydroxybutanoic acid	N	C4H8O4	120.042	119.035	0.05507	[M-H]-	1.933	0.71	1	C18	Organic acids and derivatives	Hydroxy acids and derivatives	Short-chain hydroxy acids and derivatives	"1518-62-3"	HMDB0000360	-	-	LMFA01050385	192742	C(CO)C(C(=O)O)O	UFYGCFHQAXXBCF-UHFFFAOYSA-N	6.48163e+06	8.50605e+06	2.79551e+06	6.46569e+06	8.4742e+06	6.53107e+06	1.09371e+07	1.41355e+07	1.17765e+07	1.48303e+07	1.61417e+07	1.67089e+07	8.37366e+06	7.3196e+06	9.76137e+06
Com_350_neg	4-Acetamidobenzoic acid	N	C9H9NO3	179.058	178.051	1.71557	[M-H]-	5.876	0.73	1	C18	Benzenoids	Benzene and substituted derivatives	Benzoic acids and derivatives	-	HMDB0246328	-	-	-	19266	CC(=O)NC1=CC=C(C=C1)C(=O)O	QCXJEYYXVJIFCE-UHFFFAOYSA-N	2.90565e+06	3.24208e+06	4.59192e+06	2.7323e+06	3.39401e+06	3.48129e+06	2.68654e+06	3.22104e+06	2.87873e+06	2.45885e+06	2.19371e+06	3.19814e+06	3.01592e+06	3.04666e+06	1.89094e+06
Com_1787_neg	Umbelliprenin	N	C24H30O3	366.219	365.214	5.53884	[M-H]-	9.742	0.55	1	C18	Lipids and lipid-like molecules	Prenol lipids	Terpene lactones	"23838-17-7"	-	-	-	-	1781413	CC(=CCCC(=CCCC(=CCOC1=CC2=C(C=C1)C=CC(=O)O2)C)C)C	GNMUGVNEWCZUAA-WOWYBKFKSA-N	365075	215100	318802	604015	617139	137360	356894	335149	188340	696280	361899	134843	519425	694172	612920
Com_259_neg	(S)-(-)-Perillic acid	N	C10H14O2	166.099	165.092	0.46509	[M-H]-	5.645	0.58	1	C18	Lipids and lipid-like molecules	Prenol lipids	Monoterpenoids	"82050-13-3"	-	-	-	-	2724160	CC(=C)C1CCC(=CC1)C(=O)O	CDSMSBUVCWHORP-MRVPVSSYSA-N	1.74404e+06	2.15646e+06	2.11024e+06	1.60911e+06	1.79864e+06	1.65848e+06	1.28591e+06	1.54017e+06	1.80972e+06	1.56991e+06	1.56743e+06	1.7428e+06	1.4975e+06	1.48238e+06	1.42747e+06
Com_1711_neg	Glycosmisic acid	N	C20H20O7	372.121	353.101	4.54386	[M-H-H2O]-	5.718	0.89	1	C18	Phenylpropanoids and polyketides	2-arylbenzofuran flavonoids	-	"443908-19-8"	-	-	-	-	38356815	COC1=CC(=CC2=C1OC(C2CO)C3=CC(=C(C=C3)O)OC)C=CC(=O)O	FHYQIQMSODIFCP-WARYXCEBSA-N	6.12103e+07	3.33994e+07	4.80283e+07	4.14871e+07	4.54922e+07	4.46981e+07	6.15833e+07	2.00833e+07	4.39661e+07	1.48797e+07	3.51962e+07	5.14043e+07	4.55942e+07	4.74268e+07	4.65211e+07
Com_339_neg	D-4-O-Methyl-myo-inositol	N	C7H14O6	194.079	175.061	0.87853	[M-H-H2O]-	1.385	0.86	1	C18	Organic oxygen compounds	Organooxygen compounds	Alcohols and polyols	"6090-97-7"	HMDB0304321	C06352	-	-	164619	COC1[C@@H]([C@H](C([C@@H]([C@@H]1O)O)O)O)O	DSCFFEYYQKSRSV-FEPQRWDDSA-N	7.59043e+06	7.41004e+06	5.14323e+06	6.84312e+06	7.12949e+06	6.71348e+06	3.23817e+06	4.46151e+06	4.93761e+06	3.65926e+06	4.60141e+06	5.61371e+06	5.36335e+06	5.33979e+06	5.29659e+06
Com_770_neg	(E)-1-(4-Hydroxyphenyl)dec-1-en-3-one	N	C16H22O2	246.162	227.144	1.74686	[M-H-H2O]-	5.995	0.74	1	C18	Phenylpropanoids and polyketides	Cinnamic acids and derivatives	Hydroxycinnamic acids and derivatives	"958631-84-0"	-	-	-	-	91825834	CCCCCCCC(=O)/C=C/C1=CC=C(C=C1)O	OSHSLMUZKCDEDD-DHZHZOJOSA-N	4.00886e+06	2.39051e+06	3.90606e+06	4.02988e+06	2.88488e+06	4.47895e+06	5.33927e+06	7.42757e+06	6.43612e+06	5.99933e+06	5.49203e+06	6.17648e+06	4.76933e+06	4.55387e+06	4.46787e+06
Com_907_neg	threo-1-(4-Hydroxy-3-methoxyphenyl)propane-1,2-diol	N	C10H14O4	198.089	243.085	9.55395	[M+HCOOH-H]-	5.894	0.86	1	C18	Benzenoids	Phenols	Methoxyphenols	"848031-94-7"	-	-	-	-	12181413	C[C@@H]([C@H](C1=CC(=C(C=C1)O)OC)O)O	PZKYCBMLUGVAGH-QUBYGPBYSA-N	2.42025e+07	1.81379e+07	2.71401e+07	2.16678e+07	3.18301e+07	2.51031e+07	3.01212e+07	1.71522e+07	2.14203e+07	1.80291e+07	1.19072e+07	2.46798e+07	2.39868e+07	2.44485e+07	2.28276e+07
Com_2142_neg	quercetin 3-sambubioside	N	C26H28O16	596.138	595.131	1.31172	[M-H]-	5.47	0.95	1	C18	Phenylpropanoids and polyketides	Flavonoids	Flavonoid glycosides	"83048-35-5"	-	C12637	map00944	-	5487635	C1[C@H]([C@@H]([C@H]([C@@H](O1)O[C@@H]2[C@H]([C@@H]([C@H](O[C@H]2OC3=C(OC4=CC(=CC(=C4C3=O)O)O)C5=CC(=C(C=C5)O)O)CO)O)O)O)O)O	NKFZLEYLWAFYEH-CJNLAGEVSA-N	6.80275e+07	9.66116e+07	1.08021e+08	6.09843e+07	8.6721e+07	7.10142e+07	8.07325e+07	7.76971e+07	5.07016e+07	7.41233e+07	6.57682e+07	6.74621e+07	7.67908e+07	7.48245e+07	7.43239e+07
Com_1598_neg	Citreorosein	N	C15H10O6	286.048	331.046	0.4053	[M+HCOOH-H]-	5.506	0.51	1	C18	Benzenoids	Anthracenes	Anthraquinones	"481-73-2"	HMDB0034444	C17810	-	LMPK13040023	361512	C1=C(C=C(C2=C1C(=O)C3=C(C2=O)C(=CC(=C3)O)O)O)CO	YQHZABGPIPECSQ-UHFFFAOYSA-N	4.84206e+07	6.92651e+06	1.19503e+07	1.48803e+07	9.90577e+06	1.41412e+07	1.05399e+07	1.11572e+07	1.61456e+07	1.04846e+07	1.26204e+07	1.3119e+07	1.19461e+07	1.18302e+07	1.30466e+07
Com_2001_neg	Epicatechin-5-O-beta-D-glucopyranoside	N	C21H24O11	452.132	451.125	0.21974	[M-H]-	5.176	0.65	1	C18	Phenylpropanoids and polyketides	Flavonoids	Flavonoid glycosides	"131831-20-4"	-	-	-	-	-	OCC1OC(Oc2cc(O)cc3OC(C(O)Cc23)c2ccc(O)c(O)c2)C(O)C(O)C1O	ZESJTWVSXGZYTD-UHFFFAOYSA-N	2.61989e+06	1.02278e+07	1.53435e+06	2.77569e+06	2.34295e+06	2.75403e+06	1.44273e+07	1.62008e+07	1.30213e+07	1.49359e+07	1.55828e+07	1.36889e+07	8.43825e+06	7.58851e+06	7.67057e+06
Com_1824_neg	Gardoside	N	C16H22O10	374.121	373.117	8.46009	[M-H]-	5.672	0.52	1	C18	Organic oxygen compounds	Organooxygen compounds	Carbohydrates and carbohydrate conjugates	"54835-76-6"	-	C16963	-	-	46173850	C=C1[C@H](C[C@H]2[C@@H]1[C@@H](OC=C2C(=O)O)O[C@H]3[C@@H]([C@H]([C@@H]([C@H](O3)CO)O)O)O)O	JSKCJJNYSGWZDU-RQJSCMEKSA-N	6.86214e+07	1.10495e+08	9.69899e+07	8.62712e+07	6.87766e+07	7.65803e+07	9.02188e+07	9.28196e+07	1.08247e+08	8.62059e+07	1.03434e+08	1.03671e+08	8.81039e+07	8.7176e+07	7.63589e+07
Com_1400_neg	Symplocosidin	N	C16H16O6	304.095	303.09	8.39182	[M-H]-	5.507	0.54	1	C18	Phenylpropanoids and polyketides	Flavonoids	Flavans	"76549-34-3"	HMDB0029175	-	-	LMPK12020111	11420256	COC1=C(C=CC(=C1)[C@@H]2[C@@H](CC3=C(C=C(C=C3O2)O)O)O)O	NJHJXXLBWQXMRO-CZUORRHYSA-N	6.07134e+06	7.19416e+06	6.02243e+06	5.5722e+06	4.08061e+06	5.11125e+06	1.10189e+06	3.35697e+06	6.80587e+06	6.86815e+06	6.31066e+06	6.57396e+06	6.60129e+06	6.70116e+06	6.33829e+06
Com_880_neg	2,3,4'-Trihydroxy-3',5'-dimethoxypropiophenone	N	C11H14O6	242.079	241.072	0.20717	[M-H]-	5.221	0.90	1	C18	Organic oxygen compounds	Organooxygen compounds	Carbonyl compounds	"33900-74-2"	-	-	-	-	11053814	COC1=CC(=CC(=C1O)OC)C(=O)C(CO)O	QJWLBLCJYZLCLM-UHFFFAOYSA-N	3.11616e+07	2.86527e+07	2.88747e+07	2.44973e+07	2.38282e+07	3.33112e+07	2.4535e+07	2.03682e+07	2.47228e+07	2.53335e+07	1.95199e+07	2.17494e+07	2.32167e+07	2.30019e+07	2.31145e+07
Com_1789_neg	Agatholic acid	N	C20H32O3	320.235	365.231	7.03569	[M+HCOOH-H]-	8.352	0.56	1	C18	Lipids and lipid-like molecules	Prenol lipids	Diterpenoids	"25671-16-3"	-	-	-	-	101306703	C/C(=C\C(=O)O)/CC[C@H]1C(=C)CC[C@@H]2C1(CCC[C@]2(C)CO)C	YGILXMANNHJYJZ-MRCSFVJGSA-N	1.03721e+08	9.88556e+07	1.23623e+08	1.0142e+08	9.97168e+07	1.32957e+08	7.8961e+07	8.95755e+07	9.36735e+07	8.75911e+07	1.08322e+08	9.05256e+07	1.59108e+08	1.52582e+08	1.45815e+08
Com_1341_neg	Isozedoarondiol	N	C15H24O3	252.173	297.171	0.0088	[M+HCOOH-H]-	6.27	0.77	1	C18	Lipids and lipid-like molecules	Prenol lipids	Sesquiterpenoids	"116425-34-4"	-	-	-	-	-	-	PQJFQDGWDQGKMS-UHFFFAOYSA-N	2.80198e+07	3.19442e+07	3.18886e+07	2.31314e+07	2.10872e+07	2.76671e+07	3.38808e+07	4.49089e+07	4.59375e+07	4.38132e+07	4.36527e+07	4.24019e+07	3.46181e+07	3.13827e+07	3.14238e+07
Com_1627_neg	Ascorbyl Glucoside	N	C12H18O11	338.085	337.077	0.61301	[M-H]-	1.335	0.58	1	C18	Lipids and lipid-like molecules	Fatty Acyls	Fatty acyl glycosides	"129499-78-1"	-	C18339	-	-	54693473	C([C@@H]1[C@H]([C@@H]([C@H]([C@H](O1)OC2=C([C@H](OC2=O)[C@H](CO)O)O)O)O)O)O	MLSJBGYKDYSOAE-DCWMUDTNSA-N	5.97353e+06	5.53801e+06	7.42518e+06	5.71202e+06	8.13759e+06	7.01608e+06	4.10746e+06	3.20739e+06	4.14737e+06	3.22004e+06	3.52533e+06	5.07578e+06	5.23565e+06	4.82392e+06	4.17981e+06
Com_1190_neg	urolithin M5	N	C13H8O7	276.027	275.02	0.40543	[M-H]-	5.385	0.52	1	C18	Phenylpropanoids and polyketides	Tannins	Hydrolyzable tannins	"91485-02-8"	-	-	-	-	18504424	C1=CC(=C(C2=C1C3=C(C(=C(C=C3C(=O)O2)O)O)O)O)O	ZELMDXUEWHBWPN-UHFFFAOYSA-N	9.85711e+06	3.19644e+06	4.38843e+06	4.65115e+06	4.36176e+06	5.65233e+06	2.06872e+06	2.50417e+06	2.48537e+06	1.40968e+06	1.6221e+06	2.24203e+06	2.91124e+06	2.93808e+06	3.24217e+06
Com_1484_neg	Octadecanal	N	C18H36O	268.277	313.275	0.21842	[M+HCOOH-H]-	8.891	0.64	1	C18	Lipids and lipid-like molecules	Fatty Acyls	Fatty aldehydes	"638-66-4"	HMDB0002384	C01838	-	LMFA06000098	12533	CCCCCCCCCCCCCCCCCC=O	FWWQKRXKHIRPJY-UHFFFAOYSA-N	5.03128e+06	2.97559e+06	6.03353e+06	6.38677e+06	6.59902e+06	4.19992e+06	4.16363e+06	5.31211e+06	4.93891e+06	3.3559e+06	5.99956e+06	4.7976e+06	1.18045e+07	1.11429e+07	1.09569e+07
Com_597_neg	Ethyl trans-caffeate	N	C11H12O4	208.074	207.066	0.20997	[M-H]-	5.985	0.98	1	C18	Phenylpropanoids and polyketides	Cinnamic acids and derivatives	Hydroxycinnamic acids and derivatives	"66648-50-8"	HMDB0301712	-	-	-	5317238	CCOC(=O)/C=C/C1=CC(=C(C=C1)O)O	WDKYDMULARNCIS-GQCTYLIASA-N	1.01391e+08	8.12469e+07	3.51752e+07	8.67391e+07	5.57241e+07	8.27154e+07	2.68878e+07	3.12046e+07	3.24695e+07	2.50274e+07	3.37537e+07	2.84382e+07	4.34115e+07	4.67212e+07	4.55207e+07
Com_469_neg	5-Hydroxy-7-methoxycoumarin	N	C10H8O4	192.042	191.035	0.08802	[M-H]-	5.606	0.92	1	C18	Phenylpropanoids and polyketides	Coumarins and derivatives	Hydroxycoumarins	"23053-61-4"	-	-	-	-	5748603	COC1=CC(=C2C=CC(=O)OC2=C1)O	CPPAWCQANCLZEO-UHFFFAOYSA-N	3.82997e+07	2.59253e+07	2.67172e+07	3.42199e+07	2.19808e+07	3.42631e+07	2.40812e+07	3.03661e+07	3.17242e+07	2.11149e+07	2.12305e+07	3.24069e+07	2.92038e+07	2.88688e+07	1.62774e+07
Com_973_neg	N-epsilon-Benzoyl-L-lysine	N	C13H18N2O3	250.132	249.123	4.48429	[M-H]-	5.64	0.68	1	C18	Organic acids and derivatives	Carboxylic acids and derivatives	Amino acids, peptides, and analogues	"1219-46-1"	-	-	-	-	1550543	C1=CC=C(C=C1)C(=O)NCCCC[C@@H](C(=O)O)N	KODLJWKGAKBGOB-NSHDSACASA-N	9.47101e+06	1.14935e+07	1.07487e+07	9.50107e+06	8.87151e+06	1.01189e+07	8.47605e+06	1.08817e+07	1.04465e+07	9.76268e+06	9.68705e+06	9.91938e+06	8.6998e+06	9.06654e+06	9.43648e+06
Com_1197_neg	1-{4-[(8-methylquinolin-4-yl)amino]phenyl}ethan-1-one	N	C18H16N2O	276.126	275.119	1.20447	[M-H]-	7.403	0.62	1	C18	Organic oxygen compounds	Organooxygen compounds	Carbonyl compounds	"942880-00-4"	-	-	-	-	42589519	CC1=C2C(=CC=C1)C(=CC=N2)NC3=CC=C(C=C3)C(=O)C	LNIYZBQGXPPHEK-UHFFFAOYSA-N	221958	307704	801560	2.95023e+06	1.07875e+06	305417	7.26427e+06	587154	3.35518e+06	978063	1.12352e+06	990247	1.95802e+06	1.91444e+06	1.81837e+06
Com_1813_neg	propan-2-yl 2-{[3-(4-chlorophenyl)-4-oxo-4H-chromen-7-yl]oxy}acetate	N	C20H17ClO5	372.076	371.066	8.47069	[M-H]-	6.889	0.72	1	C18	Phenylpropanoids and polyketides	Isoflavonoids	Isoflav-2-enes	"329225-85-6"	-	-	-	-	1182946	CC(C)OC(=O)COC1=CC2=C(C=C1)C(=O)C(=CO2)C3=CC=C(C=C3)Cl	IZAIZVXHZHBHTR-UHFFFAOYSA-N	343688	55826.3	132199	435688	749652	101148	649614	251116	721666	237735	422271	607262	1.38061e+07	1.55902e+07	1.50287e+07
Com_1898_neg	4-(1-benzofuran-2-carbonyl)-1-[2-(dimethylamino)ethyl]-3-hydroxy-5-(thiophen-2-yl)-2,5-dihydro-1H-pyrrol-2-one	N	C21H20N2O4S	396.114	395.106	3.28071	[M-H]-	7.551	0.51	1	C18	Organoheterocyclic compounds	Benzofurans	-	"618365-04-1"	-	-	-	-	3649601	CN(C)CCN1C(C(=C(C1=O)O)C(=O)C2=CC3=CC=CC=C3O2)C4=CC=CS4	SXRJDYCKWIFVSP-UHFFFAOYSA-N	1.8014e+06	871720	1.74473e+06	1.18441e+06	2.02871e+06	1.03409e+06	1.61582e+06	781618	1.14872e+06	841433	775126	1.26855e+06	1.17269e+06	1.09937e+06	1.05373e+06
Com_208_neg	alpha-Angelica lactone	N	C5H6O2	98.0368	157.051	0.68099	[M+CH3COOH-H]-	5.287	0.68	1	C18	Organoheterocyclic compounds	Dihydrofurans	Furanones	"591-12-8"	-	-	-	-	11559	CC1=CCC(=O)O1	QOTQFLOTGBBMEX-UHFFFAOYSA-N	1.0408e+07	1.2172e+07	1.21166e+07	1.07139e+07	1.22574e+07	1.20329e+07	8.41784e+06	8.31493e+06	9.4143e+06	8.34909e+06	8.57099e+06	8.99212e+06	8.97078e+06	8.96934e+06	8.81563e+06
Com_872_neg	CMPF	N	C12H16O5	240.1	239.092	0.3799	[M-H]-	6.022	0.82	1	C18	Lipids and lipid-like molecules	Fatty Acyls	Fatty acids and conjugates	"86879-39-2"	HMDB0061112	-	-	LMFA01150004	123979	CCCC1=C(C(=C(O1)CCC(=O)O)C(=O)O)C	WMCQWXZMVIETAO-UHFFFAOYSA-N	2.06314e+07	1.82997e+07	1.37836e+07	1.83957e+07	1.53536e+07	1.48022e+07	1.22336e+07	1.30731e+07	1.55165e+07	1.1541e+07	1.552e+07	1.25441e+07	1.64455e+07	1.79714e+07	1.30378e+07
Com_2035_neg	Alisol C	N	C30H46O5	486.335	467.321	9.79123	[M-H-H2O]-	7.19	0.54	1	C18	Lipids and lipid-like molecules	Prenol lipids	Triterpenoids	"30489-27-1"	-	-	-	-	101306923	C[C@H](C[C@@H]([C@@H]1C(O1)(C)C)O)C2=C3C[C@@H]([C@H]4[C@]5(CCC(=O)C([C@@H]5CC[C@@]4([C@]3(CC2=O)C)C)(C)C)C)O	DORJGGFFCMZTHW-KXVAGGRESA-N	879396	887564	806837	1.17793e+06	1.82362e+06	742578	2.62779e+06	1.677e+06	1.34239e+06	1.1178e+06	2.50851e+06	2.38499e+06	1.56555e+06	1.81548e+06	1.50629e+06
Com_596_neg	Conduritol B epoxide	N	C6H10O5	162.053	207.051	0.63736	[M+HCOOH-H]-	1.379	0.68	1	C18	Organoheterocyclic compounds	Oxepanes	-	6090-95-5	-	-	-	-	119054	[C@@H]1([C@@H]([C@H]([C@H]2[C@@H]([C@@H]1O)O2)O)O)O	ZHMWOVGZCINIHW-FTYOSCRSSA-N	8.06898e+07	9.29629e+07	7.55145e+07	6.68448e+07	7.34638e+07	6.63875e+07	5.4289e+07	5.52007e+07	7.74204e+07	4.82585e+07	6.11209e+07	7.96136e+07	6.66147e+07	6.37158e+07	6.83938e+07
Com_214_neg	2-Methyl-4(3H)-quinazolinone	N	C9H8N2O	160.064	159.056	0.51608	[M-H]-	5.455	0.65	1	C18	Organoheterocyclic compounds	Diazanaphthalenes	Benzodiazines	1769-24-0	HMDB0245238	-	-	-	135400457	CC1=NC2=CC=CC=C2C(=O)N1	FIEYHAAMDAPVCH-UHFFFAOYSA-N	3.99384e+06	2.93987e+06	3.442e+06	3.21334e+06	2.76953e+06	3.20064e+06	3.20817e+06	3.06041e+06	4.3217e+06	3.46637e+06	3.51164e+06	3.51954e+06	3.33508e+06	2.81884e+06	3.19778e+06
Com_1003_neg	Primin	N	C12H16O3	208.11	253.108	0.63915	[M+HCOOH-H]-	6.445	0.57	1	C18	Organic oxygen compounds	Organooxygen compounds	Carbonyl compounds	15121-94-5	-	C10390	-	-	84800	CCCCCC1=CC(=O)C=C(C1=O)OC	WLWIMKWZMGJRBS-UHFFFAOYSA-N	3.2128e+07	4.87341e+07	3.22163e+07	3.30267e+07	3.13897e+07	3.05604e+07	1.57321e+07	2.69755e+07	2.11307e+07	2.4047e+07	2.50774e+07	2.39005e+07	2.84507e+07	2.96326e+07	2.90015e+07
Com_452_neg	alpha-Guanidinoglutaric Acid	N	C6H11N3O4	189.075	188.068	0.50329	[M-H]-	1.335	0.58	1	C18	Organic acids and derivatives	Carboxylic acids and derivatives	Amino acids, peptides, and analogues	73477-53-9	-	C03140	-	-	135313	C(CC(=O)O)[C@@H](C(=O)O)N=C(N)N	RHVVRMJOHATSPD-VKHMYHEASA-N	230251	340766	92952.3	303859	161249	378878	836126	726151	1.03625e+06	511551	977527	805439	492126	473505	449202
Com_114_neg	(2S,4R)-4-Methylglutamic Acid	N	C6H11NO4	161.069	142.051	0.81277	[M-H-H2O]-	2.608	0.62	1	C18	Organic acids and derivatives	Carboxylic acids and derivatives	Amino acids, peptides, and analogues	31137-74-3	-	-	-	-	95883	C[C@H](C[C@@H](C(=O)O)N)C(=O)O	KRKRAOXTGDJWNI-DMTCNVIQSA-N	5.73521e+07	5.88242e+07	5.37075e+07	6.59558e+07	6.91139e+07	7.11948e+07	3.92819e+07	6.43498e+07	4.38052e+07	3.76121e+07	4.34606e+07	1.46217e+07	6.18142e+07	3.06686e+07	6.2768e+07
Com_1371_neg	3-hydroxy Stearic Acid	N	C18H36O3	300.266	299.259	0.08147	[M-H]-	9.754	0.75	1	C18	Lipids and lipid-like molecules	Fatty Acyls	Fatty acids and conjugates	17773-30-7	-	-	-	LMFA02000121	5282907	CCCCCCCCCCCCCCCC(CC(=O)O)O	POMQYTSPMKEQNB-UHFFFAOYSA-N	2.72653e+07	1.7505e+07	2.93027e+07	2.88407e+07	4.10023e+07	1.1183e+07	2.64011e+07	2.05912e+07	2.09633e+07	2.48949e+07	2.40996e+07	1.87185e+07	3.91917e+07	4.37018e+07	2.74562e+07
Com_1239_neg	Cynandione A	N	C16H14O6	302.079	283.061	0.49748	[M-H-H2O]-	7.315	0.77	1	C18	Benzenoids	Benzene and substituted derivatives	Biphenols	168706-29-4	HMDB0250693	-	-	-	10063465	CC(=O)C1=C(C(=C(C=C1)O)C2=C(C=CC(=C2C(=O)C)O)O)O	DYQDHRLBSZIKEM-UHFFFAOYSA-N	59477.7	240552	83383.4	33413.8	90873	68754.8	204577	150911	8.03612e+06	200603	66089.9	176941	982791	946173	928144
Com_1161_neg	3-Hydroxyhexadecanoic acid	N	C16H32O3	272.235	271.228	0.29358	[M-H]-	8.921	0.88	1	C18	Lipids and lipid-like molecules	Fatty Acyls	Fatty acids and conjugates	2398-34-7	-	-	-	LMFA01050188	301590	CCCCCCCCCCCCCC(CC(=O)O)O	CBWALJHXHCJYTE-UHFFFAOYSA-N	2.74903e+07	2.96076e+07	5.12106e+07	3.78461e+07	4.56026e+07	3.13543e+07	3.66957e+07	4.47589e+07	4.07486e+07	3.43878e+07	5.60715e+07	3.46722e+07	7.1381e+07	7.02277e+07	6.5316e+07
Com_330_neg	DL-2-Aminopimelic Acid	N	C7H13NO4	175.084	174.077	0.64976	[M-H]-	1.491	0.54	1	C18	Organic acids and derivatives	Carboxylic acids and derivatives	Amino acids, peptides, and analogues	627-76-9	HMDB0034252	-	-	-	101122	C(CCC(=O)O)CC(C(=O)O)N	JUQLUIFNNFIIKC-UHFFFAOYSA-N	9.18979e+06	1.26709e+07	1.37544e+07	8.98578e+06	4.60877e+06	8.88491e+06	5.83881e+06	6.74712e+06	5.05436e+06	6.63271e+06	9.09176e+06	9.47554e+06	5.68575e+06	5.84185e+06	5.61799e+06
Com_725_neg	Olivetolic acid	N	C12H16O4	224.105	223.097	0.40663	[M-H]-	5.596	0.61	1	C18	Benzenoids	Benzene and substituted derivatives	Benzoic acids and derivatives	491-72-5	-	C20417	map00999;map01100;map01110	LMPK15040016	2826719	CCCCCC1=C(C(=CC(=C1)O)O)C(=O)O	SXFKFRRXJUJGSS-UHFFFAOYSA-N	1.0991e+07	1.0721e+07	9.47517e+06	8.70562e+06	8.97032e+06	1.07569e+07	7.63263e+06	7.9645e+06	9.5961e+06	7.13466e+06	8.30815e+06	9.23583e+06	7.80852e+06	8.24844e+06	8.12903e+06
Com_1496_neg	9,10-Dihydroxystearic acid	N	C18H36O4	316.261	315.254	0.16693	[M-H]-	7.549	1.00	1	C18	Lipids and lipid-like molecules	Fatty Acyls	Fatty acids and conjugates	120-87-6	HMDB0302281	C19622	map00073	LMFA02000142	89377	CCCCCCCCC(C(CCCCCCCC(=O)O)O)O	VACHUYIREGFMSP-UHFFFAOYSA-N	9.85228e+08	2.23213e+09	8.86055e+08	1.28994e+09	8.98518e+08	1.09845e+09	1.84878e+09	1.65905e+09	1.63508e+09	1.75182e+09	1.86438e+09	9.50861e+08	1.93052e+09	1.90121e+09	1.89229e+09
Com_822_neg	Phloroglucide	N	C12H10O5	234.053	233.045	0.76693	[M-H]-	4.984	0.54	1	C18	Benzenoids	Benzene and substituted derivatives	Biphenols	491-45-2	-	-	-	-	248349	C1=C(C=C(C=C1O)O)C2=C(C=C(C=C2O)O)O	KICYRZIVKKYRFS-UHFFFAOYSA-N	4.29383e+06	8.47993e+06	4.75075e+06	4.40607e+06	3.26625e+06	5.50344e+06	3.43079e+06	5.20744e+06	5.35834e+06	4.61625e+06	4.79372e+06	5.41872e+06	4.12188e+06	3.75641e+06	3.92267e+06
Com_554_neg	N-Lactylleucine	N	C9H17NO4	203.116	202.108	0.15159	[M-H]-	5.755	0.92	1	C18	Organic acids and derivatives	Carboxylic acids and derivatives	Amino acids, peptides, and analogues	112757-17-2	-	-	-	-	140392219	CC(C)C[C@@H](C(=O)O)NC(=O)C(C)O	BUMIGZVUJKNXCO-MLWJPKLSSA-N	4.58224e+08	6.20234e+08	2.3898e+08	4.73197e+08	5.33016e+08	5.17746e+08	4.54886e+08	5.10221e+08	5.3413e+08	4.74501e+08	4.69452e+08	5.36873e+08	4.78068e+08	4.53847e+08	4.70781e+08
Com_453_neg	N-Lactylvaline	N	C8H15NO4	189.1	188.093	0.01631	[M-H]-	5.538	0.92	1	C18	Organic acids and derivatives	Carboxylic acids and derivatives	Amino acids, peptides, and analogues	70190-98-6	-	-	-	-	71402402	CC(C)[C@@H](C(=O)O)NC(=O)C(C)O	IJKKTQLUXOILBQ-GDVGLLTNSA-N	1.11689e+08	1.25217e+08	9.29766e+07	1.17535e+08	1.3321e+08	1.26595e+08	1.21456e+08	1.29202e+08	1.52411e+08	1.32621e+08	1.23677e+08	1.46441e+08	1.18282e+08	1.25652e+08	1.17168e+08
Com_256_neg	Caffeoyl alcohol	N	C9H10O3	166.063	165.056	0.36692	[M-H]-	5.319	0.90	1	C18	Phenylpropanoids and polyketides	Cinnamyl alcohols	-	3598-26-3	-	C12206	map00940;map01110	-	5282096	C1=CC(=C(C=C1/C=C/CO)O)O	ZCKDCRKBURQZPT-OWOJBTEDSA-N	3.6408e+07	3.18673e+07	2.86052e+07	3.21639e+07	2.45669e+07	3.5892e+07	2.02209e+07	2.29504e+07	2.66513e+07	2.25706e+07	2.5223e+07	2.4461e+07	2.46782e+07	2.54063e+07	2.44216e+07
Com_2166_neg	Cinnamtannin A2	N	C60H50O24	1154.27	1153.26	0.5681	[M-H]-	5.082	0.96	1	C18	Phenylpropanoids and polyketides	Flavonoids	Biflavonoids and polyflavonoids	86631-38-1	HMDB0037661	C17625	-	-	16130899	C1[C@H]([C@H](OC2=C1C(=CC(=C2[C@@H]3[C@H]([C@H](OC4=C3C(=CC(=C4[C@@H]5[C@H]([C@H](OC6=C(C(=CC(=C56)O)O)[C@@H]7[C@H]([C@H](OC8=CC(=CC(=C78)O)O)C9=CC(=C(C=C9)O)O)O)C1=CC(=C(C=C1)O)O)O)O)O)C1=CC(=C(C=C1)O)O)O)O)O)C1=CC(=C(C=C1)O)O)O	QFLMUASKTWGRQE-JNIIMKSASA-N	3.59892e+07	1.63373e+08	7.72724e+07	1.00203e+08	5.57925e+07	1.16153e+08	5.24712e+07	1.81284e+07	1.89332e+07	2.87703e+07	1.33793e+07	2.27805e+07	4.92268e+07	4.4979e+07	4.19418e+07
Com_855_neg	Curvulin	N	C12H14O5	238.084	237.076	1.43786	[M-H]-	6.107	0.53	1	C18	Organic oxygen compounds	Organooxygen compounds	Carbonyl compounds	19054-27-4	-	-	-	-	177045	CCOC(=O)CC1=C(C(=CC(=C1)O)O)C(=O)C	TURXCFUGBPBPRS-UHFFFAOYSA-N	5.06159e+06	5.20845e+06	4.4754e+06	4.82862e+06	4.07102e+06	4.88421e+06	3.52416e+06	5.46749e+06	4.42207e+06	4.6618e+06	4.1981e+06	3.44301e+06	3.60484e+06	4.03781e+06	3.81219e+06
Com_1698_neg	3-hydroxyestra-1,3,5(10)-trien-17-one hydrogen sulphate	N	C18H22O5S	350.119	349.114	7.16367	[M-H]-	5.459	0.53	1	C18	Lipids and lipid-like molecules	Steroids and steroid derivatives	Sulfated steroids	481-97-0	HMDB0001425	C02538	map00140;map01100;map04976	LMST02010043	3001028	C[C@]12CC[C@H]3[C@H]([C@@H]1CCC2=O)CCC4=C3C=CC(=C4)OS(=O)(=O)O	JKKFKPJIXZFSSB-CBZIJGRNSA-N	2.18774e+07	2.30098e+07	2.38655e+07	1.75172e+07	2.26693e+07	1.98547e+07	1.5902e+07	1.41741e+07	2.27468e+07	1.84136e+07	1.67742e+07	2.11743e+07	1.94412e+07	1.93247e+07	1.8965e+07
Com_1666_neg	21-Hydroxyhenicosanoic acid	N	C21H42O3	342.313	341.306	0.03482	[M-H]-	11.263	0.68	1	C18	Lipids and lipid-like molecules	Fatty Acyls	Fatty acids and conjugates	89160-04-3	-	-	-	LMFA01050076	5282920	C(CCCCCCCCCCO)CCCCCCCCCC(=O)O	NENJNFMRWQAPAC-UHFFFAOYSA-N	576469	262573	662429	740069	2.35375e+06	349114	556266	475668	857289	724733	1.18809e+06	399166	1.64132e+06	1.54935e+06	1.69594e+06
Com_495_neg	4-acetamidosalicylic acid	N	C9H9NO4	195.053	194.046	0.075	[M-H]-	5.398	0.65	1	C18	Benzenoids	Benzene and substituted derivatives	Benzoic acids and derivatives	50-86-2	HMDB0246329	-	-	-	65509	CC(=O)NC1=CC(=C(C=C1)C(=O)O)O	YBTVSGCNBZPRBD-UHFFFAOYSA-N	1.00416e+07	6.99472e+06	9.50911e+06	7.32859e+06	7.66148e+06	8.05255e+06	6.63378e+06	5.2055e+06	6.51044e+06	6.47694e+06	6.48522e+06	7.93076e+06	6.31369e+06	6.42177e+06	6.1445e+06
Com_55_neg	Ethyl dihydrogen phosphate	N	C2H7O4P	126.008	125.001	0.06704	[M-H]-	1.53	0.73	1	C18	Organic acids and derivatives	Organic phosphoric acids and derivatives	Phosphate esters	1623-14-9	HMDB0012228	-	-	-	74190	CCOP(=O)(O)O	ZJXZSIYSNXKHEA-UHFFFAOYSA-N	2.66087e+07	1.45875e+07	9.39067e+06	2.42185e+07	3.01549e+07	2.48753e+07	2.9795e+06	2.08026e+06	2.28364e+06	1.70719e+06	2.28791e+06	2.23972e+06	1.38987e+07	1.33907e+07	1.37374e+07
Com_218_neg	(+-)-7-Hydroxyoctanoic acid	N	C8H16O3	160.11	159.103	0.07922	[M-H]-	5.76	0.85	1	C18	Organic acids and derivatives	Hydroxy acids and derivatives	Medium-chain hydroxy acids and derivatives	17173-14-7	HMDB0000486	-	-	LMFA01050229	167627	CC(CCCCCC(=O)O)O	OFCMTSZRXXFMBQ-UHFFFAOYSA-N	2.22917e+07	2.60718e+07	2.09124e+07	2.00523e+07	1.82471e+07	2.25425e+07	1.63144e+07	2.21533e+07	2.22567e+07	1.89645e+07	1.84078e+07	1.9776e+07	1.84769e+07	1.89656e+07	1.86628e+07
Com_679_neg	2-Hydroxydecanedioic acid	N	C10H18O5	218.115	217.108	0.8534	[M-H]-	6.514	0.71	1	C18	Organic acids and derivatives	Hydroxy acids and derivatives	Medium-chain hydroxy acids and derivatives	103963-71-9	HMDB0000424	-	-	LMFA01170076	128458	C(CCCC(C(=O)O)O)CCCC(=O)O	LPIOYESQKJFWPQ-UHFFFAOYSA-N	1.10479e+07	3.96326e+07	1.07263e+07	5.63915e+06	8.27846e+06	5.54574e+06	8.02091e+06	1.17146e+07	1.08833e+07	9.67817e+06	1.03538e+07	9.72994e+06	9.94749e+06	9.22503e+06	9.49757e+06
Com_1674_neg	4,5alpha-Dihydrocortisone	N	C21H30O5	362.209	343.191	0.88598	[M-H-H2O]-	7.849	0.53	1	C18	Lipids and lipid-like molecules	Steroids and steroid derivatives	Hydroxysteroids	1482-51-5	-	-	-	-	440054	C[C@]12CCC(=O)C[C@@H]1CC[C@@H]3[C@@H]2C(=O)C[C@]4([C@H]3CC[C@@]4(C(=O)CO)O)C	YCLWEYIBFOLMEM-FZPGBCFJSA-N	1.33684e+06	3.74605e+06	3.88433e+06	1.10182e+06	2.19231e+06	77906.9	11907.7	122565	5.75964e+06	472298	5.36437e+06	3.8159e+06	2.17194e+06	2.15982e+06	2.64487e+06
Com_1777_neg	5-Hydroxyeicosapentaenoic acid	N	C20H30O3	318.219	363.215	6.89211	[M+HCOOH-H]-	7.749	0.65	1	C18	Lipids and lipid-like molecules	Fatty Acyls	Eicosanoids	83952-40-3	HMDB0005081	-	-	LMFA03070027	6439678	CC/C=C\C/C=C\C/C=C\C/C=C\C=C\C(CCCC(=O)O)O	FTAGQROYQYQRHF-FCWZHQICSA-N	6.16393e+08	6.43773e+08	5.08658e+08	6.25302e+08	7.92525e+08	5.07567e+08	7.23022e+08	4.66929e+08	4.59903e+08	4.81132e+08	5.8675e+08	5.92156e+08	6.76263e+08	6.54927e+08	6.33789e+08
Com_1798_neg	(5S,6E,8Z,11Z)-5-Hydroxy-6,8,11-eicosatrienoic acid	N	C20H34O3	322.251	367.247	6.803	[M+HCOOH-H]-	8.482	0.55	1	C18	Lipids and lipid-like molecules	Fatty Acyls	Eicosanoids	195061-94-0	-	-	-	-	5283143	CCCCCCCC/C=C\C/C=C\C=C\[C@H](CCCC(=O)O)O	LSADDRSUZRRBAN-FDSUASFTSA-N	4.89255e+08	3.98904e+08	4.95025e+08	4.81038e+08	5.20787e+08	4.29968e+08	4.40672e+08	3.87437e+08	4.10955e+08	3.09035e+08	3.90062e+08	4.14244e+08	6.0252e+08	5.43962e+08	5.24957e+08
Com_1248_neg	16:1 aldehyde	N	C16H30O	238.23	283.228	0.5508	[M+HCOOH-H]-	7.67	0.59	1	C18	Lipids and lipid-like molecules	Fatty Acyls	Fatty aldehydes	3163-37-9	HMDB0060482	C06123	-	LMFA06000089	5280541	CCCCCCCCCCCCC/C=C/C=O	KLJFYXOVGVXZKT-CCEZHUSRSA-N	3.09168e+07	2.60367e+07	3.45911e+07	3.15181e+07	1.74339e+07	3.48019e+07	3.85314e+07	4.90849e+07	4.79856e+07	7.40556e+07	4.44585e+07	3.98825e+07	4.39554e+07	4.38271e+07	4.26025e+07
Com_1251_neg	Kaempferol	N	C15H10O6	286.048	285.04	0.05621	[M-H]-	5.998	0.92	1	C18	Phenylpropanoids and polyketides	Flavonoids	Flavones	"520-18-3"	HMDB0005801	C05903	map00941;map00944;map00946;map01061;map01100;map01110	LMPK12110003	5280863	OC1=CC=C(C=C1)C1=C(O)C(=O)C2=C(O)C=C(O)C=C2O1	IYRMWMYZSQPJKC-UHFFFAOYSA-N	5.46203e+08	4.62735e+08	2.99855e+08	4.5487e+08	3.05983e+08	3.79886e+08	2.79566e+08	3.06867e+08	2.40955e+08	2.48015e+08	2.23112e+08	2.3689e+08	2.8597e+08	3.11943e+08	3.05866e+08
Com_361_neg	1-(3,4-Dimethoxyphenyl)ethanone	N	C10H12O3	180.079	179.071	0.51466	[M-H]-	6.247	0.71	1	C18	Organic oxygen compounds	Organooxygen compounds	Carbonyl compounds	1131-62-0	HMDB0301758	-	-	-	14328	CC(=O)C1=CC(=C(C=C1)OC)OC	IQZLUWLMQNGTIW-UHFFFAOYSA-N	1.88788e+06	2.12175e+06	2.14094e+06	1.92006e+06	2.26498e+06	1.59762e+06	1.44653e+06	1.21598e+06	2.18027e+06	1.30585e+06	1.81464e+06	1.93337e+06	1.58927e+06	1.81371e+06	1.65788e+06
Com_227_neg	4-Hydroxycoumarin	N	C9H6O3	162.032	161.024	0.48297	[M-H]-	5.692	0.72	1	C18	Phenylpropanoids and polyketides	Coumarins and derivatives	Hydroxycoumarins	1076-38-6	HMDB0003654	C02646	map00940;map01061;map01100;map01110	-	54682930	C1=CC=C2C(=C1)C(=CC(=O)O2)O	VXIXUWQIVKSKSA-UHFFFAOYSA-N	2.20635e+06	1.66882e+06	1.04849e+06	1.85584e+06	1.10231e+06	1.50797e+06	6.05918e+06	6.18961e+06	7.46402e+06	5.81345e+06	6.78923e+06	8.13268e+06	4.25855e+06	3.53151e+06	3.78267e+06
Com_918_neg	L-Isoleucyl-L-leucine	N	C12H24N2O3	244.179	243.171	0.1956	[M-H]-	5.471	0.82	1	C18	Organic acids and derivatives	Carboxylic acids and derivatives	Amino acids, peptides, and analogues	26462-22-6	-	-	-	-	7019083	CC[C@H](C)[C@@H](C(=O)N[C@@H](CC(C)C)C(=O)O)N	JWBXCSQZLLIOCI-GUBZILKMSA-N	9.49895e+06	1.22726e+07	2.05874e+06	6.47613e+06	7.53256e+06	6.25868e+06	6.87793e+07	6.15196e+07	7.5537e+07	6.44156e+07	5.48469e+07	7.69082e+07	4.40129e+07	4.28914e+07	4.2674e+07
Com_293_neg	3-Dehydroquinic acid	N	C7H10O6	190.048	171.03	0.83075	[M-H-H2O]-	2.809	0.55	1	C18	Organic acids and derivatives	Hydroxy acids and derivatives	Alpha hydroxy acids and derivatives	10534-44-8	HMDB0012710	C00944	map00400;map01100;map01110;map01230	-	439351	C1[C@H]([C@@H](C(=O)C[C@]1(C(=O)O)O)O)O	WVMWZWGZRAXUBK-SYTVJDICSA-N	2.20819e+06	2.9789e+06	2.90088e+06	2.3005e+06	2.18746e+06	2.4816e+06	2.32852e+06	2.44322e+06	2.63436e+06	2.18143e+06	2.70895e+06	1.86295e+06	3.74773e+06	2.56691e+06	2.59771e+06
Com_2065_neg	LPG(16:0)	N	C22H45O9P	484.28	483.273	0.84053	[M-H]-	9.021	0.90	1	C18	Lipids and lipid-like molecules	Glycerophospholipids	Glycerophosphoglycerols	326495-22-1	-	-	-	-	86583416	CCCCCCCCCCCCCCCC(=O)OC[C@H](COP(=O)(O)OCC(CO)O)O	BVJSKAUUFXBDOB-BPGUCPLFSA-N	9.65347e+06	1.28127e+07	1.20118e+07	2.24241e+07	2.04406e+07	4.87922e+06	1.56689e+07	2.1721e+07	7.90225e+06	1.31144e+07	1.98765e+07	1.39099e+07	2.77702e+07	2.68311e+07	2.27237e+07
Com_1490_neg	(5Z,8Z,11Z,14Z)-5,8,11,14-Eicosatetraenedioic acid	N	C20H30O4	334.214	315.194	7.18787	[M-H-H2O]-	7.691	0.59	1	C18	Lipids and lipid-like molecules	Fatty Acyls	Fatty acids and conjugates	79551-84-1	-	-	-	LMFA01170034	6437827	C(CCC(=O)O)C/C=C\C/C=C\C/C=C\C/C=C\CCCC(=O)O	BGOJKUCHTMYINI-DTLRTWKJSA-N	5.88207e+06	4.28911e+06	4.97732e+06	4.62103e+06	7.77102e+06	7.06511e+06	6.66583e+06	3.65117e+06	3.51018e+06	2.90022e+06	4.68864e+06	5.27183e+06	4.56575e+06	4.64802e+06	4.44631e+06
Com_1476_neg	(9Z)-12,13-Dihydroxy-9-octadecenoic acid	N	C18H34O4	314.246	313.239	0.35088	[M-H]-	7.149	0.99	1	C18	Lipids and lipid-like molecules	Fatty Acyls	Fatty acids and conjugates	263399-35-5	-	C14829	map00591	LMFA02000230	10236635	CCCCCC(C(C/C=C\CCCCCCCC(=O)O)O)O	CQSLTKIXAJTQGA-FLIBITNWSA-N	8.11961e+09	7.95297e+09	9.23946e+09	9.28463e+09	8.43152e+09	8.0408e+09	8.29994e+09	8.41537e+09	1.22092e+10	1.00941e+10	1.37015e+10	8.91286e+09	8.2624e+09	8.05651e+09	1.1871e+10
Com_1731_neg	Prostaglandin F1alpha	N	C20H36O5	356.256	355.249	0.16251	[M-H]-	6.415	0.73	1	C18	Lipids and lipid-like molecules	Fatty Acyls	Eicosanoids	745-62-0	HMDB0002685	C06475	-	LMFA03010137	5280939	CCCCC[C@@H](/C=C/[C@H]1[C@@H](C[C@@H]([C@@H]1CCCCCCC(=O)O)O)O)O	DZUXGQBLFALXCR-CDIPTNKSSA-N	2.21905e+07	2.49001e+07	2.36276e+07	2.27291e+07	1.93802e+07	2.27372e+07	1.95012e+07	2.06661e+07	2.22292e+07	1.98321e+07	2.05417e+07	2.12432e+07	2.09183e+07	2.02356e+07	1.69194e+07
Com_1707_neg	Prostaglandin F3alpha	N	C20H32O5	352.225	351.215	6.41706	[M-H]-	6.716	0.65	1	C18	Lipids and lipid-like molecules	Fatty Acyls	Eicosanoids	745-64-2	HMDB0002122	C06476	-	LMFA03010138	5280940	CC/C=C\C[C@@H](/C=C/[C@H]1[C@@H](C[C@@H]([C@@H]1C/C=C\CCCC(=O)O)O)O)O	SAKGBZWJAIABSY-SAMSIYEGSA-N	4.19642e+07	3.24932e+07	4.03982e+07	3.93981e+07	3.90361e+07	3.55518e+07	3.47044e+07	2.59798e+07	2.57893e+07	2.47518e+07	3.38816e+07	3.02249e+07	3.21482e+07	2.82183e+07	3.05006e+07
Com_1582_neg	20-Hydroxyeicosanoic acid	N	C20H40O3	328.298	327.29	0.15909	[M-H]-	10.869	0.89	1	C18	Lipids and lipid-like molecules	Fatty Acyls	Fatty acids and conjugates	62643-46-3	-	-	-	-	5282919	C(CCCCCCCCCC(=O)O)CCCCCCCCCO	JLDIWYKSFMPIDW-UHFFFAOYSA-N	7.15118e+06	4.88451e+06	8.95469e+06	1.31421e+07	3.61512e+07	4.49886e+06	6.19481e+06	6.6173e+06	1.05262e+07	9.63795e+06	1.36796e+07	5.71861e+06	1.85842e+07	1.87505e+07	2.11813e+07
Com_1288_neg	9-Oxo-10(E),12(Z),15(Z)-octadecatrienoic acid	N	C18H28O3	292.204	291.197	0.73381	[M-H]-	7.417	0.96	1	C18	Lipids and lipid-like molecules	Fatty Acyls	Lineolic acids and derivatives	125559-74-2	-	-	-	-	11380794	CC/C=C\C/C=C\C=C\C(=O)CCCCCCCC(=O)O	ACHDMUPTZYZIGR-CUHSZNQNSA-N	2.1703e+08	2.03304e+08	1.9654e+08	3.79945e+08	4.49208e+08	1.74815e+08	6.16593e+08	2.66058e+08	2.07365e+08	2.18923e+08	4.55489e+08	3.67811e+08	3.09181e+08	3.06095e+08	2.94491e+08
Com_1457_neg	Prostaglandin F-M	N	C16H26O7	330.168	311.15	1.03328	[M-H-H2O]-	5.911	0.54	1	C18	Lipids and lipid-like molecules	Fatty Acyls	Eicosanoids	23109-94-6	-	-	-	LMFA03010139	3246853	C1[C@H]([C@@H]([C@H]([C@H]1O)CCC(=O)O)CCC(=O)CCCCC(=O)O)O	IGRHJCFWWOQYQE-SYQHCUMBSA-N	1.82691e+07	1.88609e+07	1.87003e+07	1.57035e+07	1.46729e+07	1.239e+07	1.33588e+07	1.67547e+07	1.76313e+07	9.99893e+06	1.55292e+07	1.55319e+07	1.44346e+07	1.46318e+07	1.54295e+07
Com_1090_neg	H-Pro-Phe-OH	N	C14H18N2O3	262.132	261.124	0.11857	[M-H]-	5.461	0.75	1	C18	Organic acids and derivatives	Carboxylic acids and derivatives	Amino acids, peptides, and analogues	13589-02-1	HMDB0011179	-	-	-	6351946	C1C[C@H](NC1)C(=O)N[C@@H](CC2=CC=CC=C2)C(=O)O	IWIANZLCJVYEFX-RYUDHWBXSA-N	3.06844e+07	2.02287e+07	1.44054e+07	1.19014e+07	2.80826e+07	2.49283e+07	1.46245e+07	1.45428e+07	1.71497e+07	1.2811e+07	1.32906e+07	1.53245e+07	1.80714e+07	1.70867e+07	1.14781e+07
Com_82_neg	N-Methyl-L-threonine	N	C5H11NO3	133.074	132.067	0.19479	[M-H]-	1.323	0.62	1	C18	Organic acids and derivatives	Carboxylic acids and derivatives	Amino acids, peptides, and analogues	2812-28-4	HMDB0341357	-	-	-	7010355	C[C@H]([C@@H](C(=O)O)NC)O	CCAIIPMIAFGKSI-DMTCNVIQSA-N	1.47949e+06	2.45795e+06	1.87308e+06	1.92802e+06	1.92548e+06	1.96086e+06	1.78401e+06	1.6173e+06	2.41955e+06	1.74982e+06	2.20361e+06	2.26957e+06	1.74288e+06	1.77793e+06	1.94098e+06
Com_1216_neg	Asn-Phe	N	C13H17N3O4	279.122	278.115	0.03394	[M-H]-	5.24	0.62	1	C18	Organic acids and derivatives	Carboxylic acids and derivatives	Amino acids, peptides, and analogues	22849-01-0	HMDB0028738	-	-	-	11471482	C1=CC=C(C=C1)C[C@@H](C(=O)O)NC(=O)[C@H](CC(=O)N)N	OMSMPWHEGLNQOD-UWVGGRQHSA-N	3.41124e+06	5.10342e+06	700694	5.62387e+06	3.75117e+06	3.2901e+06	2.93456e+07	1.79562e+07	3.06579e+07	2.89383e+07	1.67162e+07	3.07647e+07	1.66547e+07	1.65401e+07	1.60379e+07
Com_1517_neg	Asn-Trp	N	C15H18N4O4	318.133	317.124	3.47981	[M-H]-	5.683	0.80	1	C18	Organic acids and derivatives	Carboxylic acids and derivatives	Amino acids, peptides, and analogues	74105-03-6	HMDB0028742	-	-	-	46850046	C1=CC=C2C(=C1)C(=CN2)C[C@@H](C(=O)O)NC(=O)[C@H](CC(=O)N)N	RGGVDKVXLBOLNS-JQWIXIFHSA-N	1.2599e+07	1.58129e+07	1.41374e+07	1.31339e+07	1.09421e+07	1.25674e+07	1.1002e+07	1.45354e+07	1.51516e+07	1.21244e+07	1.42345e+07	1.44726e+07	1.18399e+07	1.19352e+07	1.1712e+07
Com_943_neg	Ile-Asp	N	C10H18N2O5	246.122	245.114	0.02036	[M-H]-	2.873	0.95	1	C18	Organic acids and derivatives	Carboxylic acids and derivatives	Amino acids, peptides, and analogues	54532-76-2	-	-	-	-	44298592	CC[C@H](C)[C@@H](C(=O)N[C@@H](CC(=O)O)C(=O)O)N	WKXVAXOSIPTXEC-HAFWLYHUSA-N	7.97297e+06	1.77675e+07	3.29695e+06	7.3683e+06	8.8277e+06	1.15947e+07	7.11539e+07	8.78038e+07	7.70553e+07	6.68106e+07	6.56369e+07	4.27486e+07	3.72602e+07	3.42035e+07	4.3733e+07
Com_681_neg	Ser-Ile	N	C9H18N2O4	218.127	217.119	0.66726	[M-H]-	5.143	0.84	1	C18	Organic acids and derivatives	Carboxylic acids and derivatives	Amino acids, peptides, and analogues	91086-51-0	HMDB0029042	-	-	-	71429009	CC[C@H](C)[C@@H](C(=O)O)NC(=O)[C@H](CO)N	BXLYSRPHVMCOPS-ACZMJKKPSA-N	2.2995e+06	8.92269e+06	857215	1.95746e+06	2.89125e+06	1.81331e+06	4.0507e+07	3.67861e+07	5.13452e+07	3.48124e+07	3.77814e+07	4.83906e+07	2.28678e+07	2.14941e+07	2.23212e+07
Com_806_neg	Thr-Ile	N	C10H20N2O4	232.142	231.135	0.19421	[M-H]-	5.2	0.79	1	C18	Organic acids and derivatives	Carboxylic acids and derivatives	Amino acids, peptides, and analogues	129050-49-3	-	-	-	-	57281443	CC[C@H](C)[C@@H](C(=O)O)NC(=O)[C@H]([C@@H](C)O)N	LUMXICQAOKVQOB-YWIQKCBGSA-N	3.26485e+06	1.0358e+07	443466	3.73715e+06	4.32478e+06	3.95936e+06	5.28513e+07	5.0529e+07	7.3023e+07	4.57028e+07	4.97866e+07	5.89263e+07	3.16698e+07	3.05834e+07	3.02257e+07
Com_1503_neg	Trp-Ile	N	C17H23N3O3	317.174	316.167	0.01851	[M-H]-	5.524	0.59	1	C18	Organic acids and derivatives	Carboxylic acids and derivatives	Amino acids, peptides, and analogues	64339-42-0	-	-	-	-	11681245	CC[C@H](C)[C@@H](C(=O)O)NC(=O)[C@H](CC1=CNC2=CC=CC=C21)N	PITVQFJBUFDJDD-XEGUGMAKSA-N	1.15779e+06	1.5851e+06	584130	934024	1.51681e+06	1.14765e+06	4.77615e+06	5.22677e+06	4.93349e+06	4.78097e+06	4.33689e+06	6.12785e+06	3.55673e+06	3.46173e+06	3.45277e+06
Com_680_neg	Val-Thr	N	C9H18N2O4	218.127	217.119	0.58519	[M-H]-	1.381	0.76	1	C18	Organic acids and derivatives	Carboxylic acids and derivatives	Amino acids, peptides, and analogues	72636-02-3	-	-	-	-	9815826	C[C@H]([C@@H](C(=O)O)NC(=O)[C@H](C(C)C)N)O	GVRKWABULJAONN-VQVTYTSYSA-N	2.11897e+06	3.57757e+06	212973	2.408e+06	1.87547e+06	1.87833e+06	1.55817e+07	1.90482e+07	2.2692e+07	1.48801e+07	1.88876e+07	2.0222e+07	9.25959e+06	9.6365e+06	9.46344e+06
Com_2021_neg	1-(10Z-heptadecenoyl)-sn-glycero-3-phosphoethanolamine	N	C22H44NO7P	465.286	464.279	1.32934	[M-H]-	8.557	0.60	1	C18	Lipids and lipid-like molecules	Glycerophospholipids	Glycerophosphoethanolamines	1246298-09-8	-	-	-	-	131871023	CCCCCC/C=C\CCCCCCCCC(=O)OC[C@H](COP(=O)(O)OCCN)O	RVPLNCFWJATBMI-GIWCCYDRSA-N	346018	587887	192615	539270	330106	465821	1.50285e+06	1.18232e+06	822425	1.32125e+06	1.8092e+06	1.50102e+06	1.06717e+06	1.02222e+06	569429
Com_434_neg	N-Isopropyl-L-glutamine	N	C8H16N2O3	188.116	187.109	0.51343	[M-H]-	2.142	0.55	1	C18	Organic acids and derivatives	Carboxylic acids and derivatives	Amino acids, peptides, and analogues	4311-12-0	-	-	-	-	6993184	CC(C)NC(=O)CC[C@@H](C(=O)O)N	CABXGBMKSVRWOG-LURJTMIESA-N	618076	616561	72804.8	336153	435045	522654	2.55519e+07	2.3496e+07	2.63787e+07	2.1379e+07	2.22373e+07	1.60534e+07	1.16553e+07	1.19418e+07	1.19482e+07
Com_1955_neg	Sulfosuccinic acid bis(2-ethylhexyl) ester	N	C20H38O7S	422.234	421.226	0.06108	[M-H]-	8.092	0.72	1	C18	Lipids and lipid-like molecules	Fatty Acyls	Fatty acid esters	10041-19-7	-	C07874	-	LMFA07010721	11339	CCCCC(CC)COC(=O)CC(C(=O)OCC(CC)CCCC)S(=O)(=O)O	HNSDLXPSAYFUHK-UHFFFAOYSA-N	2.64001e+06	3.74039e+06	5.93461e+06	7.10261e+06	1.16871e+07	6.0712e+06	5.05015e+06	4.01278e+06	6.84885e+06	4.79518e+06	9.68875e+06	5.28814e+06	7.03527e+06	7.09009e+06	6.60972e+06
Com_1261_neg	17-Hydroxyheptadecanoic acid	N	C17H34O3	286.251	285.244	0.75253	[M-H]-	8.095	0.72	1	C18	Lipids and lipid-like molecules	Fatty Acyls	Fatty acids and conjugates	13099-34-8	-	-	-	LMFA01050053	4308451	C(CCCCCCCCO)CCCCCCCC(=O)O	JHRQMZPLCYCFPI-UHFFFAOYSA-N	3.03975e+07	2.11906e+07	2.93013e+07	2.94541e+07	2.45946e+07	2.6556e+07	2.12424e+07	2.49953e+07	2.51648e+07	1.51468e+07	2.28894e+07	2.13329e+07	3.08679e+07	3.11004e+07	2.95883e+07
Com_1159_neg	Pentadecanedioic acid	N	C15H28O4	272.199	271.191	0.00999	[M-H]-	7.225	0.87	1	C18	Lipids and lipid-like molecules	Fatty Acyls	Fatty acids and conjugates	1460-18-0	-	-	-	LMFA01170021	160576	C(CCCCCCC(=O)O)CCCCCCC(=O)O	BTZVDPWKGXMQFW-UHFFFAOYSA-N	1.23243e+07	1.36002e+07	1.29217e+07	1.41988e+07	1.19465e+07	1.41967e+07	1.31e+07	1.33427e+07	1.16054e+07	1.16482e+07	1.4678e+07	1.318e+07	1.32404e+07	1.37298e+07	1.25192e+07
Com_1345_neg	(Z)-10-Hydroxy-12-octadecenoic acid	N	C18H34O3	298.251	297.244	0.47216	[M-H]-	7.993	0.91	1	C18	Lipids and lipid-like molecules	Fatty Acyls	Fatty acids and conjugates	34932-12-2	-	-	-	LMFA02000345	46186046	CCCCCC=CCC(CCCCCCCCC(=O)O)O	WVYIZGMCLSGZGG-FLIBITNWSA-N	1.22698e+10	1.15573e+10	1.08954e+10	1.70822e+10	1.21377e+10	1.75167e+10	2.43552e+10	2.27396e+10	1.82362e+10	3.20938e+10	2.14256e+10	2.16763e+10	2.41282e+10	2.44681e+10	2.36184e+10
Com_1547_neg	oleic acid(17-yne)	N	C18H30O2	278.225	323.22	7.3333	[M+HCOOH-H]-	10.119	0.71	1	C18	Lipids and lipid-like molecules	Fatty Acyls	Fatty acids and conjugates	151333-45-8	-	-	-	-	88245234	C#CCCCCCCC=CCCCCCCCC(=O)O	GUWNXWGQBCLLBN-KTKRTIGZSA-N	3.51044e+07	1.87962e+07	3.88314e+07	5.90248e+07	1.22547e+08	2.27678e+07	3.95005e+07	4.80811e+07	4.19428e+07	3.96521e+07	6.55532e+07	2.88981e+07	7.0547e+07	7.70897e+07	7.9283e+07
Com_1317_neg	N-[3',4' Dihydroxy-(E)-cinnamoyl]-L-aspartic acid	N	C13H13NO7	295.069	294.062	0.0899	[M-H]-	5.187	0.86	1	C18	Organic acids and derivatives	Carboxylic acids and derivatives	Amino acids, peptides, and analogues	860295-20-1	-	-	-	-	23658567	C1=CC(=C(C=C1C=CC(=O)NC(CC(=O)O)C(=O)O)O)O	YNHFZQQNJPOYRC-KHVHVRLGSA-N	1.19995e+07	1.27774e+07	1.42633e+07	1.12975e+07	1.07185e+07	1.10046e+07	2.00051e+07	2.0724e+07	2.11777e+07	2.03295e+07	1.92392e+07	1.77134e+07	1.53028e+07	1.45891e+07	1.46644e+07
Com_971_neg	Benzyltiglate	N	C12H14O2	190.099	249.113	1.07553	[M+CH3COOH-H]-	6.994	0.82	1	C18	Benzenoids	Benzene and substituted derivatives	Benzyloxycarbonyls	37526-88-8	HMDB0032177	-	-	-	250096	CC=C(C)C(=O)OCC1=CC=CC=C1	QRGSTISKDZCDHV-XCVCLJGOSA-N	1.89603e+07	1.70452e+07	1.85684e+07	1.60729e+07	2.85374e+07	1.67033e+07	1.67404e+07	1.06165e+07	1.56119e+07	9.35103e+06	1.09322e+07	1.62017e+07	1.48015e+07	1.52535e+07	1.45613e+07
Com_1215_neg	N-[(2E)-3-(4-Hydroxyphenyl)-1-oxo-2-propen-1-yl]-L-aspartic Acid	N	C13H13NO6	279.074	278.067	0.01421	[M-H]-	5.326	0.88	1	C18	Organic acids and derivatives	Carboxylic acids and derivatives	Amino acids, peptides, and analogues	151435-24-4	-	-	-	-	68537088	C1=CC(=CC=C1C=CC(=O)NC(CC(=O)O)C(=O)O)O	FKBRNPNAUOXZMQ-YVGDHZEHSA-N	2.14022e+07	2.39687e+07	1.07438e+07	2.2992e+07	1.80302e+07	3.0381e+07	3.12187e+07	4.09863e+07	2.75304e+07	4.02354e+07	3.48684e+07	2.57379e+07	2.63071e+07	2.63663e+07	2.49592e+07
Com_1447_neg	cis-5-Eicosenoic Acid (C20:1)	N	C20H38O2	310.287	309.28	0.07676	[M-H]-	11.116	0.79	1	C18	Lipids and lipid-like molecules	Fatty Acyls	Fatty acids and conjugates	7050-07-9	-	-	-	LMFA01030371	5312522	CCCCCCCCCCCCCCC=CCCCC(=O)O	FPAQLJHSZVFKES-NXVVXOECSA-N	1.38577e+07	7.93331e+06	2.26785e+07	2.64151e+07	6.31049e+07	1.31259e+07	1.97302e+07	9.29317e+06	1.37387e+07	1.66765e+07	3.09526e+07	1.26463e+07	3.81553e+07	4.23716e+07	4.15665e+07
Com_2002_neg	Glycerophospho-N-Palmitoyl Ethanolamine	N	C21H44NO7P	453.286	452.278	0.41888	[M-H]-	8.773	0.98	1	C18	Lipids and lipid-like molecules	Glycerophospholipids	Glycerophosphoethanolamines	100575-09-5	-	-	-	-	53393933	CCCCCCCCCCCCCCCC(=O)NCCOP(=O)(O)OCC(CO)O	FIXMIXZULLAMCB-UHFFFAOYSA-N	3.1428e+07	2.38126e+07	2.19206e+07	7.93859e+07	3.39867e+07	2.67797e+07	8.70896e+07	8.27753e+07	4.1408e+07	1.47052e+08	8.50222e+07	7.64992e+07	7.82091e+07	7.25394e+07	6.69698e+07
Com_1057_neg	D-myo-Inositol-1-phosphate	N	C6H13O9P	260.03	259.022	0.19857	[M-H]-	1.225	1.00	1	C18	Organic oxygen compounds	Organooxygen compounds	Alcohols and polyols	573-35-3	-	-	-	-	9	C1(C(C(C(C(C1O)O)OP(=O)(O)O)O)O)O	INAPMGSXUVUWAF-UHFFFAOYSA-N	3.72538e+07	4.20419e+07	5.55186e+07	4.85442e+07	4.36491e+07	4.06092e+07	5.82947e+07	4.74835e+07	4.11999e+07	4.84934e+07	3.83987e+07	4.81543e+07	3.93292e+07	4.21575e+07	4.03202e+07
Com_1139_neg	1,2-Dihexanoyl-sn-glycerol	N	C15H28O5	288.194	269.176	0.39114	[M-H-H2O]-	6.206	0.61	1	C18	Lipids and lipid-like molecules	Glycerolipids	Diradylglycerols	30403-47-5	-	-	-	-	10469389	CCCCCC(=O)OCC(CO)OC(=O)CCCCC	DRUFTGMQJWWIOL-ZDUSSCGKSA-N	1.72737e+07	1.63869e+07	1.99493e+07	1.80396e+07	1.69037e+07	1.99475e+07	1.29369e+07	1.52996e+07	1.47085e+07	1.45502e+07	1.465e+07	1.51002e+07	1.45611e+07	1.50429e+07	1.49102e+07
Com_1220_neg	H-Phe-Asp-OH	N	C13H16N2O5	280.106	279.099	0.24326	[M-H]-	4.913	0.71	1	C18	Organic acids and derivatives	Carboxylic acids and derivatives	Amino acids, peptides, and analogues	22828-05-3	-	-	-	-	6992643	C1=CC=C(C=C1)CC(C(=O)NC(CC(=O)O)C(=O)O)N	HWMGTNOVUDIKRE-UWVGGRQHSA-N	748302	955545	170709	845110	581220	559245	3.01729e+06	4.19449e+06	4.2679e+06	3.60628e+06	2.955e+06	3.41524e+06	1.87905e+06	1.35748e+06	1.70449e+06
Com_1891_neg	H-Glu-Val-Phe-OH	N	C19H27N3O6	393.19	392.184	3.80522	[M-H]-	5.66	0.62	1	C18	Organic acids and derivatives	Carboxylic acids and derivatives	Amino acids, peptides, and analogues	31461-61-7	HMDB0060948	-	-	-	193678	CC(C)C(C(=O)NC(CC1=CC=CC=C1)C(=O)O)NC(=O)C(CCC(=O)O)N	FVGOGEGGQLNZGH-DZKIICNBSA-N	1.29543e+06	661836	276616	1.70838e+06	598148	530916	7.11057e+06	9.12907e+06	7.28453e+06	9.00619e+06	7.44386e+06	6.04439e+06	4.27972e+06	4.11777e+06	3.85949e+06
Com_769_neg	H-Pro-Ile-OH	N	C11H20N2O3	228.147	227.14	0.00854	[M-H]-	5.191	0.70	1	C18	Organic acids and derivatives	Carboxylic acids and derivatives	Amino acids, peptides, and analogues	51926-51-3	-	-	-	-	7079601	CCC(C)C(C(=O)O)NC(=O)C1CCCN1	OCYROESYHWUPBP-CIUDSAMLSA-N	1.01111e+08	6.60534e+07	9.38054e+06	7.68592e+07	9.64788e+07	8.09295e+07	2.06773e+08	2.15475e+08	2.45111e+08	1.95876e+08	2.08238e+08	2.34283e+08	1.60222e+08	1.53144e+08	1.52881e+08
Com_1735_neg	2-Hydroxydocosanoic acid	N	C22H44O3	356.329	355.322	0.18631	[M-H]-	9.816	0.62	1	C18	Lipids and lipid-like molecules	Fatty Acyls	Fatty acids and conjugates	13980-14-8	HMDB0061660	-	-	LMFA01050077	193484	CCCCCCCCCCCCCCCCCCCCC(C(=O)O)O	RPGJJWLCCOPDAZ-UHFFFAOYSA-N	1.08592e+06	430372	1.1498e+06	1.24826e+06	2.38468e+06	586249	686097	549082	848615	835901	941829	523397	2.06893e+06	2.26448e+06	2.5388e+06
Com_1719_neg	Grifolic acid	N	C23H32O4	372.23	353.216	9.82377	[M-H-H2O]-	9.366	0.50	1	C18	Lipids and lipid-like molecules	Prenol lipids	Sesquiterpenoids	80557-12-6	HMDB0252942	-	-	-	9976563	CC1=CC(=C(C(=C1C(=O)O)O)CC=C(C)CCC=C(C)CCC=C(C)C)O	QPIZDZGIXDKCRC-JTCWOHKRSA-N	1.45384e+07	1.61253e+07	1.61916e+07	1.64733e+07	3.13886e+07	1.75347e+07	2.82236e+07	1.54967e+07	1.53069e+07	1.21978e+07	9.21731e+06	2.08558e+07	2.10026e+07	2.10948e+07	1.87432e+07
Com_1230_neg	17-Octadecynoic Acid	N	C18H32O2	280.24	279.233	0.36645	[M-H]-	9.76	0.83	1	C18	Lipids and lipid-like molecules	Fatty Acyls	Fatty acids and conjugates	34450-18-5	HMDB0244776	-	-	LMFA01030575	1449	C#CCCCCCCCCCCCCCCCC(=O)O	DZIILFGADWDKMF-UHFFFAOYSA-N	5.70906e+08	2.96447e+08	4.83161e+08	1.35722e+09	1.49386e+09	2.77463e+08	4.35644e+08	4.68726e+08	3.35715e+08	1.93431e+09	5.27071e+08	2.63322e+08	1.32423e+09	1.25445e+09	1.30671e+09
Com_1154_neg	9-Methoxy-alpha-lapachone	N	C16H16O4	272.105	271.097	0.30371	[M-H]-	7.251	0.54	1	C18	Organoheterocyclic compounds	Naphthopyrans	Naphthopyranones	35241-80-6	-	C10372	-	-	442754	CC1(CCC2=C(O1)C(=O)C3=C(C2=O)C=CC=C3OC)C	PZZDIQYEWIHAEX-UHFFFAOYSA-N	317325	512072	403011	932737	432344	444173	2.65541e+06	2.2136e+06	4.81415e+06	2.06475e+06	2.42231e+06	1.30743e+06	1.47395e+06	1.51823e+06	1.5995e+06
Com_1681_neg	Rehmapicroside	N	C16H26O8	346.163	345.155	0.31992	[M-H]-	5.944	0.54	1	C18	Lipids and lipid-like molecules	Fatty Acyls	Fatty acyl glycosides	104056-82-8	-	-	-	-	21637711	CC1=C(C(CCC1OC2C(C(C(C(O2)CO)O)O)O)(C)C)C(=O)O	ITYUWPGZACWPPQ-QLDIZCGWSA-N	5.31953e+06	4.72664e+06	6.40386e+06	4.8934e+06	4.03773e+06	4.73896e+06	3.51438e+06	4.84387e+06	4.84815e+06	4.8073e+06	4.51565e+06	3.98614e+06	3.9905e+06	4.32253e+06	3.9445e+06
Com_1587_neg	3'-O-Methylviolanone	N	C18H18O6	330.11	329.103	1.08937	[M-H]-	6.091	0.59	1	C18	Phenylpropanoids and polyketides	Isoflavonoids	O-methylated isoflavonoids	56973-42-3	HMDB0303926	-	-	-	10019512	COC1=C(C(=C(C=C1)C2COC3=C(C2=O)C=CC(=C3)O)OC)OC	IFIRIIBDWLSFFH-CYBMUJFWSA-N	3.04585e+06	3.11741e+06	4.00841e+06	3.02028e+06	3.34527e+06	5.54481e+06	2.65642e+06	2.42624e+06	2.35406e+06	2.7601e+06	3.01928e+06	2.2897e+06	2.76551e+06	2.45576e+06	3.06067e+06
Com_931_neg	3-(3-sulfooxyphenyl)propanoic acid	N	C9H10O6S	246.02	245.013	0.03816	[M-H]-	5.249	0.71	1	C18	Organic acids and derivatives	Organic sulfuric acids and derivatives	Arylsulfates	86321-32-6	HMDB0094710	-	-	-	187488	C1=CC(=CC(=C1)OS(=O)(=O)O)CCC(=O)O	IQWLPDPKVFZEOK-UHFFFAOYSA-N	1.69824e+07	1.41247e+07	2.39094e+07	1.38864e+07	1.49259e+07	1.84236e+07	3.14339e+07	3.41172e+07	3.5169e+07	3.13245e+07	3.57508e+07	3.84089e+07	2.2903e+07	2.46732e+07	1.36999e+07
Com_858_neg	2-Hydroxy-4-methoxy-6-pentylbenzoic acid	N	C13H18O4	238.121	237.113	0.38169	[M-H]-	5.85	0.73	1	C18	Benzenoids	Benzene and substituted derivatives	Benzoic acids and derivatives	52189-68-1	-	-	-	-	14749100	CCCCCC1=C(C(=CC(=C1)OC)O)C(=O)O	JWSADSZPLGCVPA-UHFFFAOYSA-N	1.1518e+08	1.42192e+08	1.14922e+08	1.04106e+08	1.01154e+08	1.11025e+08	9.81403e+07	1.05346e+08	1.25517e+08	1.00943e+08	1.04483e+08	1.12718e+08	1.03029e+08	1.03671e+08	1.02633e+08
Com_1367_neg	10(Z)-Pentadecenoic Acid methyl ester	N	C16H30O2	254.225	299.223	0.99498	[M+HCOOH-H]-	9.365	0.66	1	C18	Lipids and lipid-like molecules	Fatty Acyls	Fatty acid esters	90176-52-6	-	-	-	-	13833982	CCCCC=CCCCCCCCCC(=O)OC	JEDIPLFNJDRCFD-SREVYHEPSA-N	1.08728e+06	1.25991e+06	731462	1.47231e+06	1.51586e+06	1.1719e+06	2.68481e+06	2.57592e+06	2.57009e+06	2.70913e+06	2.74848e+06	2.24529e+06	2.68197e+06	2.50727e+06	2.54199e+06
Com_1262_neg	3-Hydroxyheptadecanoic acid	N	C17H34O3	286.251	285.244	0.31666	[M-H]-	9.327	0.73	1	C18	Lipids and lipid-like molecules	Fatty Acyls	Fatty acids and conjugates	40165-89-7	-	-	-	-	93220	CCCCCCCCCCCCCCC(CC(=O)O)O	FWZUXWSQLNHYIC-UHFFFAOYSA-N	1.54109e+06	958245	2.04098e+06	1.6688e+06	2.77669e+06	1.62345e+06	1.27449e+06	1.60685e+06	1.84907e+06	1.06041e+06	2.58899e+06	1.18462e+06	3.42607e+06	5.65156e+06	3.60305e+06
Com_928_neg	H-Leu-Gly-Gly-OH	N	C10H19N3O4	245.138	244.13	0.00965	[M-H]-	3.444	0.74	1	C18	Organic acids and derivatives	Carboxylic acids and derivatives	Amino acids, peptides, and analogues	1187-50-4	-	-	-	-	70910	CC(C)CC(C(=O)NCC(=O)NCC(=O)O)N	VWHGTYCRDRBSFI-ZETCQYMHSA-N	3.70426e+06	4.92433e+06	39182.2	4.32249e+06	2.48326e+06	3.78043e+06	3.66603e+07	3.34773e+07	6.17275e+07	5.16628e+07	4.98546e+07	6.6868e+07	2.39486e+07	1.55468e+07	2.03298e+07
Com_651_neg	L-Prolyl-L-valine	N	C10H18N2O3	214.132	213.124	0.07117	[M-H]-	3.71	0.87	1	C18	Organic acids and derivatives	Carboxylic acids and derivatives	Amino acids, peptides, and analogues	52899-09-9	HMDB0029030	-	-	-	152307	CC(C)C(C(=O)O)NC(=O)C1CCCN1	AWJGUZSYVIVZGP-YUMQZZPRSA-N	1.04203e+07	1.86097e+07	386361	9.03642e+06	3.93474e+06	1.84058e+07	6.02282e+07	1.01709e+08	1.28236e+08	6.01248e+07	9.17935e+07	9.41783e+07	3.32165e+07	3.4696e+07	3.2063e+07
Com_1601_neg	Byssochlamic acid	N	C18H20O6	332.126	331.122	9.46895	[M-H]-	5.83	0.55	1	C18	Organic acids and derivatives	Carboxylic acids and derivatives	Tetracarboxylic acids and derivatives	743-51-1	HMDB0034262	-	-	-	164723	CCCC1CC2=C(CC(CC3=C1C(=O)OC3=O)CC)C(=O)OC2=O	NRDWUPPIGBHWAS-ZJUUUORDSA-N	6.73719e+06	1.02977e+07	7.29187e+06	7.15537e+06	5.95223e+06	9.4083e+06	4.93422e+06	4.78608e+06	9.78989e+06	7.03071e+06	6.17674e+06	3.08429e+06	6.0877e+06	6.62312e+06	6.90287e+06
Com_1655_neg	Glucocaffeic acid	N	C15H18O9	342.095	341.088	0.66267	[M-H]-	5.119	0.76	1	C18	Organic oxygen compounds	Organooxygen compounds	Carbohydrates and carbohydrate conjugates	17093-82-2	HMDB0034313	-	-	-	6148082	C1=CC(=C(C=C1C=CC(=O)O)O)OC2C(C(C(C(O2)CO)O)O)O	OHEYCHKLBCPRLZ-DUXPYHPUSA-N	1.40685e+07	1.16058e+07	6.60338e+06	1.4213e+07	9.00669e+06	1.17447e+07	1.5047e+07	2.00821e+07	2.10977e+07	1.35769e+07	2.3115e+07	1.58211e+07	1.55398e+07	1.46706e+07	1.54113e+07
Com_1512_neg	Bostrycin	N	C16H16O8	336.085	317.067	0.87267	[M-H-H2O]-	5.639	0.90	1	C18	Benzenoids	Anthracenes	Anthraquinones	21879-81-2	-	-	-	-	10042612	CC1(CC2=C(C(C1O)O)C(=C3C(=O)C=C(C(=O)C3=C2O)OC)O)O	ZQNOLGRKZRDRQO-XHSDSOJGSA-N	1.24275e+07	2.11123e+07	1.38766e+07	1.35999e+07	1.41316e+07	2.20246e+07	1.8194e+07	1.76607e+07	1.59672e+07	1.56922e+07	1.46586e+07	1.57345e+07	1.69226e+07	1.34312e+07	1.62376e+07
Com_2148_neg	Quercetin-7-O-rutinoside	N	C27H30O16	610.153	609.147	1.86815	[M-H]-	5.552	0.65	1	C18	Phenylpropanoids and polyketides	Flavonoids	Flavonoid glycosides	147714-62-3	HMDB0037934	-	-	-	101764560	CC1C(C(C(C(O1)OCC2C(C(C(C(O2)OC3=CC(=C4C(=C3)OC(=C(C4=O)O)C5=CC(=C(C=C5)O)O)O)O)O)O)O)O)O	IVTMALDHFAHOGL-YKTBBAMGSA-N	3.23256e+06	4.0329e+06	5.89281e+06	2.64945e+06	1.24924e+06	2.78659e+06	2.95397e+06	3.34717e+06	1.67096e+06	2.68664e+06	2.15898e+06	1.68682e+06	2.75543e+06	2.91699e+06	2.95154e+06
Com_1870_neg	Cleomiscosin B	N	C20H18O8	386.1	385.09	6.56572	[M-H]-	5.373	0.55	1	C18	Lignans, neolignans and related compounds	Coumarinolignans	-	76985-93-8	-	-	-	-	156875	COC1=C(C=CC(=C1)C2C(OC3=C(C=C4C=CC(=O)OC4=C3O2)OC)CO)O	XGADTAYOFHOFIW-NVXWUHKLSA-N	4.734e+07	1.42404e+07	3.49488e+07	2.60648e+07	3.10404e+07	4.07744e+07	1.31617e+07	9.26266e+06	1.13717e+07	1.06707e+07	9.77892e+06	1.15101e+07	1.69307e+07	1.60964e+07	1.68262e+07
Com_937_neg	Torachrysone	N	C14H14O4	246.089	245.082	0.2929	[M-H]-	6.637	0.84	1	C18	Benzenoids	Naphthalenes	Naphthols and derivatives	22649-04-3	-	-	-	-	5321977	CC1=CC2=CC(=CC(=C2C(=C1C(=O)C)O)O)OC	BIJOPUWEMBBDEG-UHFFFAOYSA-N	1.01525e+07	3.00074e+07	2.36574e+07	1.47981e+07	1.18249e+07	8.08507e+06	1.25501e+07	1.82883e+07	1.69287e+07	1.64939e+07	3.06149e+07	9.26115e+06	3.61897e+07	3.85757e+07	3.74843e+07
Com_2073_neg	CHEBI:69369	N	C30H48O5	488.35	487.344	1.4238	[M-H]-	9.285	0.67	1	C18	Lipids and lipid-like molecules	Prenol lipids	Triterpenoids	152243-70-4	-	-	-	-	57397367	CC1(CCC2(CCC3(C(=CCC4C3(CC(C5C4(CCC(C5(C)CO)O)C)O)C)C2C1)C)C(=O)O)C	XRRLUGUSXUFEDF-NJMQRACMSA-N	1.28383e+06	1.14015e+06	2.07116e+06	1.38357e+06	2.41954e+06	1.58676e+06	1.06703e+06	1.2807e+06	1.40462e+06	656327	1.18196e+06	1.26399e+06	2.31924e+06	2.22454e+06	2.39017e+06
Com_1473_neg	Horminone	N	C20H28O4	332.199	313.181	0.21679	[M-H-H2O]-	7.52	0.56	1	C18	Lipids and lipid-like molecules	Prenol lipids	Diterpenoids	21887-01-4	HMDB0302941	-	-	-	2751795	CC(C)C1=C(C2=C(C(=O)C1=O)C3(CCCC(C3CC2O)(C)C)C)O	WAZYPYJGZYLHHT-JGRMJRGVSA-N	8.21237e+06	1.34301e+07	2.08556e+07	7.14476e+06	7.23739e+06	3.34656e+06	4.32868e+06	4.53044e+06	2.45398e+07	5.40636e+06	2.08418e+07	1.92357e+07	1.26553e+07	1.29003e+07	1.26231e+07
Com_764_neg	Pyroglutamylvaline	N	C10H16N2O4	228.111	227.104	0.08547	[M-H]-	5.261	0.94	1	C18	Organic acids and derivatives	Carboxylic acids and derivatives	Amino acids, peptides, and analogues	21282-10-0	HMDB0094651	-	-	-	152416	CC(C)C(C(=O)O)NC(=O)C1CCC(=O)N1	DTSWLLBBGHRXQH-XPUUQOCRSA-N	1.33887e+07	2.60216e+07	9.04756e+06	1.38461e+07	1.55521e+07	1.42143e+07	2.50539e+08	2.58215e+08	2.9385e+08	2.58468e+08	2.52928e+08	2.89211e+08	1.46555e+08	1.43399e+08	1.36407e+08
Com_1572_neg	Aflatoxin G2A	N	C17H14O8	346.069	327.051	0.81184	[M-H-H2O]-	5.942	0.76	1	C18	Phenylpropanoids and polyketides	Coumarins and derivatives	Furanocoumarins	20421-10-7	HMDB0030476	-	-	-	105095	COC1=C2C3=C(C(=O)OCC3)C(=O)OC2=C4C5CC(OC5OC4=C1)O	PHYKMMVEUJESOM-UHFFFAOYSA-N	3.71937e+06	1.23456e+06	2.91472e+06	2.22854e+06	2.29739e+06	3.05554e+06	1.3404e+06	1.5687e+06	1.11512e+06	919855	1.16949e+06	1.37999e+06	1.41038e+06	1.67597e+06	1.74882e+06
Com_212_neg	2-Keto-3-deoxygluconic acid	N	C6H10O6	178.048	159.03	0.8667	[M-H-H2O]-	1.379	0.82	1	C18	Organic acids and derivatives	Keto acids and derivatives	Medium-chain keto acids and derivatives	17510-99-5	-	C20680	map00040;map01100	-	11309850	C([C@@H]([C@H](CO)O)O)C(=O)C(=O)O	WPAMZTWLKIDIOP-UCORVYFPSA-N	2.37456e+07	3.10983e+07	2.6604e+07	2.43565e+07	2.68295e+07	2.60924e+07	3.34815e+07	3.46265e+07	4.03879e+07	3.1165e+07	3.73025e+07	2.82417e+07	2.12513e+07	2.15926e+07	2.15258e+07
Com_726_neg	Benzyl isobutyrate	N	C11H14O2	178.099	223.098	0.07072	[M+HCOOH-H]-	6.173	0.73	1	C18	Benzenoids	Benzene and substituted derivatives	Benzyloxycarbonyls	103-28-6	HMDB0031250	-	-	-	7646	CC(C)C(=O)OCC1=CC=CC=C1	UIKJRDSCEYGECG-UHFFFAOYSA-N	1.9073e+07	2.10124e+07	1.87338e+07	1.71354e+07	2.37761e+07	1.84116e+07	2.11176e+07	1.13556e+07	1.60029e+07	1.15543e+07	1.35541e+07	1.8455e+07	1.57875e+07	1.72569e+07	1.6091e+07
Com_478_neg	Carvacryl acetate	N	C12H16O2	192.115	191.108	0.12297	[M-H]-	6.056	0.84	1	C18	Lipids and lipid-like molecules	Prenol lipids	Monoterpenoids	6380-28-5	HMDB0035447	-	-	-	80792	CC1=C(C=C(C=C1)C(C)C)OC(=O)C	OXZSUQJHKQOGOK-UHFFFAOYSA-N	8.36047e+06	1.92721e+07	7.65974e+06	1.01625e+07	8.54603e+06	1.40594e+07	1.15834e+07	1.3652e+07	1.51693e+07	1.58923e+07	1.19351e+07	1.3347e+07	1.12796e+07	1.17069e+07	1.09005e+07
Com_1392_neg	NEOABIETIC ACID	N	C20H30O2	302.225	301.217	0.28483	[M-H]-	9.557	0.92	1	C18	Lipids and lipid-like molecules	Prenol lipids	Diterpenoids	471-77-2	-	C11889	map00904;map01110	LMPR0104050004	221118	CC(=C1CCC2C(=C1)CCC3C2(CCCC3(C)C(=O)O)C)C	KGMSWPSAVZAMKR-ONCXSQPRSA-N	3.0319e+07	7.31463e+07	1.73799e+08	4.8531e+07	1.61363e+08	1.75684e+06	4.97088e+06	1.78203e+06	1.59e+08	8.41879e+06	2.00973e+08	6.67546e+07	2.44658e+08	2.37817e+08	2.58381e+08
Com_629_neg	Danielone	N	C10H12O5	212.068	211.061	0.19689	[M-H]-	5.138	0.67	1	C18	Organic oxygen compounds	Organooxygen compounds	Carbonyl compounds	90426-22-5	HMDB0031704	C10674	-	-	146167	COC1=CC(=CC(=C1O)OC)C(=O)CO	ZTBAPEIDNUHRNC-UHFFFAOYSA-N	4.47955e+07	3.85213e+07	3.90415e+07	2.88172e+07	2.56871e+07	4.10438e+07	3.27296e+07	4.383e+07	4.48533e+07	3.32059e+07	5.42095e+07	3.85355e+07	3.21586e+07	3.31015e+07	3.19376e+07
Com_2066_neg	Actinidic acid	N	C30H46O5	486.335	485.326	2.9198	[M-H]-	8.249	0.65	1	C18	Lipids and lipid-like molecules	Prenol lipids	Triterpenoids	341971-45-7	HMDB0037963	-	-	-	70680338	CC1C2C3=CCC4C(C3(CCC2(CCC1=C)C(=O)O)C)(CCC5C4(CC(C(C5(C)CO)O)O)C)C	FFMVHFPLIIYYNC-QXIFDOFRSA-N	600957	446262	734997	620736	508929	503817	691308	425501	473211	376419	306034	609510	515596	401240	395898
Com_1653_neg	Sideritoflavone	N	C18H16O8	360.085	341.067	1.78418	[M-H-H2O]-	5.606	0.64	1	C18	Phenylpropanoids and polyketides	Flavonoids	O-methylated flavonoids	70360-12-2	HMDB0038356	-	-	LMPK12111471	155493	COC1=C(C(=C2C(=C1O)C(=O)C=C(O2)C3=CC(=C(C=C3)O)O)OC)OC	UWNUJPINKMRKKR-UHFFFAOYSA-N	3.01671e+06	6.91986e+06	4.39608e+06	4.29149e+06	4.79247e+06	5.53206e+06	3.89902e+06	4.53976e+06	3.96394e+06	3.742e+06	3.54235e+06	7.12915e+06	4.96177e+06	4.7472e+06	4.60636e+06
Com_1162_neg	6-hydroxyhexadecanoic acid	N	C16H32O3	272.235	271.228	0.15366	[M-H]-	8.34	0.96	1	C18	Lipids and lipid-like molecules	Fatty Acyls	Fatty acids and conjugates	58763-57-8	HMDB0112192	-	-	-	12398972	CCCCCCCCCCC(CCCCC(=O)O)O	DLMIUMCETWCTHV-UHFFFAOYSA-N	2.52062e+07	2.74857e+07	3.18123e+07	3.53632e+07	2.81111e+07	2.58176e+07	2.83718e+07	3.35003e+07	2.43157e+07	2.93164e+07	3.80005e+07	3.10788e+07	3.58961e+07	3.5646e+07	3.49091e+07
Com_1160_neg	9-Hydroxyhexadecanoic acid	N	C16H32O3	272.235	271.228	0.05498	[M-H]-	8.008	0.96	1	C18	Lipids and lipid-like molecules	Fatty Acyls	Fatty acids and conjugates	17833-52-2	HMDB0112187	-	-	-	15569772	CCCCCCCC(CCCCCCCC(=O)O)O	LMLPQXIASCHLIF-UHFFFAOYSA-N	1.83449e+08	2.03345e+08	1.81186e+08	2.23114e+08	2.5464e+08	2.08803e+08	2.266e+08	1.79423e+08	1.27003e+08	9.36369e+07	1.91548e+08	1.95913e+08	1.62027e+08	1.64768e+08	1.57359e+08
Com_1845_neg	Triptriolide	N	C20H26O7	378.168	377.161	0.09406	[M-H]-	5.547	0.57	1	C18	Organoheterocyclic compounds	Oxepanes	-	137131-18-1	-	-	-	-	58636974	CC(C)C1(C(C2C3(O2)C4(CCC5=C(C4CC6C3(C1O)O6)COC5=O)C)O)O	DYVDZVMUDBCZSA-LZVGCMTRSA-N	7.90852e+06	8.02363e+06	7.93387e+06	6.23162e+06	5.266e+06	7.47465e+06	4.15314e+06	3.7244e+06	5.64305e+06	4.57669e+06	5.25901e+06	4.42315e+06	5.47825e+06	5.69982e+06	5.45721e+06
Com_1773_neg	Gibberellin A72	N	C19H24O7	364.152	363.145	1.244	[M-H]-	6.077	0.59	1	C18	Lipids and lipid-like molecules	Prenol lipids	Diterpenoids	105593-21-3	HMDB0036890	-	-	-	14160509	CC12C(CCC3(C1C(C45C3CCC(C4)(C(=C)C5O)O)C(=O)O)OC2=O)O	SISDKGXXRJQNSE-UHFFFAOYSA-N	4.42781e+06	4.46667e+06	5.2366e+06	2.81404e+06	3.81133e+06	4.01539e+06	4.07904e+06	5.15882e+06	5.69205e+06	2.66567e+06	4.89564e+06	5.3206e+06	4.11497e+06	4.39194e+06	3.79814e+06
Com_1671_neg	Diosbulbin D	N	C19H20O6	344.126	343.119	1.85256	[M-H]-	5.701	0.56	1	C18	Organoheterocyclic compounds	Naphthopyrans	-	66756-57-8	HMDB0035109	-	-	-	100021	CC12CC(OC(=O)C1CC(=O)C3C2CC4CC3C(=O)O4)C5=COC=C5	FJCWYLRNGKSUCH-UHFFFAOYSA-N	7.18222e+06	5.22804e+06	5.34147e+06	6.64364e+06	9.86222e+06	7.08735e+06	3.21476e+06	3.52222e+06	3.71255e+06	3.32199e+06	3.9775e+06	4.86428e+06	5.19359e+06	5.37396e+06	4.52412e+06
Com_1625_neg	H-D-TYR-VAL-GLY-OH	N	C16H23N3O5	337.164	336.157	0.16909	[M-H]-	5.178	0.53	1	C18	Organic acids and derivatives	Carboxylic acids and derivatives	Amino acids, peptides, and analogues	86030-52-6	-	-	-	-	7023499	CC(C)C(C(=O)NCC(=O)O)NC(=O)C(CC1=CC=C(C=C1)O)N	NWEGIYMHTZXVBP-OCCSQVGLSA-N	957920	690406	22994.5	729690	918208	645226	8.67614e+06	8.90971e+06	1.0084e+07	8.01262e+06	8.7592e+06	1.13194e+07	5.44777e+06	4.99191e+06	5.15781e+06
Com_1247_neg	(-)-alpha-Bisabolol oxide B	N	C15H26O2	238.193	283.191	0.04883	[M+HCOOH-H]-	7.547	0.76	1	C18	Organoheterocyclic compounds	Tetrahydrofurans	-	26184-88-3	HMDB0038197	C16774	-	-	91865027	CC1=CCC(CC1)C2(CCC(O2)C(C)(C)O)C	RKBAYVATPNYHLW-IPYPFGDCSA-N	2.2691e+07	1.07078e+08	1.10456e+07	4.99021e+07	2.60504e+07	6.41694e+07	1.8057e+07	2.42971e+07	6.66239e+06	7.51534e+07	6.63436e+06	1.6506e+07	3.81047e+07	3.51087e+07	3.72568e+07
Com_1065_neg	5,6-Dihydroyangonin	N	C15H16O4	260.105	259.097	0.60105	[M-H]-	6.963	0.81	1	C18	Phenylpropanoids and polyketides	Kavalactones	-	3328-60-7	HMDB0033015	-	-	-	11623055	COC1=CC(=O)OC(C1)C=CC2=CC=C(C=C2)OC	AYXCIWVJOBQVFH-VMPITWQZSA-N	2.26966e+07	3.54483e+07	5.91881e+07	8.58667e+07	5.59588e+07	2.89889e+07	2.66244e+08	1.21692e+08	1.43722e+08	1.36185e+08	6.48031e+07	4.22036e+07	1.03783e+08	1.05501e+08	1.05573e+08
Com_1968_neg	Fukinolic acid	N	C20H18O11	434.085	433.078	0.0179	[M-H]-	5.621	0.52	1	C18	Phenylpropanoids and polyketides	Cinnamic acids and derivatives	Hydroxycinnamic acids and derivatives	50982-40-6	HMDB0029499	-	-	-	6441059	C1=CC(=C(C=C1CC(C(C(=O)O)OC(=O)C=CC2=CC(=C(C=C2)O)O)(C(=O)O)O)O)O	ACYXDIZTQDLTCB-UVIKLTKHSA-N	1.07453e+06	1.76067e+06	1.20389e+06	1.06376e+06	874717	951339	2.10476e+06	987708	900086	1.08042e+06	1.36556e+06	1.38546e+06	1.25731e+06	1.23306e+06	1.15076e+06
Com_1970_neg	1-linoleoyl-2-hydroxy -sn-glycero-3-phosphate	N	C21H39O7P	434.243	433.236	0.6399	[M-H]-	11.997	0.81	1	C18	Lipids and lipid-like molecules	Glycerophospholipids	Glycerophosphates	65528-85-0	-	-	-	-	89568	CCCCCC=CCC=CCCCCCCCC(=O)OCC(COP(=O)(O)O)O	ZQTAMPRZFOOEEP-UHFFFAOYSA-N	1.46455e+06	2.96989e+06	2.19625e+06	2.66468e+06	2.3295e+06	1.81148e+06	2.30911e+06	2.17127e+06	1.7037e+06	3.18257e+06	3.71091e+06	2.95872e+06	1.1808e+06	1.35329e+06	1.69947e+06
Com_1249_neg	Palmityl acetate	N	C18H36O2	284.272	283.264	0.22703	[M-H]-	10.944	0.65	1	C18	Lipids and lipid-like molecules	Fatty Acyls	Fatty alcohol esters	629-70-9	-	-	-	LMFA07010379	12393	CCCCCCCCCCCCCCCCOC(=O)C	LSTDYDRCKUBPDI-UHFFFAOYSA-N	2.07348e+07	1.00649e+07	2.1016e+07	3.49772e+07	7.25575e+07	1.18588e+07	1.56061e+07	1.79667e+07	2.49231e+07	2.59826e+07	3.5016e+07	1.3464e+07	4.85102e+07	4.99704e+07	5.20767e+07
Com_1708_neg	Ethyl (5Z,9Z,12Z)-5,9,12-octadecatrienoate	N	C20H34O2	306.256	351.252	7.18126	[M+HCOOH-H]-	10.938	0.70	1	C18	Lipids and lipid-like molecules	Fatty Acyls	Lineolic acids and derivatives	493015-74-0	-	-	-	-	35027734	CCCCCC=CCC=CCCC=CCCCC(=O)OCC	VNRWOSFYACMRHX-UCVSHGSNSA-N	5.16562e+06	2.41244e+06	5.7512e+06	9.63893e+06	2.36211e+07	2.6878e+06	4.30634e+06	4.93926e+06	6.72533e+06	7.4909e+06	1.08729e+07	3.39088e+06	1.48e+07	1.52417e+07	1.68154e+07
Com_1027_neg	Methyl 13-methyltetradecanoate	N	C16H32O2	256.24	255.233	0.05311	[M-H]-	10.119	0.83	1	C18	Lipids and lipid-like molecules	Fatty Acyls	Fatty acid esters	5129-59-9	-	-	-	-	5077204	CC(C)CCCCCCCCCCCC(=O)OC	OGGUSDOXMVVCIX-UHFFFAOYSA-N	8.50918e+07	4.55649e+07	1.01403e+08	1.73032e+08	6.3234e+08	5.1901e+07	9.52138e+07	1.42437e+08	1.18936e+08	1.0708e+08	2.51901e+08	7.08665e+07	3.01484e+08	3.10288e+08	3.58238e+08
Com_1366_neg	1-(7Z-tetradecenoyl)-rac-glycerol	N	C17H32O4	300.23	299.223	0.18942	[M-H]-	6.898	0.66	1	C18	Lipids and lipid-like molecules	Glycerolipids	Monoradylglycerols	749266-35-1	-	-	-	-	138757025	CCCCCCC=CCCCCCC(=O)OCC(CO)O	LVBAGTJIDOCNIJ-FPLPWBNLSA-N	2.63329e+07	2.79522e+07	2.18244e+07	3.09286e+07	2.64005e+07	2.68282e+07	2.48901e+07	3.66759e+07	2.5131e+07	3.81334e+07	3.43551e+07	2.7054e+07	2.54799e+07	2.61068e+07	2.37983e+07
Com_1140_neg	Monotridecanoin (C13:0)	N	C16H32O4	288.23	269.212	0.43881	[M-H-H2O]-	8.532	0.69	1	C18	Lipids and lipid-like molecules	Glycerolipids	Monoradylglycerols	50978-35-3	-	-	-	-	-	C(CCCCCCCCCCC)C(=O)OCC(O)CO	CLRCAFAXMVNJRH-UHFFFAOYSA-N	1.44505e+07	4.70029e+07	5.67744e+07	2.11897e+07	2.51253e+07	1.66717e+07	1.91723e+07	2.08901e+07	1.71269e+07	1.6563e+07	2.52535e+07	3.87618e+07	6.49178e+07	6.30129e+07	6.20416e+07
Com_876_neg	Monoundecenoin (cis-10) (C11:1)	N	C14H26O4	258.183	239.165	0.52947	[M-H-H2O]-	6.665	0.88	1	C18	Lipids and lipid-like molecules	Glycerolipids	Monoradylglycerols	65684-27-7	-	-	-	-	19807014	CCCCCCCCC=CC(=O)OCC(CO)O	INMIULFREHIAOX-MDZDMXLPSA-N	1.43318e+07	2.44698e+07	1.18497e+07	2.08292e+07	2.01731e+07	2.09468e+07	2.96993e+07	2.97539e+07	2.84724e+07	3.19522e+07	3.06974e+07	2.88865e+07	1.25103e+07	1.19799e+07	1.20467e+07
Com_1076_neg	MONOUNDECANOIN (C11:0)	N	C14H28O4	260.199	259.191	0.29277	[M-H]-	6.823	0.56	1	C18	Lipids and lipid-like molecules	Glycerolipids	Monoradylglycerols	108652-83-1	-	-	-	-	10400395	CCCCCCCCCCC(=O)OCC(CO)O	INEPAWKRVXYLTC-UHFFFAOYSA-N	2.89522e+07	4.23935e+07	2.48601e+07	3.90018e+07	1.99596e+07	2.08616e+07	2.57718e+07	2.7743e+07	3.41729e+07	2.74564e+07	4.55467e+07	2.57448e+07	2.87313e+07	2.90134e+07	2.78304e+07
Com_1195_neg	Cnidimol A	N	C15H16O5	276.1	275.092	0.45464	[M-H]-	5.892	0.77	1	C18	Organoheterocyclic compounds	Benzopyrans	1-benzopyrans	103629-80-7	-	-	-	-	102337144	CC1=CC(=O)C2=C(O1)C=C(C(=C2O)CC=C(C)CO)O	UXNWJSOMYWKDPT-BAQGIRSFSA-N	4.12723e+07	4.523e+07	1.22632e+08	4.80647e+07	5.26088e+07	4.86049e+07	7.35629e+07	7.94695e+07	5.79021e+07	4.92232e+07	5.80918e+07	4.72783e+07	4.51868e+07	4.93088e+07	4.70481e+07
Com_1950_neg	1-oleoyl-sn-glycero-2,3-cyclic-phosphate	N	C21H39O6P	418.248	417.242	2.7436	[M-H]-	9.67	0.64	1	C18	Lipids and lipid-like molecules	Glycerophospholipids	Glycerophosphates	799268-72-7	-	-	-	LMGP00000056	52922109	CCCCCCCCC=CCCCCCCCC(=O)OCC1COP(=O)(O1)O	ZUUIRLHAEZAVCP-GDCKJWNLSA-N	387425	962857	32500	232506	59949.4	161618	2.21918e+06	205711	411889	304466	106796	105190	272714	380495	331673
Com_1229_neg	5(Z),8(Z)-Octadecadienoic acid	N	C18H32O2	280.24	279.233	0.2499	[M-H]-	10.847	0.65	1	C18	Lipids and lipid-like molecules	Fatty Acyls	Lineolic acids and derivatives	22733-46-6	-	-	-	LMFA01030323	5312474	CCCCCCCCCC=CCC=CCCCC(=O)O	UQQPKQIHIFHHKO-XVTLYKPTSA-N	7.13868e+06	3.55345e+06	4.48013e+06	1.13276e+07	1.47483e+07	7.29619e+06	4.11248e+06	4.17686e+06	3.05075e+06	1.77038e+07	5.48743e+06	3.09625e+06	8.92927e+06	1.04994e+07	1.27851e+07
Com_499_neg	3,4-(Methylenedioxy)mandelic acid	N	C9H8O5	196.037	195.03	0.05622	[M-H]-	5.495	0.66	1	C18	Organoheterocyclic compounds	Benzodioxoles	-	27738-46-1	-	-	-	-	119618	C1OC2=C(O1)C=C(C=C2)C(C(=O)O)O	CLUJFRCEPFNVHW-UHFFFAOYSA-N	1.07621e+08	8.73073e+07	9.0264e+07	7.54977e+07	7.56841e+07	9.47256e+07	8.60712e+07	9.77268e+07	9.7426e+07	8.88382e+07	8.30274e+07	9.49422e+07	8.40142e+07	8.62081e+07	8.54969e+07
Com_1170_neg	Swertianin	N	C14H10O6	274.048	273.04	0.23969	[M-H]-	5.69	0.71	1	C18	Organoheterocyclic compounds	Benzopyrans	1-benzopyrans	20882-75-1	-	C10092	-	-	5281661	COC1=CC(=C2C(=C1)OC3=C(C2=O)C(=C(C=C3)O)O)O	BDBVOZGRVBXANN-UHFFFAOYSA-N	4.27916e+07	1.79369e+07	2.99162e+07	2.94494e+07	3.52577e+07	2.90595e+07	1.5663e+07	1.58346e+07	1.46612e+07	1.19195e+07	1.039e+07	1.85043e+07	1.763e+07	1.94175e+07	2.11401e+07
Com_967_neg	Glyceryl ferulate	N	C13H16O6	268.095	249.077	1.24966	[M-H-H2O]-	6.014	0.78	1	C18	Phenylpropanoids and polyketides	Cinnamic acids and derivatives	Hydroxycinnamic acids and derivatives	120601-69-6	-	-	-	-	11311691	COC1=C(C=CC(=C1)C=CC(=O)OCC(CO)O)O	QXRAHTFDPBQKIM-HWKANZROSA-N	5.58179e+06	6.39511e+06	6.53385e+06	6.85343e+06	4.79508e+06	7.88685e+06	4.87876e+06	7.41689e+06	5.68694e+06	6.90926e+06	6.45556e+06	5.3312e+06	4.63663e+06	5.63591e+06	5.11915e+06
Com_1483_neg	2-Octadecanone	N	C18H36O	268.277	313.275	0.02337	[M+HCOOH-H]-	9.583	0.83	1	C18	Organic oxygen compounds	Organooxygen compounds	Carbonyl compounds	7373-13-9	-	-	-	-	81844	CCCCCCCCCCCCCCCCC(=O)C	PJLJQAWUAPNCJC-UHFFFAOYSA-N	240161	214709	374074	364050	1.55122e+06	230547	353367	170648	219593	169983	1.08193e+06	272566	1.09184e+07	1.19868e+07	1.39908e+07
Com_470_neg	Thiolactomycin	N	C11H14O2S	210.071	191.054	3.71813	[M-H-H2O]-	5.531	0.74	1	C18	Organoheterocyclic compounds	Dihydrothiophenes	-	82079-32-1	-	C11165	-	-	135403829	CC1=C(C(SC1=O)(C)C=C(C)C=C)O	SYQNUQSGEWNWKV-XUIVZRPNSA-N	767735	842409	1.8076e+06	573966	518089	1.08963e+06	678388	608510	659142	478864	363565	499785	595470	538342	691022
Com_914_neg	(Z)-3-Hexen-1-ol-O-beta-D-glucopyranoside	N	C12H22O6	262.142	243.124	0.34817	[M-H-H2O]-	5.831	0.55	1	C18	Lipids and lipid-like molecules	Fatty Acyls	Fatty acyl glycosides	95632-87-4	-	-	-	-	5318046	CCC=CCCOC1C(C(C(C(O1)CO)O)O)O	OZIPFYKAIOOVEJ-WQPBHKFLSA-N	1.17383e+09	1.31905e+09	9.43043e+08	8.34284e+08	8.70581e+08	9.02203e+08	6.72629e+08	8.9761e+08	9.56945e+08	7.20149e+08	7.38267e+08	7.4018e+08	8.58297e+08	8.92847e+08	8.66301e+08
Com_595_neg	5-Hydroxycoumarin	N	C9H6O3	162.032	207.03	1.18427	[M+HCOOH-H]-	5.21	0.77	1	C18	Phenylpropanoids and polyketides	Coumarins and derivatives	Hydroxycoumarins	6093-67-0	-	-	-	-	5318179	C1=CC(=C2C=CC(=O)OC2=C1)O	CDHSCTCRBLLCBJ-UHFFFAOYSA-N	1.19884e+07	5.85119e+06	6.55504e+06	8.60181e+06	7.12387e+06	1.04195e+07	1.20073e+07	1.3058e+07	1.21691e+07	1.05292e+07	1.03921e+07	1.30519e+07	9.32384e+06	8.51675e+06	9.3867e+06
Com_1461_neg	Geranyl hexanoate	N	C16H28O2	252.209	311.223	0.66997	[M+CH3COOH-H]-	7.739	0.66	1	C18	Lipids and lipid-like molecules	Fatty Acyls	Fatty alcohol esters	10032-02-7	HMDB0029351	-	-	LMFA07010618	5365992	CCCCCC(=O)OCC=C(C)CCC=C(C)C	ARVSCQUZFFSNKF-NTCAYCPXSA-N	5.01871e+08	5.35747e+08	5.16506e+08	4.84797e+08	5.14027e+08	5.59342e+08	4.21046e+08	3.73973e+08	3.4426e+08	8.12306e+07	5.29897e+08	4.19262e+08	3.41464e+08	3.481e+08	3.43927e+08
Com_1696_neg	Levopimaricacid	N	C20H30O2	302.225	347.22	7.19745	[M+HCOOH-H]-	9.767	0.53	1	C18	Lipids and lipid-like molecules	Prenol lipids	Diterpenoids	79-54-9	-	C11888	map00904;map01110	-	221062	CC(C)C1=CCC2C(=C1)CCC3C2(CCCC3(C)C(=O)O)C	RWWVEQKPFPXLGL-ONCXSQPRSA-N	1.11487e+08	6.31633e+07	9.37091e+07	1.80246e+08	1.92819e+08	6.63567e+07	9.06087e+07	8.77695e+07	6.83912e+07	1.83386e+08	8.9661e+07	5.68841e+07	1.56331e+08	1.72125e+08	1.65249e+08
Com_1009_neg	(-)-Carvyl acetate	N	C12H18O2	194.131	253.145	0.22531	[M+CH3COOH-H]-	5.755	0.56	1	C18	Lipids and lipid-like molecules	Prenol lipids	Monoterpenoids	97-42-7	HMDB0038046	-	-	-	7335	CC1=CCC(CC1OC(=O)C)C(=C)C	YTHRBOFHFYZBRJ-UHFFFAOYSA-N	5.72832e+06	5.79455e+06	5.48198e+06	4.19543e+06	5.72014e+06	6.75576e+06	3.18634e+06	4.246e+06	5.81537e+06	3.72103e+06	3.87011e+06	4.24258e+06	4.85148e+06	4.69747e+06	4.59154e+06
Com_1918_neg	N-Palmitoyl-L-phenylalanine	N	C25H41NO3	403.309	402.301	0.32829	[M-H]-	9.913	0.67	1	C18	Organic acids and derivatives	Carboxylic acids and derivatives	Amino acids, peptides, and analogues	37571-96-3	-	-	-	LMFA08020091	181534	CCCCCCCCCCCCCCCC(=O)NC(CC1=CC=CC=C1)C(=O)O	BAHIJPSQSKWCJX-QHCPKHFHSA-N	470097	302111	815781	1.10872e+06	2.15754e+06	525262	674859	304137	4.94572e+06	669326	925070	345557	2.30462e+06	2.22425e+06	2.32944e+06
Com_2041_neg	Salaspermic acid	N	C30H48O4	472.355	471.348	0.32165	[M-H]-	11.509	0.71	1	C18	Lipids and lipid-like molecules	Prenol lipids	Triterpenoids	71247-78-4	-	-	-	-	44593364	CC1C23CCC4C(C2CCC1(OC3)O)(CCC5(C4(CCC6(C5CC(CC6)(C)C(=O)O)C)C)C)C	ZXENWDWQTWYUGY-UUZWCOCASA-N	2.8742e+06	1.62229e+06	3.98764e+06	3.58816e+06	8.71146e+06	2.19145e+06	1.72601e+06	1.61975e+06	3.56091e+06	2.32921e+06	3.11054e+06	1.24812e+06	7.70717e+06	7.7526e+06	7.51029e+06
Com_991_neg	cis-7,10-Hexadecadienoic acid	N	C16H28O2	252.209	251.202	0.28209	[M-H]-	8.948	0.68	1	C18	Lipids and lipid-like molecules	Fatty Acyls	Fatty acids and conjugates	28290-73-5	HMDB0000477	-	-	LMFA01030807	13932172	CCCCCC=CCC=CCCCCCC(=O)O	WPJGPAAPSBVXNU-HZJYTTRNSA-N	288721	206199	246017	720313	670016	228543	395152	535797	314202	1.14106e+06	324415	223074	937416	872552	881430
Com_2087_neg	Terminolic acid	N	C30H48O6	504.345	503.336	3.65692	[M-H]-	11.017	0.70	2	C18	Lipids and lipid-like molecules	Prenol lipids	Triterpenoids	"564-13-6"	-	-	-	-	12314613	CC1(CCC2(CCC3(C(=CCC4C3(CC(C5C4(CC(C(C5(C)CO)O)O)C)O)C)C2C1)C)C(=O)O)C	IDQVFXZQPGAVAM-GGVBUJAJSA-N	864189	370574	706406	1.47054e+06	3.12966e+06	455090	926662	798365	750520	3.06758e+06	1.37159e+06	448606	2.33319e+06	2.60115e+06	2.87085e+06
Com_1639_neg	Yohimbic acid	N	C20H24N2O3	340.179	339.173	5.40118	[M-H]-	8.84	0.56	2	C18	Alkaloids and derivatives	Corynanthean-type alkaloids	-	"522-87-2"	-	-	-	-	72131	C1CC(C(C2C1CN3CCC4=C(C3C2)NC5=CC=CC=C45)C(=O)O)O	AADVZSXPNRLYLV-GKMXPDSGSA-N	3.57529e+07	1.24795e+07	2.22697e+07	1.69076e+07	2.09367e+07	1.40243e+07	2.02564e+07	1.29605e+07	1.24195e+07	9.42843e+06	1.13124e+07	1.60557e+07	1.45671e+07	1.46825e+07	2.38631e+07
Com_1982_neg	Resibufogenin	N	C24H32O4	384.23	443.248	7.992	[M+CH3COOH-H]-	10.301	0.72	2	C18	Lipids and lipid-like molecules	Steroids and steroid derivatives	Steroid lactones	"465-39-4"	HMDB0249430	C17058	-	LMST01130031	259992	CC12CCC3C(CCC4CC(O)CCC34C)C11OC1CC2C1=COC(=O)C=C1	ATLJNLYIJOCWJE-UHFFFAOYSA-N	1.38105e+06	778702	1.86485e+06	2.07075e+06	4.78417e+06	1.17771e+06	1.20195e+06	1.32907e+06	1.2147e+06	1.38783e+06	1.53284e+06	998515	5.99761e+06	5.89486e+06	6.32209e+06
Com_313_neg	4-Methyldaphnetin	N	C10H8O4	192.042	173.026	8.82907	[M-H-H2O]-	1.429	0.59	2	C18	Phenylpropanoids and polyketides	Coumarins and derivatives	Hydroxycoumarins	"2107-77-9"	-	-	-	-	-	CC1=CC(=O)OC2=C1C=CC(=C2O)O	NWQBYMPNIJXFNQ-UHFFFAOYSA-N	293451	287031	73587	318455	363337	217578	401441	355748	295677	255350	296752	298360	624761	654109	655397
Com_485_neg	D-Mannuronic acid	N	C6H10O7	194.043	193.035	0.33723	[M-H]-	1.331	0.97	2	C18	Organic oxygen compounds	Organooxygen compounds	Carbohydrates and carbohydrate conjugates	"921-56-2"	HMDB0302728	C02024	-	-	439630	C1(C(C(OC(C1O)O)C(=O)O)O)O	AEMOLEFTQBMNLQ-VANFPWTGSA-N	2.39411e+08	2.25033e+08	2.28885e+08	2.03309e+08	3.13081e+08	2.12899e+08	7.22478e+07	5.14518e+07	7.80183e+07	5.10449e+07	5.83764e+07	7.31213e+07	1.30587e+08	1.26498e+08	1.25725e+08
Com_2020_neg	24-Epicastasterone	N	C28H48O5	464.35	463.343	0.45414	[M-H]-	10.988	0.64	2	C18	Lipids and lipid-like molecules	Steroids and steroid derivatives	Bile acids, alcohols and derivatives	"72050-71-6"	HMDB0301789	-	-	-	-	CC(C)C(C)C(C(C(C)C1CCC2C1(CCC3C2CC(=O)C4C3(CC(C(C4)O)O)C)C)O)O	VYUIKSFYFRVQLF-QONPFPPSSA-N	682804	364014	1.01283e+06	1.10943e+06	3.27466e+06	555411	1.09324e+06	536912	687635	801558	1.52446e+06	541376	2.43827e+06	2.17345e+06	2.20607e+06
Com_1993_neg	Cholesteryl sulfate	N	C27H46O4S	466.312	447.295	2.59789	[M-H-H2O]-	9.376	0.54	2	C18	Lipids and lipid-like molecules	Steroids and steroid derivatives	Cholestane steroids	"2864-50-8"	HMDB0000653	C18043	map00140;map01100	LMST05020016	65076	CC(C)CCCC(C)C1CCC2C1(CCC3C2CC=C4C3(CCC(C4)OS(=O)(=O)O)C)C	BHYOQNUELFTYRT-DPAQBDIFSA-N	266176	450705	298172	754616	1.30686e+06	343294	456273	370812	295656	425848	308020	285112	910649	878009	945882
Com_1454_neg	Tubercidin	N	C11H14N4O4	266.102	311.097	9.19328	[M+HCOOH-H]-	5.605	0.56	2	C18	Nucleosides, nucleotides, and analogues	Pyrrolopyrimidine nucleosides and nucleotides	-	"69-33-0"	HMDB0259318	-	-	-	-	C1=CN(C2=NC=NC(=C21)N)C3C(C(C(O3)CO)O)O	HDZZVAMISRMYHH-KCGFPETGSA-N	1.78903e+06	2.96087e+06	2.09388e+06	1.82719e+06	1.43354e+06	2.32563e+06	2.18294e+06	2.39596e+06	2.42582e+06	2.66042e+06	2.3503e+06	2.34102e+06	1.94312e+06	1.97492e+06	2.05352e+06
Com_1883_neg	Periplogenin	N	C23H34O5	390.241	389.231	5.57138	[M-H]-	9.245	0.65	2	C18	Lipids and lipid-like molecules	Steroids and steroid derivatives	Steroid lactones	"514-39-6"	HMDB0256345	-	-	-	-	CC12CCC(CC1(CCC3C2CCC4(C3(CCC4C5=CC(=O)OC5)O)C)O)O	QJPCKAJTLHDNCS-FBAXFMHRSA-N	56501.3	178209	94403.8	163652	424752	115718	267625	232713	250933	300632	452674	224404	289135	307388	377181
Com_54_neg	Isethionic acid	N	C2H6O4S	125.999	124.992	0.99438	[M-H]-	11.887	0.54	2	C18	Organic acids and derivatives	Organic sulfonic acids and derivatives	Organosulfonic acids and derivatives	"107-36-8"	HMDB0003903	C05123	map00430;map01100	-	7866	OCCS(O)(=O)=O	SUMDYPCJJOFFON-UHFFFAOYSA-N	126102	113337	148984	103398	137286	95079.1	123239	85388.5	124800	97383.9	104359	106081	111912	75779	90093.2
Com_1841_neg	Allolithocholic acid	N	C24H40O3	376.298	375.29	0.1009	[M-H]-	11.74	0.64	2	C18	Lipids and lipid-like molecules	Steroids and steroid derivatives	Bile acids, alcohols and derivatives	"2276-94-0"	HMDB0000381	-	-	LMST04010005	53477689	C[C@@H](CCC(O)=O)C1CCC2C3CCC4C[C@H](O)CC[C@]4(C)C3CC[C@]12C	SMEROWZSTRWXGI-IBUNROKMSA-N	468440	301667	812722	2.69968e+06	3.45118e+06	593240	1.28141e+06	540384	520666	554218	1.804e+06	935527	2.37306e+06	2.47844e+06	2.59082e+06
Com_475_neg	5-Methoxy-5-oxopentanoic acid	N	C6H10O4	146.058	191.058	8.52989	[M+HCOOH-H]-	5.331	0.69	2	C18	Lipids and lipid-like molecules	Fatty Acyls	Fatty acid esters	"1501-27-5"	HMDB0000858	-	-	-	73917	COC(=O)CCCC(O)=O	IBMRTYCHDPMBFN-UHFFFAOYSA-N	1.04863e+07	9.69089e+06	1.51273e+07	1.00035e+07	1.2275e+07	1.29225e+07	5.34914e+06	5.19528e+06	7.66582e+06	5.87164e+06	5.53143e+06	6.08955e+06	7.91507e+06	7.82619e+06	7.70306e+06
Com_669_neg	L-Alanyl-L-glutamine	N	C8H15N3O4	217.106	216.099	1.63806	[M-H]-	5.381	0.56	2	C18	Organic acids and derivatives	Carboxylic acids and derivatives	Amino acids, peptides, and analogues	"39537-23-0"	HMDB0028685	-	-	-	123935	C[C@H](N)C(=O)N[C@@H](CCC(N)=O)C(O)=O	HJCMDXDYPOUFDY-WHFBIAKZSA-N	4.29574e+06	5.73758e+06	1.66198e+07	5.27315e+06	4.67748e+06	4.90273e+06	3.9262e+06	4.18487e+06	5.42947e+06	5.15176e+06	4.57062e+06	4.28169e+06	4.06748e+06	3.92291e+06	5.90776e+06
Com_523_neg	D-Erythrose 4-phosphate	N	C4H9O7P	200.009	198.999	9.12035	[M-H]-	5.728	0.55	2	C18	Organic oxygen compounds	Organooxygen compounds	Carbohydrates and carbohydrate conjugates	"585-18-2"	HMDB0001321	C00279	map00030;map00400;map00710;map00750;map00997;map00998;map01060;map01061;map01063;map01070;map01100;map01110;map01120;map01200;map01230;map01240	-	122357	O[C@H](COP(O)(O)=O)[C@@H](O)C=O	NGHMDNPXVRFFGS-IUYQGCFVSA-N	6.07305e+06	297605	1.16681e+06	7.18505e+06	7.35888e+06	1.47824e+06	962423	1.18453e+06	1.33308e+06	1.15044e+06	1.14084e+06	168124	1.56327e+06	1.30357e+06	1.2927e+06
Com_246_neg	6-(Methylthio)purine	N	C6H6N4S	166.031	165.023	6.23488	[M-H]-	1.371	0.66	2	C18	Organoheterocyclic compounds	Imidazopyrimidines	Purines and purine derivatives	"50-66-8"	HMDB0060412	C16614	map00983	-	5778	CSC1=NC=NC2=C1N=CN2	UIJIQXGRFSPYQW-UHFFFAOYSA-N	1.67958e+06	1.43256e+06	1.99852e+06	1.31514e+06	924118	1.2797e+06	2.0659e+06	2.45276e+06	2.88438e+06	1.83893e+06	2.62082e+06	3.40338e+06	1.61493e+06	2.13626e+06	1.61598e+06
Com_728_neg	Carvacrol methyl ether	N	C11H16O	164.12	223.134	0.02277	[M+CH3COOH-H]-	5.946	0.75	2	C18	Lipids and lipid-like molecules	Prenol lipids	Monoterpenoids	"6379-73-3"	HMDB0303465	-	-	-	80790	COC1=CC(=CC=C1C)C(C)C	YVLHTQPPMZOCOW-UHFFFAOYSA-N	9.52828e+06	1.27353e+07	8.95619e+06	1.00618e+07	5.54469e+06	9.75462e+06	9.1807e+06	1.14428e+07	1.36511e+07	9.82037e+06	1.25244e+07	1.12349e+07	9.25713e+06	9.36093e+06	9.12954e+06
Com_1990_neg	Verbenalin	N	C17H24O10	388.137	447.148	7.37646	[M+CH3COOH-H]-	9.077	0.79	2	C18	Lipids and lipid-like molecules	Prenol lipids	Terpene glycosides	"548-37-8"	HMDB0301853	C09802	-	LMPR0102070016	-	COC(=O)C1=CO[C@@H](O[C@@H]2O[C@H](CO)[C@@H](O)[C@H](O)[C@H]2O)[C@@H]2[C@@H](C)CC(=O)[C@H]12	HLXRWTJXGMHOFN-XJSNKYLASA-N	541028	1.72822e+06	3.41405e+06	672264	2.664e+06	463991	43071.9	564662	2.24824e+06	93935	3.26648e+06	1.24214e+06	3.23955e+06	2.57396e+06	4.72059e+06
Com_481_neg	beta-Ionone	N	C13H20O	192.151	191.144	0.29023	[M-H]-	6.296	0.70	2	C18	Lipids and lipid-like molecules	Prenol lipids	Sesquiterpenoids	"14901-07-6"	HMDB0036565	C12287	-	-	638014	CC(=O)\C=C\C1=C(C)CCCC1(C)C	PSQYTAPXSHCGMF-BQYQJAHWSA-N	254403	429350	130666	412997	312136	201447	4.325e+06	6.6019e+06	4.77438e+06	4.79602e+06	4.83213e+06	5.74325e+06	2.75746e+06	2.82762e+06	3.02063e+06
Com_900_neg	5-Fluorouridine	N	C9H11FN2O6	262.06	243.044	8.50025	[M-H-H2O]-	5.199	0.81	2	C18	Nucleosides, nucleotides, and analogues	Pyrimidine nucleosides	-	"316-46-1"	HMDB0060396	C16633	map00983	-	9427	OC[C@H]1O[C@H]([C@H](O)[C@@H]1O)N1C=C(F)C(=O)NC1=O	FHIDNBAQOFJWCA-UAKXSSHOSA-N	1.10273e+07	6.52597e+06	7.61893e+06	8.32214e+06	8.2451e+06	8.22833e+06	9.22565e+06	8.86933e+06	1.15182e+07	9.51181e+06	9.88584e+06	1.05127e+07	8.87115e+06	8.2798e+06	8.35051e+06
Com_377_neg	2-Methylanisole	N	C8H10O	122.073	181.087	0.9069	[M+CH3COOH-H]-	10.972	0.70	2	C18	Benzenoids	Phenol ethers	Anisoles	"578-58-5"	HMDB0032074	-	-	-	33637	COC1=CC=CC=C1C	DTFKRVXLBCAIOZ-UHFFFAOYSA-N	536554	311420	444720	493650	1.01486e+06	398769	335654	320044	428410	287686	489654	370212	706519	665120	723242
Com_1111_neg	MIF-1	N	C13H24N4O3	284.185	265.167	1.60964	[M-H-H2O]-	7.551	0.58	2	C18	Organic acids and derivatives	Carboxylic acids and derivatives	Amino acids, peptides, and analogues	"2002-44-0"	HMDB0005764	-	-	-	92910	CC(C)C[C@H](NC(=O)[C@@H]1CCCN1)C(=O)NCC(N)=O	NOOJLZTTWSNHOX-UWVGGRQHSA-N	1.26812e+07	8.65779e+06	1.38027e+07	1.16745e+07	1.4943e+07	8.66149e+06	1.35576e+07	8.83539e+06	8.80188e+06	7.4753e+06	9.07176e+06	1.1648e+07	1.01418e+07	9.11037e+06	9.2624e+06
Com_1568_neg	Conjugated linoleic acids (CLA)	N	C18H32O2	280.24	325.238	0.6576	[M+HCOOH-H]-	7.195	0.58	2	C18	Lipids and lipid-like molecules	Fatty Acyls	Lineolic acids and derivatives	"2420-56-6"	HMDB0005048	C04056	map00591	LMFA01030125	5282800	CCCCC\C=C/C=C/CCCCCCCCC(O)=O	GKJZMAHZJGSBKD-NMMTYZSQSA-N	1.85958e+07	1.56477e+07	1.35879e+07	1.52191e+07	2.45588e+07	1.8978e+07	2.5687e+07	1.14029e+07	1.25458e+07	1.08793e+07	1.58877e+07	1.76397e+07	1.59886e+07	1.6831e+07	1.60465e+07
Com_251_neg	L-Erythrulose	N	C4H8O4	120.042	165.041	1.55137	[M+HCOOH-H]-	10.841	0.83	2	C18	Organic oxygen compounds	Organooxygen compounds	Carbohydrates and carbohydrate conjugates	"533-50-6"	HMDB0006293	C02045	-	-	5460032	OC[C@H](O)C(=O)CO	UQPHVQVXLPRNCX-VKHMYHEASA-N	2.24702e+06	2.36606e+06	3.7095e+06	2.09415e+06	2.48176e+06	1.6495e+06	892803	816888	782879	774679	703319	573023	2.51396e+06	3.25443e+06	3.37083e+06
Com_63_neg	alpha-Ketoglutaric acid	N	C5H6O5	146.022	127.004	0.36746	[M-H-H2O]-	5.576	0.62	2	C18	Organic acids and derivatives	Keto acids and derivatives	Gamma-keto acids and derivatives	"328-50-7"	HMDB0000208	C00026	map00020;map00040;map00053;map00220;map00250;map00300;map00310;map00340;map00365;map00430;map00470;map00630;map00650;map00660;map00720;map00785;map00997;map00998;map01060;map01061;map01062;map01063;map01064;map01065;map01066;map01070;map01100;map01110;map01120;map01200;map01210;map01230;map01240;map04066;map04727;map04922;map04964;map04976;map05230	-	51	OC(=O)CCC(=O)C(O)=O	KPGXRSRHYNQIFN-UHFFFAOYSA-N	111927	202348	66228.2	98988.4	61820	105898	1.27487e+06	1.35806e+06	1.77284e+06	1.46753e+06	1.4984e+06	1.70146e+06	507638	748104	624750
Com_20_neg	Pyrrole-2-carboxylic acid	N	C5H5NO2	111.032	110.025	0.60093	[M-H]-	2.21	0.68	2	C18	Organoheterocyclic compounds	Pyrroles	Pyrrole carboxylic acids and derivatives	"634-97-9"	HMDB0004230	C05942	map00470	-	12473	OC(=O)C1=CC=CN1	WRHZVMBBRYBTKZ-UHFFFAOYSA-N	1.09691e+07	1.81259e+07	1.51781e+07	8.71962e+06	9.65963e+06	7.50628e+06	9.36e+06	6.3539e+06	1.14649e+07	9.42131e+06	6.18449e+06	7.09199e+06	4.63993e+06	5.49207e+06	5.41508e+06
Com_352_neg	2,5-Dimethyl-1,4-dithiane-2,5-diol	N	C6H12O2S2	180.028	179.021	2.37043	[M-H]-	1.459	0.58	2	C18	Organoheterocyclic compounds	Dithianes	-	"55704-78-4"	HMDB0033556	-	-	-	62105	CC1(CSC(CS1)(C)O)O	NHKIYYMFGJBOTK-UHFFFAOYSA-N	4.03854e+06	3.77708e+06	3.68003e+06	4.08379e+06	2.81001e+06	3.90216e+06	2.84362e+06	3.13404e+06	4.23018e+06	3.04171e+06	3.29125e+06	3.33387e+06	2.05372e+06	2.06266e+06	1.96785e+06
Com_1893_neg	Bisindolylmaleimide I	N	C25H24N4O2	412.19	393.172	1.2705	[M-H-H2O]-	8.362	0.96	2	C18	Organoheterocyclic compounds	Indoles and derivatives	N-alkylindoles	"133052-90-1"	HMDB0249269	C11238	-	-	2396	CN(C)CCCN1C=C(C2=CC=CC=C21)C3=C(C(=O)NC3=O)C4=CNC5=CC=CC=C54	QMGUOJYZJKLOLH-UHFFFAOYSA-N	2.74017e+08	1.98697e+08	3.12582e+08	2.60263e+08	2.83373e+08	2.13592e+08	2.9853e+08	1.84191e+08	1.97167e+08	1.36593e+08	1.6609e+08	2.43487e+08	1.80876e+08	1.82704e+08	1.66535e+08
Com_1433_neg	3-Hydroxy-4-butanolide	N	C10H16O8	264.085	309.081	5.62432	[M+HCOOH-H]-	5.372	0.57	2	C18	Organic oxygen compounds	Organooxygen compounds	Carbohydrates and carbohydrate conjugates	"211107-44-7"	-	-	-	-	10445498	C1C(COC1=O)OC2C(C(C(C(O2)CO)O)O)O	MQEPWBMWFIVRPS-MBOSOLAWSA-N	6.16984e+06	4.30066e+06	5.42339e+06	5.00574e+06	4.10486e+06	6.76174e+06	4.62471e+06	5.67763e+06	5.40927e+06	5.67071e+06	5.10661e+06	4.07962e+06	5.02671e+06	4.35713e+06	4.59763e+06
Com_477_neg	Pro-xylane	N	C8H16O5	192.1	191.092	0.29294	[M-H]-	4.879	0.68	2	C18	Organic oxygen compounds	Organooxygen compounds	Carbohydrates and carbohydrate conjugates	"439685-79-7"	-	-	-	-	16666733	CC(CC1C(C(C(CO1)O)O)O)O	KOGFZZYPPGQZFZ-QVAPDBTGSA-N	7.03706e+06	6.70433e+06	8.14469e+06	7.22388e+06	7.64427e+06	7.19986e+06	6.15088e+06	7.88896e+06	1.0807e+07	7.42309e+06	2.81779e+06	3.2598e+06	6.8231e+06	5.78274e+06	6.63714e+06
Com_1543_neg	Tecastemizole	N	C19H21FN4	324.175	323.168	2.22424	[M-H]-	7.881	0.58	2	C18	Organoheterocyclic compounds	Benzimidazoles	-	"75970-99-9"	HMDB0255721	D06021	-	-	123618	C1CNCCC1NC2=NC3=CC=CC=C3N2CC4=CC=C(C=C4)F	SFOVDSLXFUGAIV-UHFFFAOYSA-N	6.40119e+07	4.04847e+07	6.9076e+07	6.02181e+07	6.85082e+07	4.12228e+07	7.24734e+07	4.55952e+07	4.45328e+07	3.75272e+07	4.4622e+07	3.69016e+07	4.90595e+07	2.84732e+07	4.79392e+07
Com_1832_neg	Digitoxigenine	N	C23H34O4	374.246	373.239	0.32589	[M-H]-	9.078	0.59	2	C18	Lipids and lipid-like molecules	Steroids and steroid derivatives	Steroid lactones	"143-62-4"	-	-	-	LMST01120001	4369270	CC12CCC(CC1CCC3C2CCC4(C3(CCC4C5=CC(=O)OC5)O)C)O	XZTUSOXSLKTKJQ-CESUGQOBSA-N	1.40783e+06	3.13176e+06	2.86839e+06	1.61636e+06	2.98837e+06	42476	44498.8	100946	4.64652e+06	342735	3.86241e+06	3.33333e+06	3.71016e+06	3.49995e+06	3.33917e+06
Com_107_neg	Coumalic acid	N	C6H4O4	140.011	139.004	0.12812	[M-H]-	1.51	0.60	2	C18	Organoheterocyclic compounds	Pyrans	Pyranones and derivatives	"500-05-0"	-	-	-	-	68141	C1=CC(=O)OC=C1C(=O)O	ORGPJDKNYMVLFL-UHFFFAOYSA-N	9.16126e+06	9.42175e+06	8.90457e+06	8.78496e+06	1.0275e+07	8.72908e+06	6.34239e+06	6.32925e+06	6.74452e+06	5.26445e+06	6.97556e+06	8.40235e+06	6.22836e+06	6.12104e+06	5.77058e+06
Com_1063_neg	N-(2-Hydroxyethyl)ethylenediaminetriacetic acid	N	C10H18N2O7	278.111	259.093	0.55008	[M-H-H2O]-	4.987	0.75	2	C18	Organic acids and derivatives	Carboxylic acids and derivatives	Amino acids, peptides, and analogues	"150-39-0"	HMDB0244676	-	-	-	8773	C(CN(CC(=O)O)CC(=O)O)N(CCO)CC(=O)O	URDCARMUOSMFFI-UHFFFAOYSA-N	1.8095e+06	2.15148e+06	2.02782e+06	2.11881e+06	2.49049e+06	2.29955e+06	2.65051e+06	3.80663e+06	3.9377e+06	2.87013e+06	3.022e+06	3.33845e+06	2.16093e+06	2.26492e+06	2.17869e+06
Com_1375_neg	Gly-Pro-Glu	N	C12H19N3O6	301.127	300.119	3.21911	[M-H]-	5.332	0.57	2	C18	Organic acids and derivatives	Carboxylic acids and derivatives	Amino acids, peptides, and analogues	"32302-76-4"	-	-	-	-	3080768	C1C[C@H](N(C1)C(=O)CN)C(=O)N[C@@H](CCC(=O)O)C(=O)O	JJGBXTYGTKWGAT-YUMQZZPRSA-N	920083	1.55944e+06	773678	1.48523e+06	1.55693e+06	1.62039e+06	1.92954e+06	3.05121e+06	2.29951e+06	1.92416e+06	1.88317e+06	2.04226e+06	1.70591e+06	1.59938e+06	1.3849e+06
Com_202_neg	Tranexamic acid	N	C8H15NO2	157.11	156.103	0.50712	[M-H]-	5.858	0.62	2	C18	Organic acids and derivatives	Carboxylic acids and derivatives	Amino acids, peptides, and analogues	-	-	-	-	-	5526	C1CC(CCC1CN)C(=O)O	GYDJEQRTZSCIOI-UHFFFAOYSA-N	1.41967e+07	1.74795e+07	1.38268e+07	1.5357e+07	1.41388e+07	1.56685e+07	1.76402e+07	1.76363e+07	2.11147e+07	1.74907e+07	1.89148e+07	2.07204e+07	1.62438e+07	1.58721e+07	1.58347e+07
Com_949_neg	3-TDA	N	C13H26O2S	246.165	245.159	2.42409	[M-H]-	6.055	0.57	2	C18	Lipids and lipid-like molecules	Fatty Acyls	Fatty acids and conjugates	"116296-31-2"	-	-	-	-	4420067	CCCCCCCCCCCSCC(=O)O	CZSSKBQAJULWPY-UHFFFAOYSA-N	1.88432e+06	857028	2.04733e+06	1.25757e+06	1.35416e+06	1.23147e+06	171349	229509	406871	254319	280420	102339	618371	734584	693367
Com_1305_neg	Tyrosylleucine	N	C15H22N2O4	294.158	293.151	2.50999	[M-H]-	8.386	0.60	2	C18	Organic acids and derivatives	Carboxylic acids and derivatives	Amino acids, peptides, and analogues	"17355-10-1"	-	-	-	-	87071	CC(C)C[C@@H](C(=O)O)NC(=O)[C@H](CC1=CC=C(C=C1)O)N	AUEJLPRZGVVDNU-STQMWFEESA-N	2.73701e+06	1.69476e+06	2.81721e+06	2.8044e+06	3.40098e+06	1.63808e+06	2.94205e+06	2.27471e+06	1.73914e+06	1.3361e+06	1.77546e+06	2.24927e+06	2.0738e+06	1.96737e+06	1.98301e+06
Com_2153_neg	Ginsenoside Rh7	N	C36H60O9	636.424	635.418	1.69567	[M-H]-	10.557	0.53	2	C18	Lipids and lipid-like molecules	Prenol lipids	Triterpenoids	"343780-68-7"	-	-	-	-	101096472	CC(=CCC[C@@](C)([C@H]1CC[C@@]2([C@@H]1[C@@H](C[C@H]3[C@]2([C@H](C=C4[C@@]3(CC[C@@H](C4(C)C)O)C)O)C)O)C)O[C@H]5[C@@H]([C@H]([C@@H]([C@H](O5)CO)O)O)O)C	ARPGURKWJGBPTN-SAEPZWPDSA-N	3.74861e+06	2.4469e+06	5.58295e+06	6.44366e+06	1.38459e+07	2.83212e+06	3.64568e+06	4.80458e+06	3.85471e+06	7.31633e+06	5.8749e+06	3.96429e+06	8.00683e+06	7.78696e+06	7.6081e+06
Com_1724_neg	(+)-Kadsurenone	N	C21H24O5	356.162	355.158	8.60524	[M-H]-	10.118	0.65	2	C18	Phenylpropanoids and polyketides	2-arylbenzofuran flavonoids	-	"95851-37-9"	-	C10638	-	-	122159	C[C@@H]1[C@H](OC2=CC(=O)C(=C[C@]12OC)CC=C)C3=CC(=C(C=C3)OC)OC	VDYACOATPFOZIO-UBWHGVKJSA-N	478483	135544	365283	468154	678633	146973	234499	347432	335377	257123	504727	214175	1.52321e+06	1.9663e+06	1.12518e+06
Com_1916_neg	Wulignan A1	N	C20H22O5	342.147	401.163	6.13927	[M+CH3COOH-H]-	10.118	0.76	2	C18	Lignans, neolignans and related compounds	Aryltetralin lignans	-	"117047-76-4"	-	-	-	-	13844295	C[C@@H]1[C@@H](C(=O)C2=CC(=C(C=C2[C@H]1C3=CC(=C(C=C3)O)OC)OC)O)C	PSFZYOUCEGTRJM-RMDKCXRXSA-N	3.11691e+06	1.81671e+06	4.51987e+06	4.6661e+06	6.8243e+06	2.90697e+06	3.22124e+06	4.58563e+06	3.13945e+06	2.51889e+06	4.53198e+06	3.14405e+06	8.82684e+06	5.17925e+06	5.18357e+06
Com_1061_neg	3-Methoxybenzanthrone	N	C18H12O2	260.084	259.079	8.30024	[M-H]-	1.231	0.69	2	C18	Benzenoids	Phenanthrenes and derivatives	-	"3688-79-7"	-	-	-	-	77267	COC1=C2C=CC=C3C2=C(C=C1)C4=CC=CC=C4C3=O	BGQDCDRDPCVLJE-UHFFFAOYSA-N	525971	381337	986291	618279	951388	637512	1.3564e+06	805647	1.46046e+06	1.03988e+06	1.69813e+06	1.77735e+06	772982	785633	733427
Com_1618_neg	4-(7-ethoxy-1-benzofuran-2-yl)-7-methoxy-2H-chromen-2-one	N	C20H16O5	336.1	335.091	4.53598	[M-H]-	1.443	0.50	2	C18	Phenylpropanoids and polyketides	Coumarins and derivatives	-	"637750-34-6"	-	-	-	-	907127	CCOC1=CC=CC2=C1OC(=C2)C3=CC(=O)OC4=C3C=CC(=C4)OC	DTYXUBSCTOWDFM-UHFFFAOYSA-N	545133	652126	490846	513827	245840	406286	934942	1.27748e+06	1.93722e+06	1.45094e+06	1.51863e+06	1.73505e+06	291883	300166	308645
Com_524_neg	SKA-31	N	C11H8N2S	200.041	199.034	0.59143	[M-H]-	1.272	0.93	2	C18	Organoheterocyclic compounds	Naphthothiazoles	-	40172-65-4	HMDB0255450	-	-	-	94880	C1=CC=C2C(=C1)C=CC3=C2N=C(S3)N	FECQXVPRUCCUIL-UHFFFAOYSA-N	343760	237581	124824	303765	231105	170301	2.50474e+06	1.85765e+06	1.95631e+06	1.29209e+06	1.99402e+06	1.97838e+06	1.07991e+06	1.34747e+06	802014
Com_830_neg	Cyclo(his-pro)	N	C11H14N4O2	234.112	233.103	5.86581	[M-H]-	5.16	0.66	2	C18	Organic acids and derivatives	Carboxylic acids and derivatives	Amino acids, peptides, and analogues	53109-32-3	-	-	-	-	449094	C1C[C@H]2C(=O)N[C@H](C(=O)N2C1)CC3=CN=CN3	NAKUGCPAQTUSBE-IUCAKERBSA-N	3.93522e+07	4.12359e+07	4.30996e+07	3.59766e+07	3.98124e+07	3.66031e+07	3.23117e+07	3.35531e+07	4.08628e+07	3.25988e+07	3.57736e+07	3.82253e+07	3.5972e+07	3.42516e+07	3.47511e+07
Com_27_neg	Pyrotartaric anhydride	N	C5H6O3	114.032	113.024	0.30049	[M-H]-	2.674	0.80	2	C18	Organic acids and derivatives	Carboxylic acids and derivatives	Dicarboxylic acids and derivatives	4100-80-5	-	-	-	-	20051	CC1CC(=O)OC1=O	DFATXMYLKPCSCX-UHFFFAOYSA-N	2.15768e+07	2.83087e+07	2.29914e+07	2.13912e+07	2.26805e+07	2.21235e+07	1.86994e+07	1.89599e+07	2.205e+07	1.70214e+07	2.01095e+07	9.74408e+06	1.91405e+07	2.09307e+07	2.14076e+07
Com_1834_neg	3alpha-Hydroxy-11-cholenic acid	N	C24H38O3	374.282	373.275	0.29357	[M-H]-	11.069	0.77	2	C18	Lipids and lipid-like molecules	Steroids and steroid derivatives	Bile acids, alcohols and derivatives	1053-37-8	-	-	-	-	5283972	C[C@H](CCC(=O)O)[C@H]1CC[C@@H]2[C@@]1(C=C[C@H]3[C@H]2CC[C@H]4[C@@]3(CC[C@H](C4)O)C)C	FEGCPHIPSRBREU-HVATVPOCSA-N	95333	47414.8	192204	515340	793397	132217	222498	122505	134613	137997	405276	238030	466829	478492	493630
Com_866_neg	Histidylcysteine	N	C9H14N4O3S	258.079	239.06	5.15713	[M-H-H2O]-	8.279	0.96	2	C18	Organic acids and derivatives	Carboxylic acids and derivatives	Amino acids, peptides, and analogues	116833-93-3	HMDB0028882	-	-	-	15294281	C1=C(NC=N1)C[C@@H](C(=O)N[C@@H](CS)C(=O)O)N	MAJYPBAJPNUFPV-BQBZGAKWSA-N	993846	792572	848545	743657	584912	540367	389248	204442	308049	301085	441998	457502	3.25783e+07	3.38758e+07	3.41164e+07
Com_541_neg	H-Pro-Ser-OH	N	C8H14N2O4	202.095	201.088	0.93455	[M-H]-	5.673	0.56	2	C18	Organic acids and derivatives	Carboxylic acids and derivatives	Amino acids, peptides, and analogues	71835-80-8	HMDB0029026	-	-	-	7408258	C1CC(NC1)C(=O)NC(CO)C(=O)O	AFWBWPCXSWUCLB-WDSKDSINSA-N	2.12024e+06	2.18094e+06	1.72141e+06	1.79172e+06	1.998e+06	1.84409e+06	1.68443e+06	1.5829e+06	1.68394e+06	1.56378e+06	1.76504e+06	1.93532e+06	1.90174e+06	1.99317e+06	1.86885e+06
Com_1060_neg	H-Met-Glu-OH	N	C10H18N2O5S	278.094	259.075	1.87795	[M-H-H2O]-	5.246	0.76	2	C18	Organic acids and derivatives	Carboxylic acids and derivatives	Amino acids, peptides, and analogues	14517-44-3	-	-	-	-	7015689	CSCCC(C(=O)NC(CCC(=O)O)C(=O)O)N	ADHNYKZHPOEULM-BQBZGAKWSA-N	1.08547e+06	2.63185e+06	976126	1.1844e+06	1.10199e+06	1.2495e+06	4.17413e+07	4.37863e+07	6.1594e+07	5.20543e+07	4.39378e+07	5.36156e+07	2.55278e+07	2.47254e+07	3.87098e+07
Com_1810_neg	2-Hydroxytricosanoic acid	N	C23H46O3	370.345	369.337	1.40811	[M-H]-	8.881	0.58	2	C18	Lipids and lipid-like molecules	Fatty Acyls	Fatty acids and conjugates	2718-37-8	-	-	-	-	152915	CCCCCCCCCCCCCCCCCCCCCC(C(=O)O)O	JZWLIRVAYJRWLN-UHFFFAOYSA-N	6.80484e+06	2.43645e+06	672117	2.06478e+06	1.59453e+06	6.885e+06	2.15061e+06	1.24597e+06	1.32172e+06	1.79957e+06	2.0516e+06	3.44108e+06	4.48533e+06	5.30513e+06	4.04502e+06
Com_1360_neg	Roxburghiline	N	C18H24N2O2	300.184	299.179	9.64028	[M-H]-	8.812	0.55	2	C18	Phenylpropanoids and polyketides	Cinnamic acids and derivatives	-	72755-20-5	-	-	-	-	23242585	CCC(C)C(=O)NC1CCCN1C(=O)C=CC2=CC=CC=C2	KZAOEMMZRGEBST-IXVOVUJJSA-N	365077	2.60403e+06	3.66195e+06	405559	1.15317e+06	145208	85943	84775.1	3.49383e+06	237957	2.81352e+06	1.99825e+06	3.15525e+06	2.59444e+06	2.70514e+06
Com_2157_neg	1-palmitoyl-2-linoleoyl-sn-glycero-3-phosphate	N	C37H69O8P	672.473	671.466	0.69058	[M-H]-	11.926	0.82	2	C18	Lipids and lipid-like molecules	Glycerophospholipids	Glycerophosphates	322647-59-6	-	-	-	-	9547167	CCCCCCCCCCCCCCCC(=O)OCC(COP(=O)(O)O)OC(=O)CCCCCCCC=CCC=CCCCCC	YQMUIZXKIKXZHD-UMKNCJEQSA-N	486033	743968	992008	811955	893517	772916	1.22396e+06	971207	907527	675608	624367	688415	519700	323527	289812
Com_2417_neg	(+/-)-2-Hydroxy-4-(methylthio)butanoic acid	N	C5H10O3S	150.035	149.028	0.05836	[M-H]-	5.278	0.87	2	C18	Lipids and lipid-like molecules	Fatty Acyls	Fatty acids and conjugates	"120-91-2"	HMDB0037115	-	-	LMFA01050480	11427	CSCCC(O)C(O)=O	ONFOSYPQQXJWGS-UHFFFAOYSA-N	1.6493e+07	1.93101e+07	3.54583e+07	1.78207e+07	2.25526e+07	1.99147e+07	1.08975e+07	1.01265e+07	1.47669e+07	1.26626e+07	1.14134e+07	1.26997e+07	1.54024e+07	1.55414e+07	1.39979e+07
Com_5744_neg	1,2-Di-(9Z,12Z-octadecadienoyl)-sn-glycero-3-phosphate	N	C39H69O8P	696.473	695.467	1.78297	[M-H]-	11.918	0.83	2	C18	Lipids and lipid-like molecules	Glycerophospholipids	Glycerophosphates	"13397-95-0"	HMDB0031092	-	-	LMGP10010957	12894949	CCCCC\C=C\C\C=C\CCCCCCCC(=O)OCC(COP(O)(O)=O)OC(=O)CCCCCCC\C=C\C\C=C\CCCCC	OBXRDFNCKFWKNY-WVZYQCMWSA-N	758876	1.00042e+06	1.21074e+06	1.01091e+06	1.01848e+06	847335	1.299e+06	903291	893773	663118	681869	795659	513511	332160	396995
Com_4777_neg	Catechin 3'-sulfate	N	C15H14O9S	370.036	369.029	0.05324	[M-H]-	5.062	0.58	2	C18	Phenylpropanoids and polyketides	Flavonoids	Flavans	"-"	HMDB0240485	-	-	-	102232874	[H][C@]1(O)CC2=C(O)C=C(O)C=C2O[C@]1([H])C1=CC(OS(O)(=O)=O)=C(O)C=C1	VBSMBNMUYITMLB-SWLSCSKDSA-N	1.27099e+06	5.63214e+06	3.9145e+06	2.18279e+06	1.52234e+06	2.47821e+06	2.02617e+06	2.2726e+06	1.91035e+06	3.11319e+06	2.21508e+06	2.45324e+06	1.8143e+06	1.89164e+06	1.79739e+06
Com_2895_neg	3,4-Methylene suberic acid	N	C10H14O4	198.089	197.082	0.00191	[M-H]-	5.19	0.63	2	C18	Lipids and lipid-like molecules	Fatty Acyls	Fatty acids and conjugates	"-"	HMDB0059768	-	-	-	124202118	OC(=O)CCCC(=C)C(=C)CC(O)=O	LYUINLVGVDIMCT-UHFFFAOYSA-N	2.41022e+07	7.44386e+06	1.54336e+07	2.29584e+07	1.95196e+07	1.96003e+07	6.46996e+06	3.42982e+06	4.36205e+06	6.47612e+06	3.49285e+06	7.43004e+06	1.09338e+07	7.4631e+06	1.03423e+07
Com_3986_neg	Glycerol 1-(5-hydroxydodecanoate)	N	C15H30O5	290.209	289.202	0.11992	[M-H]-	5.957	0.51	2	C18	Lipids and lipid-like molecules	Fatty Acyls	Fatty alcohols	"26446-32-2"	HMDB0040168	-	-	-	175553	CCCCCCCC(O)CCCC(=O)OCC(O)CO	KCEQGTJBAICOKH-UHFFFAOYSA-N	1.78617e+07	1.45383e+07	1.74903e+07	1.59846e+07	1.22256e+07	1.84635e+07	1.54831e+07	2.04566e+07	1.86569e+07	1.52552e+07	1.44281e+07	1.60807e+07	1.48306e+07	1.53905e+07	1.4425e+07
Com_5018_neg	Lepidiumterpenoid	N	C27H48O2	404.365	403.358	0.18234	[M-H]-	9.924	0.58	2	C18	Lipids and lipid-like molecules	Prenol lipids	Diterpenoids	"255833-56-8"	HMDB0036844	-	-	-	10668972	CCCC(C)CCCC(C)C(=O)CC(O)C(C)C\C=C\C1=C(C)CCCC1(C)C	JSSNFOHEHRIBDT-LICLKQGHSA-N	1.42792e+08	4.41471e+07	1.96229e+07	4.9276e+07	6.61023e+07	1.91091e+08	4.72955e+07	3.74585e+07	2.29175e+07	1.84538e+07	3.42918e+07	8.13638e+07	1.10283e+08	1.15808e+08	1.01097e+08
Com_2944_neg	2-Hydroxyundecanoate	N	C11H22O3	202.157	201.149	0.48985	[M-H]-	6.323	0.67	2	C18	Lipids and lipid-like molecules	Fatty Acyls	Fatty acids and conjugates	"-"	HMDB0059736	-	-	LMFA01050034	5282899	CCCCCCCCCC(O)C(O)=O	MNRBGFKCVTVNBA-UHFFFAOYSA-N	3.32632e+07	2.48891e+07	2.99372e+07	3.17622e+07	2.62037e+07	3.24361e+07	2.55053e+07	2.69339e+07	2.93079e+07	2.63449e+07	2.60957e+07	2.61729e+07	2.70848e+07	2.62547e+07	2.52279e+07
Com_4624_neg	17beta-Estradiol 3-sulfate	N	C18H24O5S	352.134	351.13	7.14601	[M-H]-	5.542	0.55	2	C18	Lipids and lipid-like molecules	Steroids and steroid derivatives	Sulfated steroids	"481-96-9"	HMDB0004448	C08357	map00140;map04976	LMST05020005	66416	[H][C@@]12CC[C@H](O)[C@@]1(C)CC[C@]1([H])C3=CC=C(OS(O)(=O)=O)C=C3CC[C@@]21[H]	QZIGLSSUDXBTLJ-ZBRFXRBCSA-N	4.15943e+07	6.32233e+07	4.29844e+07	3.6305e+07	4.3478e+07	4.07932e+07	4.18003e+07	3.65422e+07	5.01731e+07	4.26069e+07	4.24831e+07	5.06592e+07	4.19286e+07	4.23229e+07	4.15093e+07
Com_4312_neg	Norbolethone	N	C21H32O2	316.24	315.23	9.89585	[M-H]-	6.998	0.83	2	C18	Lipids and lipid-like molecules	Steroids and steroid derivatives	Pregnane steroids	"1235-15-0"	HMDB0006026	D05204	-	-	66255	[H][C@@]12CC[C@@](O)(CC)[C@@]1(CC)CC[C@]1([H])[C@@]3([H])CCC(=O)C=C3CC[C@@]21[H]	FTBJKONNNSKOLX-XUDSTZEESA-N	3.87802e+07	2.32275e+07	5.1795e+07	3.80425e+07	1.69082e+07	4.48683e+07	5.36292e+07	5.99499e+07	5.95752e+07	6.0581e+07	6.14212e+07	6.19203e+07	4.90941e+07	4.6346e+07	4.59348e+07
Com_2891_neg	Ethyl gallate	N	C9H10O5	198.053	197.045	0.70295	[M-H]-	1.522	0.55	2	C18	Benzenoids	Benzene and substituted derivatives	Benzoic acids and derivatives	"831-61-8"	HMDB0033836	-	-	-	13250	CCOC(=O)C1=CC(O)=C(O)C(O)=C1	VFPFQHQNJCMNBZ-UHFFFAOYSA-N	4.4622e+06	5.77377e+06	5.09555e+06	4.30634e+06	4.55878e+06	4.51393e+06	5.16871e+06	4.05749e+06	6.45805e+06	4.27484e+06	6.12369e+06	5.94703e+06	3.91596e+06	3.40278e+06	3.72779e+06
Com_2642_neg	2-(1H-Indazol-3-yl)acetic acid	N	C9H8N2O2	176.059	175.051	0.77668	[M-H]-	5.489	0.56	2	C18	Organoheterocyclic compounds	Benzopyrazoles	Indazoles	"-"	HMDB0244912	-	-	-	12470263	OC(=O)CC1=C2C=CC=CC2=NN1	JEEDFPVACIKHEU-UHFFFAOYSA-N	1.48901e+06	1.76917e+06	1.93978e+06	1.94264e+06	2.16481e+06	1.91913e+06	2.12504e+06	1.86738e+06	2.11083e+06	2.10468e+06	1.87825e+06	1.9292e+06	1.82769e+06	1.90296e+06	1.93951e+06
Com_3521_neg	Prenyl glucoside	N	C11H20O6	248.126	247.119	0.30869	[M-H]-	5.641	0.52	2	C18	Lipids and lipid-like molecules	Fatty Acyls	Fatty acyl glycosides	"117861-55-9"	HMDB0031876	C09808	-	-	14239303	CC(C)=CCOC1OC(CO)C(O)C(O)C1O	GQJQCKUJCHMTNF-UHFFFAOYSA-N	7.13541e+08	8.75035e+08	8.07364e+08	7.158e+08	6.62355e+08	7.56416e+08	6.46133e+08	8.23307e+08	8.12738e+08	7.4543e+08	7.38177e+08	7.74956e+08	6.50765e+08	6.86587e+08	6.81816e+08
Com_5019_neg	1-O-p-Coumaroyl-(b-D-glucose 6-O-sulfate)	N	C15H18O11S	406.057	405.05	0.22188	[M-H]-	5.005	0.58	2	C18	Phenylpropanoids and polyketides	Cinnamic acids and derivatives	Hydroxycinnamic acids and derivatives	"-"	HMDB0041174	-	-	-	131753056	OC1C(COS(O)(=O)=O)OC(OC(=O)\C=C\C2=CC=C(O)C=C2)C(O)C1O	OMFHKRCSRGUKRK-ZZXKWVIFSA-N	3.20885e+07	2.29645e+07	2.51997e+07	2.20462e+07	2.06453e+07	2.73294e+07	2.01533e+07	2.86813e+07	2.84408e+07	2.69151e+07	2.43828e+07	2.35818e+07	2.16757e+07	2.02644e+07	2.00824e+07
Com_2251_neg	benzylmethyl ether	N	C8H10O	122.073	121.066	0.39698	[M-H]-	6.249	0.64	2	C18	Benzenoids	Benzene and substituted derivatives	Benzylethers	"538-86-3"	HMDB0303847	-	-	-	-	COCC1=CC=CC=C1	GQKZBCPTCWJTAS-UHFFFAOYSA-N	4.17085e+06	4.96223e+06	3.31456e+06	3.82833e+06	3.81235e+06	3.7944e+06	4.15533e+06	3.47196e+06	4.35332e+06	3.49961e+06	3.60165e+06	3.92294e+06	3.69393e+06	3.43965e+06	3.52194e+06
Com_3165_neg	N-lactoyl-Methionine	N	C8H15NO4S	221.072	220.065	0.27173	[M-H]-	5.418	0.52	2	C18	Organic acids and derivatives	Carboxylic acids and derivatives	Amino acids, peptides, and analogues	"-"	HMDB0062182	-	-	-	131770418	CSCCC(NC(=O)[C@H](C)O)C(O)=O	UFMNJPDGXQPVJM-ZBHICJROSA-N	3.0134e+07	3.29558e+07	6.82082e+06	2.94523e+07	3.534e+07	3.75218e+07	4.76235e+07	4.93004e+07	6.86876e+07	6.01207e+07	5.09948e+07	5.68825e+07	4.17046e+07	4.13958e+07	4.08623e+07
Com_2379_neg	Glutamamide	N	C5H11N3O2	145.085	144.078	0.75276	[M-H]-	1.792	0.51	2	C18	Organic acids and derivatives	Carboxylic acids and derivatives	Amino acids, peptides, and analogues	"-"	HMDB0252803	-	-	-	3015113	NC(CCC(N)=O)C(N)=O	LCGISIDBXHGCDW-UHFFFAOYSA-N	4.06938e+06	3.21893e+06	2.14603e+06	3.05186e+06	2.41999e+06	3.39523e+06	2.38974e+06	3.48312e+06	4.30221e+06	3.25278e+06	3.0429e+06	3.0328e+06	1.50957e+06	1.41791e+06	1.47522e+06
Com_4730_neg	Gibberellin A74	N	C20H28O6	364.189	363.178	8.18563	[M-H]-	6.519	0.72	2	C18	Lipids and lipid-like molecules	Prenol lipids	Diterpenoids	"90806-14-7"	HMDB0038746	-	-	-	-	[H][C@@]12C[C@H](O)[C@@H]3C[C@]1(CC3=C)[C@@H](C(O)=O)[C@@]1([H])[C@@]2(C)CC[C@H](O)[C@@]1(C)C(O)=O	RKDWVYHBXWADKI-TVOMTTNMSA-N	2.52842e+07	1.90751e+07	2.21589e+07	1.95742e+07	2.27372e+07	2.09524e+07	1.68982e+07	1.53697e+07	1.72576e+07	1.66085e+07	3.70751e+07	2.02028e+07	1.8179e+07	1.66596e+07	1.74485e+07
Com_4462_neg	(S)-p-Menth-1-ene-4,7-diol 4-glucoside	N	C16H28O7	332.183	331.177	1.34673	[M-H]-	6.334	0.53	2	C18	Lipids and lipid-like molecules	Prenol lipids	Terpene glycosides	"359875-77-7"	HMDB0038981	-	-	-	76401267	CC(C)C1(CCC(CO)=CC1)OC1OC(CO)C(O)C(O)C1O	WBDMFFSFFQSHFV-UHFFFAOYSA-N	1.72516e+07	2.05287e+07	1.61361e+07	1.62955e+07	1.23714e+07	1.59981e+07	1.01286e+07	1.54118e+07	1.35062e+07	1.32843e+07	1.44068e+07	1.26898e+07	1.31956e+07	1.30725e+07	1.34772e+07
Com_3716_neg	Sapidolide A	N	C14H18O5	266.115	265.108	0.1555	[M-H]-	6.097	0.55	2	C18	Organoheterocyclic compounds	Lactones	Gamma butyrolactones	"182191-87-3"	HMDB0041582	-	-	-	85214158	CC12C3CCC1(O)C1C(C=C)C(OC1=O)C2(O)OC3	OZRZMHKATMSFPV-UHFFFAOYSA-N	7.54812e+06	6.01018e+06	7.50789e+06	8.36415e+06	8.78425e+06	8.18811e+06	7.26803e+06	5.46554e+06	6.87085e+06	6.35373e+06	7.14054e+06	7.82786e+06	7.04317e+06	7.29152e+06	6.32349e+06
Com_3997_neg	B-Octylglucoside	N	C14H28O6	292.189	291.181	0.36367	[M-H]-	5.666	0.51	2	C18	Lipids and lipid-like molecules	Fatty Acyls	Fatty acyl glycosides	"-"	HMDB0245753	-	-	-	-	CCCCCCCCOC1OC(CO)C(O)C(O)C1O	HEGSGKPQLMEBJL-UHFFFAOYSA-N	1.47071e+07	3.03651e+07	1.35313e+07	1.36647e+07	1.08394e+07	1.33595e+07	8.14836e+06	9.55088e+06	1.09717e+07	9.74373e+06	8.77642e+06	8.93046e+06	1.03878e+07	1.09074e+07	1.13837e+07
Com_2670_neg	2,4,6-Trimethyl-1,3,5-trithiane	N	C6H12S3	180.01	179.002	5.48728	[M-H]-	2.535	0.61	2	C18	Organoheterocyclic compounds	Trithianes	-	"2765-04-0"	HMDB0031671	-	-	-	17696	CC1SC(C)SC(C)S1	XQVYLDFSPBXACS-UHFFFAOYSA-N	3.03245e+07	7.41819e+07	4.28243e+07	3.82575e+07	4.38892e+07	4.42483e+07	27945.3	63094.8	6354.31	51139.6	4710.26	3.19588e+06	1.66187e+07	1.10231e+07	1.81233e+07
Com_3170_neg	2-succinylbenzoate	N	C11H10O5	222.053	221.045	0.20766	[M-H]-	5.272	0.61	2	C18	Organic oxygen compounds	Organooxygen compounds	Carbonyl compounds	"-"	HMDB0304087	C02730	map00130;map01100;map01110;map01240	-	955	OC(=O)CCC(=O)C1=C(C=CC=C1)C(O)=O	YIVWQNVQRXFZJB-UHFFFAOYSA-N	2.11186e+07	9.15537e+06	1.18904e+07	1.28677e+07	1.08524e+07	1.4297e+07	1.13046e+07	1.42148e+07	1.31415e+07	1.13757e+07	1.13034e+07	1.2933e+07	1.14689e+07	1.19431e+07	1.09378e+07
Com_3419_neg	D-erythro-D-galacto-octitol	N	C8H18O8	242.1	241.093	0.29315	[M-H]-	1.304	0.58	2	C18	Organic oxygen compounds	Organooxygen compounds	Carbohydrates and carbohydrate conjugates	"27655-86-3"	HMDB0029953	-	-	-	219890	OCC(O)C(O)C(O)C(O)C(O)C(O)CO	DRDSDQVQSRICML-UHFFFAOYSA-N	8.58818e+06	6.98997e+06	7.01588e+06	6.33323e+06	8.2103e+06	6.33546e+06	8.00524e+06	5.41937e+06	7.56869e+06	5.67025e+06	6.34252e+06	8.08063e+06	7.63444e+06	8.84687e+06	1.13801e+07
Com_3689_neg	Glyceryl 5-hydroxydecanoate	N	C13H26O5	262.178	261.171	0.50374	[M-H]-	5.749	0.57	2	C18	Lipids and lipid-like molecules	Fatty Acyls	Fatty alcohols	"26446-31-1"	HMDB0032297	-	-	-	5463954	CCCCCC(O)CCCC(=O)OCC(O)CO	ILJDYMFZBMWGGZ-UHFFFAOYSA-N	1.23078e+07	8.35481e+06	1.46993e+07	1.51729e+07	1.0607e+07	1.3524e+07	8.6748e+06	9.01129e+06	1.13294e+07	8.41895e+06	8.44645e+06	1.01373e+07	1.02963e+07	1.07152e+07	1.04677e+07
Com_4789_neg	N-Palmitoyl Asparagine	N	C20H38N2O4	370.283	369.276	0.12521	[M-H]-	8.838	0.56	2	C18	Organic acids and derivatives	Organic sulfuric acids and derivatives	Arylsulfates	"-"	HMDB0241921	-	-	-	121225983	CCCCCCCCCCCCCCCC(=O)NC(CC(N)=O)C(O)=O	FTMCGBHTBKAWHW-UHFFFAOYSA-N	2.90101e+06	4.62864e+06	3.20234e+06	5.52189e+06	6.8284e+06	3.66511e+06	3.97503e+06	2.36193e+06	1.38568e+06	3.43872e+06	3.13947e+06	2.80623e+06	5.48148e+06	4.92769e+06	4.42959e+06
Com_4259_neg	7alpha-Methyl-17-ethinyl-19-nortestosterone	N	C21H28O2	312.209	311.199	7.53546	[M-H]-	7.096	0.63	2	C18	Lipids and lipid-like molecules	Steroids and steroid derivatives	Estrane steroids	"-"	HMDB0250982	-	-	-	285365	CC1CC2=CC(=O)CCC2C2CCC3(C)C(CCC3(O)C#C)C12	WAOKMNBZWBGYIK-UHFFFAOYSA-N	2.96474e+07	3.08551e+07	2.06373e+07	3.106e+07	3.21989e+07	3.01896e+07	2.91245e+07	2.09707e+07	1.67425e+07	2.04685e+07	1.98216e+07	2.75657e+07	2.17545e+07	2.61303e+07	2.50079e+07
Com_2436_neg	N1-Methyl-2-pyridone-5-carboxamide	N	C7H8N2O2	152.059	151.05	8.98829	[M-H]-	1.358	0.78	2	C18	Organoheterocyclic compounds	Pyridines and derivatives	Pyridinecarboxylic acids and derivatives	"701-44-0"	HMDB0004193	C05842	map00760;map01100	-	69698	CN1C=C(C=CC1=O)C(N)=O	JLQSXXWTCJPCBC-UHFFFAOYSA-N	1.26022e+06	1.7391e+06	975348	1.29055e+06	1.29516e+06	1.25771e+06	672246	1.05857e+06	1.14094e+06	726339	903692	926410	978850	931599	982231
Com_2403_neg	Ethyl 3-mercaptobutyrate	N	C6H12O2S	148.056	147.049	4.94766	[M-H]-	3.241	0.57	2	C18	Lipids and lipid-like molecules	Fatty Acyls	Fatty acid esters	"156472-94-5"	HMDB0032271	-	-	LMFA07010863	9833996	CCOC(=O)CC(C)S	FPBCNQQYLDBWMH-UHFFFAOYSA-N	743778	1.0458e+06	461489	1.04115e+06	451682	943569	902964	1.14618e+06	1.75374e+06	1.61132e+06	1.48048e+06	1.79364e+06	893615	767804	728025
Com_2310_neg	N-Acetylarylamine	N	C8H9NO	135.068	134.061	0.22099	[M-H]-	5.124	0.50	2	C18	Benzenoids	Benzene and substituted derivatives	-	"55576-55-1"	HMDB0001250	C07565	-	-	904	CC(=O)NC1=CC=CC=C1	FZERHIULMFGESH-UHFFFAOYSA-N	2.40751e+06	1.6053e+06	2.32983e+06	2.09023e+06	2.1288e+06	2.08293e+06	1.49023e+06	1.44978e+06	1.7978e+06	1.45917e+06	1.66421e+06	1.80093e+06	1.77019e+06	1.82709e+06	1.77184e+06
Com_3105_neg	2-Methoxy-4-methylphenol sulfate	N	C8H10O5S	218.025	217.018	0.0717	[M-H]-	5.026	0.54	2	C18	Organic acids and derivatives	Organic sulfuric acids and derivatives	Arylsulfates	"-"	HMDB0304925	-	-	-	68503634	COC1=C(OS(O)(=O)=O)C=CC(C)=C1	LILXPJXZNJTPQZ-UHFFFAOYSA-N	4.23915e+06	3.03045e+06	4.35771e+06	3.40957e+06	3.33617e+06	4.11741e+06	4.04558e+06	5.38501e+06	5.5202e+06	4.6253e+06	4.49837e+06	6.2434e+06	3.6995e+06	3.54299e+06	3.99463e+06
Com_2427_neg	S-Methyl benzenecarbothioate	N	C8H8OS	152.03	151.023	6.98064	[M-H]-	5.278	0.50	2	C18	Benzenoids	Benzene and substituted derivatives	Benzoic acids and derivatives	"5925-68-8"	HMDB0029694	-	-	-	80024	CSC(=O)C1=CC=CC=C1	RQVWTMCUTHKGCM-UHFFFAOYSA-N	480465	541035	1.32128e+06	613007	785187	660792	237617	223769	405367	338254	276673	252331	509796	489734	452859
Com_3501_neg	4-methoxy-3-(sulfooxy)benzoic acid	N	C8H8O7S	247.999	246.992	0.137	[M-H]-	4.998	0.64	2	C18	Benzenoids	Benzene and substituted derivatives	Benzoic acids and derivatives	"-"	HMDB0140929	-	-	-	131839509	COC1=C(OS(O)(=O)=O)C=C(C=C1)C(O)=O	VSFFJSSUGMYRMP-UHFFFAOYSA-N	2.4539e+08	3.28492e+08	2.76803e+08	2.69745e+08	2.42851e+08	3.03971e+08	5.9452e+08	6.93693e+08	8.29671e+08	6.74158e+08	6.98987e+08	7.47101e+08	3.44964e+08	3.22476e+08	3.31481e+08
Com_2355_neg	4-ene-Valproic acid	N	C8H14O2	142.099	141.092	0.09921	[M-H]-	5.484	0.66	2	C18	Lipids and lipid-like molecules	Fatty Acyls	Fatty acids and conjugates	"-"	HMDB0013897	C16648	map00982	LMFA01030982	104896	CCCC(CC=C)C(O)=O	UMYDNZXEHYSVFY-UHFFFAOYSA-N	1.79089e+07	1.2429e+07	1.62772e+07	1.16589e+07	1.20317e+07	1.54384e+07	1.16271e+07	1.14236e+07	1.42938e+07	1.17721e+07	7.31721e+06	1.17755e+07	1.25002e+07	1.15802e+07	1.10876e+07
Com_4367_neg	Lepidimoic acid	N	C12H18O10	322.09	321.083	0.05829	[M-H]-	1.373	0.51	2	C18	Organic oxygen compounds	Organooxygen compounds	Carbohydrates and carbohydrate conjugates	"157676-09-0"	HMDB0041096	-	-	-	4479101	CC1OC(O)C(OC2OC(=CC(O)C2O)C(O)=O)C(O)C1O	PBUKNNGDHZLXKG-UHFFFAOYSA-N	1.92243e+07	2.82027e+07	1.84293e+07	2.00725e+07	2.20478e+07	2.53532e+07	1.78526e+07	1.82984e+07	2.43972e+07	1.84287e+07	2.20722e+07	3.08972e+07	1.71414e+07	1.65742e+07	1.79889e+07
Com_5267_neg	11-Deoxoglycyrrhetinic acid	N	C30H48O3	456.36	455.357	8.62993	[M-H]-	10.475	0.51	2	C18	Lipids and lipid-like molecules	Prenol lipids	Triterpenoids	"564-16-9"	HMDB0035775	-	-	LMPR0106150016	12305517	[H][C@@]12C[C@](C)(CC[C@]1(C)CC[C@]1(C)C2=CC[C@]2([H])[C@@]3(C)CC[C@H](O)C(C)(C)[C@]3([H])CC[C@@]12C)C(O)=O	JZFSMVXQUWRSIW-BTJIZOSBSA-N	171753	80801.4	331487	296024	743858	104737	75335.1	76250.5	102120	68162.5	175124	69236.8	446926	475041	580603
Com_3430_neg	3-Oxotetradecanoic acid	N	C14H26O3	242.188	241.181	0.94893	[M-H]-	7.209	0.57	2	C18	Lipids and lipid-like molecules	Fatty Acyls	Fatty acids and conjugates	"-"	HMDB0010730	-	-	LMFA01060099	-	CCCCCCCCCCCC(=O)CC(O)=O	XLKOZYOVXNPWGT-UHFFFAOYSA-N	1.2689e+07	1.08691e+07	1.62807e+07	1.19768e+07	1.05737e+07	1.31717e+07	3.46561e+07	3.50344e+07	3.95946e+07	3.06932e+07	3.50351e+07	3.54799e+07	2.43097e+07	2.45668e+07	2.34078e+07
Com_5339_neg	Ixocarpanolide	N	C28H40O6	472.282	471.28	9.2664	[M-H]-	9.181	0.57	2	C18	Lipids and lipid-like molecules	Steroids and steroid derivatives	Steroid lactones	"108157-59-1"	HMDB0033899	-	-	-	14605184	CC1CC(OC(=O)C1C)C(C)(O)C1CCC2C3C4OC4C4(O)CC=CC(=O)C4(C)C3CCC12C	MLMDWCVFKUVZGH-UHFFFAOYSA-N	575880	828328	822966	1.75607e+06	1.33335e+06	1.07162e+06	980964	1.01472e+06	555044	833788	942482	991263	1.38163e+06	1.45266e+06	1.38331e+06
Com_5185_neg	Mizolastine	N	C24H25FN6O	432.207	431.203	6.17848	[M-H]-	9.779	0.53	2	C18	Organoheterocyclic compounds	Benzimidazoles	-	"108612-45-9"	HMDB0240233	-	-	-	65906	CN(C1CCN(CC1)C1=NC2=CC=CC=C2N1CC1=CC=C(F)C=C1)C1=NC=CC(O)=N1	PVLJETXTTWAYEW-UHFFFAOYSA-N	1.24189e+06	749666	1.23989e+06	1.46804e+06	1.8395e+06	833336	928674	1.0477e+06	623484	927328	1.40596e+06	856761	1.87924e+06	1.0399e+06	1.34224e+06
Com_5086_neg	delta9-Tetrahydrocannabinol hemisuccinate	N	C25H34O5	414.241	413.231	5.93118	[M-H]-	7.002	0.53	2	C18	Organoheterocyclic compounds	Benzopyrans	1-benzopyrans	"-"	HMDB0250983	-	-	-	9844696	CCCCCC1=CC2=C(C3C=C(C)CCC3C(C)(C)O2)C(OC(=O)CCC(O)=O)=C1	YVOODUUYDJKFDY-UHFFFAOYSA-N	3.79751e+06	1.7982e+06	3.82658e+06	3.80816e+06	2.62136e+06	3.57836e+06	2.87612e+06	2.89863e+06	2.6003e+06	3.69782e+06	1.23394e+06	2.91235e+06	2.1711e+06	3.0203e+06	2.82906e+06
Com_2171_neg	2-Methylpropyl formate	N	C5H10O2	102.068	101.061	0.30957	[M-H]-	5.38	0.71	2	C18	Organic acids and derivatives	Carboxylic acids and derivatives	Carboxylic acid derivatives	"542-55-2"	HMDB0031247	-	-	-	10957	CC(C)COC=O	AVMSWPWPYJVYKY-UHFFFAOYSA-N	1.81628e+07	1.7873e+07	2.25684e+07	1.82138e+07	1.8994e+07	2.02249e+07	1.99172e+07	2.17244e+07	2.40135e+07	2.15655e+07	2.04697e+07	2.0376e+07	1.88975e+07	1.95319e+07	1.8761e+07
Com_3710_neg	2-O-p-Coumaroyltartronic acid	N	C12H10O7	266.043	265.035	0.10317	[M-H]-	5.626	0.50	2	C18	Phenylpropanoids and polyketides	Cinnamic acids and derivatives	Hydroxycinnamic acids and derivatives	"95519-23-6"	HMDB0032956	-	-	-	92012255	OC(=O)C(OC(=O)\C=C\C1=CC=C(O)C=C1)C(O)=O	RWROLZXFRYSDLG-ZZXKWVIFSA-N	6.60197e+06	1.11737e+07	1.58075e+07	5.19915e+06	7.33168e+06	9.89628e+06	3.69898e+06	4.45483e+06	3.92841e+06	4.34875e+06	4.46275e+06	4.1339e+06	5.47746e+06	5.91558e+06	5.69313e+06
Com_5765_neg	PA(16:0/22:5(7Z,10Z,13Z,16Z,19Z))	N	C41H71O8P	722.489	721.485	5.70603	[M-H]-	7.01	0.51	2	C18	Lipids and lipid-like molecules	Glycerophospholipids	Glycerophosphates	"-"	HMDB0114848	-	-	-	131821887	[H][C@@](COC(=O)CCCCCCCCCCCCCCC)(COP(O)(O)=O)OC(=O)CCCCC\C=C/C\C=C/C\C=C/C\C=C/C\C=C/CC	CDWAHLKJWVUEPL-YJKXYKMBSA-N	1.4321e+07	7.74727e+06	1.59785e+07	1.25998e+07	8.77423e+06	1.42059e+07	2.26786e+07	1.42073e+07	1.8414e+07	1.58077e+07	1.74977e+07	2.06568e+07	1.66873e+07	1.6209e+07	1.64467e+07
Com_3968_neg	3,5-Dihydroxyphenylvaleric acid sulfate	N	C11H14O7S	290.046	289.039	0.37966	[M-H]-	5.358	0.61	2	C18	Lipids and lipid-like molecules	Fatty Acyls	Fatty acids and conjugates	"-"	HMDB0240452	-	-	-	-	OC(=O)CCCCC1=CC(O)=CC(OS(O)(=O)=O)=C1	GXGQOCNOANVHKV-UHFFFAOYSA-N	4.54452e+06	4.46833e+06	5.49653e+06	4.96454e+06	4.43173e+06	5.17007e+06	7.97623e+06	8.10239e+06	8.91297e+06	8.41443e+06	7.84725e+06	8.66884e+06	6.50937e+06	6.23164e+06	6.2837e+06
Com_2409_neg	3,4,5-Trimethylbenzaldehyde	N	C10H12O	148.089	147.081	0.5473	[M-H]-	5.643	0.71	2	C18	Benzenoids	Benzene and substituted derivatives	Benzoyl derivatives	"5779-74-8"	HMDB0032017	-	-	-	12287152	CC1=CC(C=O)=CC(C)=C1C	SYBPMJLJCUCJGM-UHFFFAOYSA-N	1.44633e+06	1.90011e+06	1.68185e+06	1.4004e+06	1.40697e+06	1.55775e+06	1.50287e+06	1.63264e+06	1.67948e+06	1.56465e+06	1.63385e+06	1.66554e+06	1.41959e+06	1.41183e+06	1.38625e+06
Com_2414_neg	Mercaptosuccinic acid	N	C4H6O4S	149.999	148.991	0.71579	[M-H]-	3.183	0.60	2	C18	Lipids and lipid-like molecules	Fatty Acyls	Fatty acids and conjugates	"-"	HMDB0254466	-	-	-	6268	OC(=O)CC(S)C(O)=O	NJRXVEJTAYWCQJ-UHFFFAOYSA-N	1.18156e+06	2.9965e+06	639252	884409	856056	1.99178e+06	204477	212983	314846	194836	313042	405096	959521	1.01278e+06	768408
Com_5044_neg	Heliocide H4	N	C25H30O5	410.209	409.202	0.51623	[M-H]-	9.639	0.57	2	C18	Benzenoids	Anthracenes	Anthraquinones	"64960-68-5"	HMDB0035298	-	-	-	25203493	CC(C)C1=C2C(=O)C3(C)C(CC=C(C)C)C(C)=CCC3C(=O)C2=C(C=O)C(O)=C1O	PHFQEHPMSYAMIH-UHFFFAOYSA-N	4.02306e+06	8.66064e+06	3.28257e+06	5.97354e+06	8.60505e+06	2.6431e+06	1.04674e+06	1.0265e+06	783242	2.27594e+06	1.70738e+06	693743	4.87886e+06	5.41941e+06	6.16606e+06
Com_5629_neg	Isosakuranetin 7-[arabinosyl-(1->6)-glucoside]	N	C27H32O14	580.179	579.172	0.17912	[M-H]-	5.517	0.54	2	C18	Phenylpropanoids and polyketides	Flavonoids	Flavonoid glycosides	"-"	HMDB0301983	-	-	LMPK12140341	-	COC1=CC=C(C=C1)C1CC(=O)C2=C(O1)C=C(O[C@@H]1O[C@H](CO[C@@H]3O[C@@H](CO)[C@H](O)[C@H]3O)[C@@H](O)[C@H](O)[C@H]1O)C=C2O	DVGAUVZPQOOYFU-BLFWKTEASA-N	4.33975e+06	2.18239e+06	3.35822e+06	3.49655e+06	2.27558e+06	3.84862e+06	2.31202e+06	2.49558e+06	2.97077e+06	2.27408e+06	2.01282e+06	2.32216e+06	2.72312e+06	2.92865e+06	2.74407e+06
Com_4359_neg	Ucriol	N	C20H32O3	320.235	319.228	0.08812	[M-H]-	10.16	0.52	2	C18	Lipids and lipid-like molecules	Fatty Acyls	Fatty alcohol esters	"87376-64-5"	HMDB0036705	-	-	-	54275943	CC12OC1C13CC2CCC1C1(C)CCCC(C)(CO)C1CC3O	BDWKHKXSYDEDRO-UHFFFAOYSA-N	274530	757137	2.00465e+06	496771	914032	358575	105556	3185.06	1.55113e+06	12836.7	2.68347e+06	1.28514e+06	1.38046e+06	876879	1.26744e+06
Com_5119_neg	4beta,7alpha-dihydroxycholesterol	N	C27H46O3	418.345	417.337	0.24893	[M-H]-	11.698	0.58	2	C18	Lipids and lipid-like molecules	Steroids and steroid derivatives	Cholestane steroids	"-"	HMDB0062664	-	-	LMST01010602	-	[H][C@@](C)(CCCC(C)C)[C@@]1([H])CC[C@@]2([H])[C@]3([H])[C@]([H])(O)C=C4[C@@]([H])(O)[C@@]([H])(O)CC[C@]4(C)[C@@]3([H])CC[C@]12C	NEITZYUKMAAGFE-DNPWHXEXSA-N	277846	164475	577214	3.28736e+06	2.24184e+06	295327	668795	306688	275860	683679	1.6623e+06	727046	2.13673e+06	1.7565e+06	1.54563e+06
Com_4396_neg	Humilixanthin	N	C14H18N2O7	326.111	325.105	2.34947	[M-H]-	6.84	0.77	2	C18	Organic acids and derivatives	Carboxylic acids and derivatives	Amino acids, peptides, and analogues	"111534-70-4"	HMDB0039123	C08548	-	-	-	OCCCC(\N=C\C=C1\CC(NC(=C1)C(O)=O)C(O)=O)C(O)=O	RVPIQBBRHBAQKG-UMBPYZIISA-N	1.50089e+06	1.14481e+06	1.3073e+06	1.2822e+06	1.78318e+06	1.21626e+06	1.65603e+06	682065	1.38349e+06	979876	944142	1.34229e+06	1.2645e+06	1.40284e+06	1.12985e+06
Com_2221_neg	4-Oxo-2-azetidinecarboxylic acid	N	C4H5NO3	115.027	114.02	0.28588	[M-H]-	5.383	0.51	2	C18	Organoheterocyclic compounds	Lactams	Beta lactams	"98019-65-9"	HMDB0246560	-	-	-	3488064	OC(=O)C1CC(=O)N1	YSPMLLKKKHCTBN-UHFFFAOYSA-N	7.94874e+06	7.92497e+06	9.36874e+06	8.41788e+06	8.52516e+06	8.96191e+06	8.46407e+06	9.77889e+06	1.01076e+07	9.4671e+06	9.13803e+06	9.42331e+06	8.09226e+06	8.25411e+06	8.09341e+06
Com_2866_neg	2-Carboxyarabinitol	N	C6H12O7	196.058	195.05	6.46348	[M-H]-	5.241	0.52	2	C18	Lipids and lipid-like molecules	Fatty Acyls	Fatty acids and conjugates	"-"	HMDB0303760	-	-	-	5165850	OCC(O)C(O)C(O)(CO)C(O)=O	XONDRGRALZTVKD-UHFFFAOYSA-N	1.2428e+06	1.51183e+06	1.52752e+06	1.58711e+06	1.41304e+06	1.34538e+06	422825	456349	529737	358201	260020	413339	784822	922327	781932
Com_5162_neg	Ketoprofen glucuronide	N	C22H22O9	430.126	429.121	5.26306	[M-H]-	5.884	0.50	2	C18	Benzenoids	Benzene and substituted derivatives	Benzophenones	"76690-94-3"	HMDB0010334	-	-	-	131281	CC(C(=O)O[C@@H]1O[C@@H]([C@@H](O)[C@H](O)[C@H]1O)C(O)=O)C1=CC(=CC=C1)C(=O)C1=CC=CC=C1	PBTXSZZKPHBHMA-LYFYOZKASA-N	4.87605e+06	3.86714e+06	4.95497e+06	4.20057e+06	5.55137e+06	4.58163e+06	5.93726e+06	4.87868e+06	4.89221e+06	3.42634e+06	4.67964e+06	5.47352e+06	4.54219e+06	4.63806e+06	4.28265e+06
Com_2245_neg	4-(Methylthio)-1-butanol	N	C5H12OS	120.061	119.054	0.10165	[M-H]-	5.507	0.79	2	C18	Organosulfur compounds	Thioethers	Dialkylthioethers	"20582-85-8"	HMDB0041562	-	-	-	519793	CSCCCCO	JNTVUHZXIJFHAU-UHFFFAOYSA-N	650422	1.49185e+06	1.10278e+06	992590	1.17853e+06	1.14012e+06	66160.8	75070.6	218561	220781	88019.2	106565	594675	569554	585515
Com_4566_neg	10,20-Dihydroxyeicosanoic acid	N	C20H40O4	344.293	343.285	1.64237	[M-H]-	7.774	0.56	2	C18	Lipids and lipid-like molecules	Fatty Acyls	Fatty acids and conjugates	"120727-26-6"	HMDB0031923	-	-	-	14259007	OCCCCCCCCCCC(O)CCCCCCCCC(O)=O	RIIQXYZWFWMFSB-UHFFFAOYSA-N	4.14042e+06	4.90717e+06	5.37082e+06	7.04862e+06	5.09435e+06	6.40247e+06	7.69257e+06	6.62435e+06	5.3626e+06	4.55178e+06	7.95233e+06	6.40138e+06	8.61979e+06	8.12144e+06	6.95756e+06
Com_3953_neg	3-Carboxy-2,3,4,9-tetrahydro-1H-pyrido[3,4-b]indole-1-propanoic acid	N	C15H16N2O4	288.111	287.104	0.70526	[M-H]-	5.525	0.50	2	C18	Alkaloids and derivatives	Harmala alkaloids	-	"-"	HMDB0034881	-	-	-	131751635	OC(=O)CCC1NC(CC2=C1NC1=CC=CC=C21)C(O)=O	PPKGNUKJFFAWHY-UHFFFAOYSA-N	1.55242e+06	1.28331e+06	1.41651e+06	943965	1.15627e+06	1.18071e+06	1.34457e+06	1.24871e+06	1.70554e+06	1.5082e+06	1.70194e+06	1.31549e+06	1.35447e+06	1.39741e+06	1.33621e+06
Com_5306_neg	N-Linoleoyl Tryptophan	N	C29H42N2O3	466.32	465.312	0.24213	[M-H]-	9.177	0.54	2	C18	-	-	-	"-"	HMDB0241986	-	-	-	54399451	CCCCCC=CCC=CCCCCCCCC(=O)NC(CC1=CNC2=C1C=CC=C2)C(O)=O	VMJGIIURAHPLEX-UHFFFAOYSA-N	1.11267e+06	1.37229e+06	4.77736e+06	5.23262e+06	1.04227e+07	1.43507e+06	3.69068e+06	1.58215e+06	2.24597e+06	2.32691e+06	6.12557e+06	2.05778e+06	8.46029e+06	8.18357e+06	6.49649e+06
Com_5001_neg	Cholest-5-ene-3-beta,7-alpha-diol	N	C27H46O2	402.35	401.343	0.16773	[M-H]-	11.683	0.60	2	C18	Lipids and lipid-like molecules	Steroids and steroid derivatives	Cholestane steroids	"-"	HMDB0059592	-	-	-	22826216	[H][C@@]12CC[C@H]([C@H](C)CCCC(C)C)[C@@]1(C)CC[C@@]1([H])[C@@]2([H])C(O)C=C2CC(O)CC[C@]12C	OYXZMSRRJOYLLO-LOKCBIGLSA-N	3.97764e+06	2.10424e+06	7.52005e+06	7.40183e+06	2.06258e+07	2.75617e+06	6.29141e+06	3.26694e+06	3.30441e+06	5.03153e+06	9.04423e+06	2.85533e+06	1.57116e+07	1.184e+07	1.08913e+07
Com_3223_neg	4-Hydroxy-(3',4'-dihydroxyphenyl)-valeric acid	N	C11H14O5	226.084	225.077	0.85408	[M-H]-	6.03	0.58	2	C18	Organic acids and derivatives	Hydroxy acids and derivatives	Medium-chain hydroxy acids and derivatives	"-"	HMDB0041679	-	-	-	52920332	OC(CCC(O)=O)CC1=CC(O)=C(O)C=C1	JDBYFCLHVYVXCX-UHFFFAOYSA-N	1.67529e+07	1.75974e+07	1.45023e+07	1.62026e+07	1.21047e+07	1.3278e+07	8.55833e+06	1.72486e+07	1.15658e+07	1.45416e+07	1.2487e+07	1.12435e+07	1.24789e+07	1.11401e+07	1.37865e+07
Com_4541_neg	2,3-Dinor-TXB1	N	C19H34O5	342.241	341.233	1.70901	[M-H]-	7.737	0.54	2	C18	Lipids and lipid-like molecules	Fatty Acyls	Fatty acids and conjugates	"-"	HMDB0245413	-	-	LMFA03030012	53394492	CCCCCC(O)C=CC1CC(O)CC(O)C1CCCCC(O)=O	URVGHNOQCRQJTD-UHFFFAOYSA-N	1.40394e+07	1.65923e+07	1.26394e+07	1.88135e+07	1.96687e+07	1.28088e+07	1.5955e+07	1.73008e+07	1.12733e+07	1.28203e+07	1.3606e+07	1.41978e+07	1.8079e+07	1.92695e+07	1.79371e+07
Com_4721_neg	1alpha-Hydroxycorticosterone	N	C21H30O5	362.209	361.2	6.53603	[M-H]-	7.411	0.55	2	C18	Lipids and lipid-like molecules	Steroids and steroid derivatives	Hydroxysteroids	"-"	HMDB0244860	-	-	-	21850823	CC12CC(O)C3C(CCC4=CC(=O)CC(O)C34C)C1CCC2C(=O)CO	YAHNLJYKDPTSTN-UHFFFAOYSA-N	6.41349e+07	8.91172e+07	3.85386e+07	8.75324e+07	1.3904e+08	3.31122e+07	9.29353e+07	3.63618e+07	3.66029e+07	4.06454e+07	6.86579e+07	5.66747e+07	6.54388e+07	6.49498e+07	6.21689e+07
Com_4531_neg	Myzodendrone	N	C16H22O8	342.131	341.124	0.48748	[M-H]-	5.418	0.52	2	C18	Organic oxygen compounds	Organooxygen compounds	Carbohydrates and carbohydrate conjugates	"101705-37-7"	HMDB0041273	-	-	-	22376358	CC(=O)CCC1=CC(OC2OC(CO)C(O)C(O)C2O)=C(O)C=C1	LMPCSMHAJDXHSV-UHFFFAOYSA-N	3.32931e+06	4.22882e+06	4.17389e+06	2.9182e+06	3.76272e+06	3.37058e+06	6.29275e+06	5.50406e+06	8.38713e+06	6.38095e+06	5.69783e+06	6.00296e+06	5.1494e+06	5.06134e+06	5.05226e+06
Com_4339_neg	L-Citronellol glucoside	N	C16H30O6	318.204	317.197	0.10393	[M-H]-	5.922	0.58	2	C18	Lipids and lipid-like molecules	Prenol lipids	Terpene glycosides	"117895-55-3"	HMDB0029850	-	-	-	14239337	CC(CCOC1OC(CO)C(O)C(O)C1O)CCC=C(C)C	BGAILLKFXBSPRD-UHFFFAOYSA-N	6.21153e+07	6.33335e+07	4.57845e+07	6.04005e+07	5.65144e+07	5.99196e+07	3.84715e+07	4.91647e+07	5.47106e+07	4.4398e+07	4.39642e+07	4.65315e+07	4.98615e+07	5.25111e+07	4.96026e+07
Com_3335_neg	2-hydroxy-3-(sulfooxy)benzoic acid	N	C7H6O7S	233.983	232.976	1.70665	[M-H]-	1.977	0.66	2	C18	Organic acids and derivatives	Organic sulfuric acids and derivatives	Arylsulfates	"-"	HMDB0134105	-	-	-	131837851	OC(=O)C1=C(O)C(OS(O)(=O)=O)=CC=C1	QDPNFTHYUAKYKM-UHFFFAOYSA-N	1.05829e+07	1.20993e+07	7.7908e+06	1.14659e+07	1.29201e+07	1.04737e+07	1.51353e+07	1.09595e+07	1.0756e+07	9.38905e+06	1.13562e+07	8.95715e+06	1.4267e+07	1.3381e+07	1.23498e+07
Com_2246_neg	3-Mercapto-3-methyl-1-butanol	N	C5H12OS	120.061	119.054	5.90452	[M-H]-	1.312	0.65	2	C18	Organosulfur compounds	Thiols	Alkylthiols	"34300-94-2"	HMDB0036149	-	-	-	520682	CC(C)(S)CCO	GBCGIJAYTBMFHI-UHFFFAOYSA-N	8.31591e+06	9.05048e+06	5.39675e+06	8.24003e+06	8.33569e+06	7.08621e+06	6.05206e+06	6.46224e+06	8.40159e+06	6.43747e+06	7.01212e+06	8.08697e+06	6.75309e+06	6.31987e+06	6.3832e+06
Com_3848_neg	Molindone	N	C16H24N2O2	276.184	275.177	0.50338	[M-H]-	6.098	0.55	2	C18	Organoheterocyclic compounds	Indoles and derivatives	-	"7416-34-4"	HMDB0015555	C07230	-	-	-	CCC1=C(C)NC2=C1C(=O)C(CN1CCOCC1)CC2	KLPWJLBORRMFGK-UHFFFAOYSA-N	3.73534e+06	5.08903e+06	4.02652e+06	3.14907e+06	3.10992e+06	5.69831e+06	2.92047e+06	3.90441e+06	4.94151e+06	3.09545e+06	5.56107e+06	3.91984e+06	3.36636e+06	5.2472e+06	3.32238e+06
Com_4287_neg	Tetrahydrocannabinol	N	C21H30O2	314.225	313.214	8.92852	[M-H]-	7.151	0.63	2	C18	Organoheterocyclic compounds	Benzopyrans	1-benzopyrans	"1972-08-3"	HMDB0014613	C06972	map00999;map01100;map01110	LMPK13120004	16078	[H][C@@]12C=C(C)CC[C@@]1([H])C(C)(C)OC1=CC(CCCCC)=CC(O)=C21	CYQFCXCEBYINGO-IAGOWNOFSA-N	4.77892e+07	4.68128e+07	3.73735e+07	5.4156e+07	5.00902e+07	4.54896e+07	4.9749e+07	5.11922e+07	4.68418e+07	6.2805e+07	5.22968e+07	5.43633e+07	5.13025e+07	4.70104e+07	4.59712e+07
Com_2781_neg	(3Z)-4-(2,3,6-trimethylphenyl)-3-buten-2-one	N	C13H16O	188.12	187.112	4.90177	[M-H]-	5.883	0.50	2	C18	Benzenoids	Benzene and substituted derivatives	Styrenes	"-"	HMDB0303911	-	-	-	91748853	[H]\C(=C(/[H])C1=CC(C)=CC(C)=C1C)C(C)=O	UABKUEYIQHSUFJ-WAYWQWQTSA-N	2.34009e+07	2.20405e+07	2.18699e+07	1.74918e+07	1.74782e+07	2.14084e+07	1.91329e+07	1.97765e+07	2.07137e+07	1.64737e+07	1.81335e+07	1.9488e+07	1.70329e+07	1.91806e+07	1.83323e+07
Com_5054_neg	LysoPA(0:0/16:0)	N	C19H39O7P	410.243	409.237	1.53935	[M-H]-	6.007	0.71	2	C18	Lipids and lipid-like molecules	Glycerophospholipids	Glycerophosphates	"-"	HMDB0007849	-	-	-	56960317	CCCCCCCCCCCCCCCC(=O)OC(CO)COP(O)(O)=O	LPQBQFLKBCPNAV-UHFFFAOYSA-N	9.66793e+06	8.23361e+06	7.79724e+06	7.49934e+06	5.32551e+06	8.30554e+06	5.1085e+06	4.89056e+06	6.80817e+06	5.17075e+06	4.48212e+06	6.15275e+06	6.31126e+06	6.07145e+06	6.19603e+06
Com_3364_neg	(2Z)-2-(3-Phenylpropoxyimino)butanoic acid	N	C13H17NO3	235.121	234.114	0.12522	[M-H]-	5.989	0.50	2	C18	Benzenoids	Benzene and substituted derivatives	-	"-"	HMDB0249299	-	-	-	3035568	CCC(=NOCCCC1=CC=CC=C1)C(O)=O	TVHDNHNLJMQXMI-UHFFFAOYSA-N	2.81943e+06	3.34135e+06	4.72776e+06	2.09846e+06	4.27465e+06	4.65051e+06	595309	1.31019e+06	1.22406e+06	1.03863e+06	1.05103e+06	910295	1.92301e+06	2.00931e+06	1.95059e+06
Com_2719_neg	1-deoxy-L-glycero-tetrulose 4-phosphate	N	C4H9O6P	184.014	183.006	0.11898	[M-H]-	1.379	0.70	2	C18	Organic acids and derivatives	Organic phosphoric acids and derivatives	Phosphate esters	"-"	HMDB0304013	C15556	map00740;map01100;map01110;map01240	-	669	CC(=O)C(O)COP(O)(O)=O	OKYHYXLCTGGOLM-UHFFFAOYSA-N	2.42679e+06	1.73856e+06	2.19475e+06	1.88839e+06	1.77121e+06	1.93473e+06	2.26297e+06	2.45763e+06	2.12767e+06	1.70164e+06	1.87396e+06	2.65988e+06	1.55844e+06	1.94186e+06	1.9499e+06
Com_4114_neg	2,5-Dimethoxy-N-((2-methoxyphenyl)methyl)benzeneethanamine	N	C18H23NO3	301.168	300.162	4.09406	[M-H]-	7.556	0.53	2	C18	Benzenoids	Benzene and substituted derivatives	Methoxybenzenes	"-"	HMDB0245707	-	-	-	39424372	COC1=CC(CCNCC2=CC=CC=C2OC)=C(OC)C=C1	RMLXCDMTGWSEOU-UHFFFAOYSA-N	1.20807e+06	707959	1.27391e+06	796933	1.3906e+06	648697	1.1105e+06	622513	608642	492998	532582	764326	670348	759944	851404
Com_3737_neg	Pentostatin	N	C11H16N4O4	268.117	267.108	5.68063	[M-H]-	4.96	0.53	2	C18	Organoheterocyclic compounds	Imidazodiazepines	-	"53910-25-1"	HMDB0014692	C02267	-	-	439693	OC[C@H]1O[C@H](C[C@@H]1O)N1C=NC2=C1N=CNC[C@H]2O	FPVKHBSQESCIEP-JQCXWYLXSA-N	1.38041e+07	1.75783e+07	4.20424e+07	1.51999e+07	1.81754e+07	1.49786e+07	10185.2	29269.7	45239.3	2.51435e+06	44879.5	9503.28	9.12666e+06	7.76737e+06	8.21985e+06
Com_2761_neg	2-(Sec-butyldisulfanyl)-1h-imidazole	N	C7H12N2S2	188.044	187.036	4.55966	[M-H]-	3.577	0.51	2	C18	Organoheterocyclic compounds	Azoles	Imidazoles	"-"	HMDB0244601	-	-	-	219104	CCC(C)SSC1=NC=CN1	BPBPYQWMFCTCNG-UHFFFAOYSA-N	2.11037e+06	648747	313336	992290	555824	1.00279e+06	647925	550758	618599	508705	574028	615476	670664	699577	643969
Com_5064_neg	17-Hydroxypregnenolone 3-sulfate	N	C21H32O6S	412.192	411.181	8.08773	[M-H]-	7.564	0.54	2	C18	Lipids and lipid-like molecules	Steroids and steroid derivatives	Sulfated steroids	"-"	HMDB0244773	-	-	-	4304168	CC(=O)C1(O)CCC2C3CC=C4CC(CCC4(C)C3CCC12C)OS(O)(=O)=O	OMOKWYAQVYBHMG-UHFFFAOYSA-N	3.50166e+06	1.21443e+07	1.25385e+07	4.13044e+06	3.81788e+06	6.74274e+06	1.73449e+06	3.07259e+06	1.20368e+06	2.15713e+06	1.77206e+06	1.1305e+06	3.51116e+06	3.97535e+06	3.91656e+06
Com_3403_neg	D-glycero-L-galacto-Octulose	N	C8H16O8	240.085	239.077	0.59601	[M-H]-	1.334	0.61	2	C18	Organic oxygen compounds	Organooxygen compounds	Carbohydrates and carbohydrate conjugates	"-"	HMDB0029954	-	-	-	18618152	OCC(O)C1OC(O)(CO)C(O)C(O)C1O	HYWDXGGHANXDIV-UHFFFAOYSA-N	2.13693e+07	3.56005e+07	1.66833e+07	2.40831e+07	2.84594e+07	2.26467e+07	1.55712e+07	2.63567e+07	2.60535e+07	1.55012e+07	1.6674e+07	3.60321e+07	2.31932e+07	2.53245e+07	2.52497e+07
Com_4559_neg	(E,E)-Boviquinone 3	N	C21H28O4	344.199	343.189	6.53397	[M-H]-	8.961	0.54	2	C18	Lipids and lipid-like molecules	Prenol lipids	Diterpenoids	"34198-83-9"	HMDB0030743	-	-	-	15379534	CC(C)=CCC\C(C)=C\CC\C(C)=C\CC1=C(O)C(=O)C=C(O)C1=O	ADRVEZVEKSCRHP-XGGJEREUSA-N	158917	252547	302839	495506	911908	216031	53837.9	19020.1	66690	38928.5	143977	19815.2	588054	613936	533924
Com_3959_neg	6-Hydroxypentadecanedioic acid	N	C15H28O5	288.194	287.186	0.00078	[M-H]-	6.721	0.56	2	C18	Lipids and lipid-like molecules	Fatty Acyls	Fatty acids and conjugates	"38076-52-7"	HMDB0031885	-	-	-	131751198	OC(CCCCCCCCC(O)=O)CCCCC(O)=O	PNEJUHLZEPRMHF-UHFFFAOYSA-N	1.08752e+07	1.18014e+07	1.15344e+07	1.22704e+07	1.0292e+07	1.22781e+07	1.06283e+07	1.36988e+07	1.10506e+07	1.1934e+07	1.146e+07	1.4087e+07	1.11695e+07	1.06546e+07	9.97338e+06
Com_3981_neg	1-Octen-3-yl glucoside	N	C14H26O6	290.173	289.166	0.16449	[M-H]-	5.491	0.54	2	C18	Lipids and lipid-like molecules	Fatty Acyls	Fatty acyl glycosides	"209863-00-3"	HMDB0032959	-	-	-	73817234	CCCCCC(OC1OC(CO)C(O)C(O)C1O)C=C	MPSRBJBPHXIOFN-UHFFFAOYSA-N	1.18185e+08	5.08843e+07	1.12213e+08	5.64581e+07	9.72057e+07	1.03122e+08	7.16501e+07	3.81164e+07	4.4553e+07	4.34773e+07	4.06217e+07	8.20309e+07	8.68605e+07	5.50772e+07	4.96859e+07
Com_2808_neg	2-O-Methylascorbic acid	N	C7H10O6	190.048	189.039	9.97503	[M-H]-	5.389	0.62	2	C18	Organoheterocyclic compounds	Dihydrofurans	Furanones	"17860-87-6"	HMDB0240294	-	-	-	54726398	[H][C@@]1(OC(=O)C(OC)=C1O)[C@@H](O)CO	JBXPKMHATRSERD-WVZVXSGGSA-N	4.68633e+07	3.16021e+07	3.77749e+07	3.31943e+07	2.82735e+07	4.0093e+07	2.36626e+07	2.82037e+07	3.56523e+07	2.79658e+07	2.53229e+07	2.67927e+07	2.99488e+07	3.00739e+07	3.08363e+07
Com_3080_neg	2-C-methyl-D-erythritol-4-phosphate	N	C5H13O7P	216.04	215.033	1.21317	[M-H]-	1.263	0.54	2	C18	Organic acids and derivatives	Organic phosphoric acids and derivatives	Phosphate esters	"-"	HMDB0304061	C11434	map00900;map01060;map01062;map01070;map01100;map01110	-	443198	[H][C@@](O)(COP(O)(O)=O)[C@@](C)(O)CO	XMWHRVNVKDKBRG-UHNVWZDZSA-N	7.95921e+07	9.16522e+07	8.30141e+07	8.07921e+07	8.46171e+07	8.4569e+07	5.31311e+07	4.86316e+07	5.19859e+07	4.6767e+07	4.89469e+07	5.80127e+07	6.03802e+07	6.00687e+07	5.96379e+07
Com_2208_neg	2,4-Dimethylthiazole	N	C5H7NS	113.03	112.023	6.41732	[M-H]-	1.436	0.50	2	C18	Organoheterocyclic compounds	Azoles	Thiazoles	"541-58-2"	HMDB0032974	-	-	-	10934	CC1=NC(C)=CS1	OBSLLHNATPQFMJ-UHFFFAOYSA-N	3.00932e+06	2.24822e+06	2.86266e+06	2.33639e+06	2.12256e+06	2.87927e+06	1.48249e+06	1.57707e+06	1.63741e+06	1.44124e+06	1.56808e+06	1.79144e+06	1.81826e+06	2.20196e+06	1.74183e+06
Com_2994_neg	4,6-O-Ethylidene-alpha-D-glucose	N	C8H14O6	206.079	205.07	8.94458	[M-H]-	5.668	0.52	2	C18	Organoheterocyclic compounds	Pyranodioxins	-	"-"	HMDB0246614	-	-	-	259627	CC1OCC2OC(O)C(O)C(O)C2O1	VZPBLPQAMPVTFO-UHFFFAOYSA-N	2.66565e+07	2.38392e+07	4.19071e+07	2.51261e+07	2.21856e+07	2.75472e+07	2.20165e+07	2.22288e+07	2.1874e+07	2.16574e+07	1.95926e+07	2.29875e+07	2.35047e+07	2.13185e+07	2.30415e+07
Com_4807_neg	5-(10,13-Nonadecadienyl)-1,3-benzenediol	N	C25H40O2	372.303	371.295	0.14577	[M-H]-	10.401	0.59	2	C18	Benzenoids	Phenols	Benzenediols	"189562-02-5"	HMDB0039867	-	-	-	131752737	CCCCC\C=C\C\C=C\CCCCCCCCCC1=CC(O)=CC(O)=C1	QEMSHYYBCNAAQA-AVQMFFATSA-N	275000	90963	370630	355550	1.94233e+06	221420	282830	116247	141935	314481	514422	147876	849739	854790	990105
Com_2768_neg	Indolepropionamide	N	C11H12N2O	188.095	187.087	6.0085	[M-H]-	5.885	0.57	2	C18	Organoheterocyclic compounds	Indoles and derivatives	Tryptamines and derivatives	"5814-93-7"	HMDB0240640	-	-	-	351791	NC(=O)CCC1=CNC2=C1C=CC=C2	OTVHXWFANORBAK-UHFFFAOYSA-N	5.68465e+07	5.45206e+07	8.61708e+07	7.92105e+07	4.87012e+07	5.23743e+07	4.70327e+07	4.94661e+07	5.37919e+07	4.30505e+07	7.86627e+07	4.95867e+07	4.47798e+07	4.89053e+07	4.6789e+07
Com_4267_neg	N-cis-Feruloyltyramine	N	C18H19NO4	313.131	312.124	0.38607	[M-H]-	6.296	0.58	2	C18	Phenylpropanoids and polyketides	Cinnamic acids and derivatives	Hydroxycinnamic acids and derivatives	"80510-09-4"	HMDB0036381	-	-	-	6440659	COC1=C(O)C=CC(\C=C/C(/O)=N/CCC2=CC=C(O)C=C2)=C1	NPNNKDMSXVRADT-UITAMQMPSA-N	2.7455e+06	2.48563e+06	3.52391e+06	2.49923e+06	1.85517e+06	2.82244e+06	7.61427e+06	1.08478e+07	8.22863e+06	9.20031e+06	8.42475e+06	7.78549e+06	5.56559e+06	5.56957e+06	5.23631e+06
Com_4953_neg	LysoPA(P-16:0/0:0)	N	C19H39O6P	394.248	393.24	3.45691	[M-H]-	6.857	0.54	2	C18	Lipids and lipid-like molecules	Glycerophospholipids	Glycerophosphates	"-"	HMDB0011154	C15646	map00565;map01100	LMGP10070003	52929772	CCCCCCCCCCCCCC\C=C/OC[C@](O)([H])COP(=O)(O)O	LBGSRVIXIVDRQM-OAXWQBPPSA-N	1.5994e+07	1.75669e+07	1.17614e+07	1.68877e+07	2.40427e+07	1.48882e+07	2.92114e+07	3.30231e+07	3.75851e+07	2.60653e+07	2.72764e+07	3.59506e+07	2.36371e+07	2.39869e+07	1.45889e+07
Com_2515_neg	(+/-)-Ethyl 3-mercapto-2-methylbutanoate	N	C7H14O2S	162.071	161.065	3.97238	[M-H]-	1.51	0.54	2	C18	Lipids and lipid-like molecules	Fatty Acyls	Fatty acid esters	"-"	HMDB0303227	-	-	-	-	CCOC(=O)C(C)C(C)S	YWBKQHMUWNMQOP-UHFFFAOYSA-N	979537	1.01666e+06	2.00882e+06	986482	873265	983416	404646	1.29775e+06	1.67427e+06	1.22132e+06	1.53615e+06	1.43146e+06	822741	743263	673356
Com_4887_neg	Lepidiumterpenyl ester	N	C23H42O4	382.308	381.301	0.08568	[M-H]-	11.534	0.50	2	C18	Lipids and lipid-like molecules	Prenol lipids	Sesquiterpenoids	"255833-57-9"	HMDB0036865	-	-	-	11794320	CC(CCCC(C)CCC(O)=O)CCCC(C)C(=O)OCCCCCC=C	PASMASQJCDKBJK-UHFFFAOYSA-N	766583	617725	1.00445e+06	4.72681e+06	4.79314e+06	767045	1.37757e+06	1.01626e+06	862462	1.21368e+06	3.86959e+06	1.08017e+06	2.9372e+06	2.57236e+06	2.97822e+06
Com_2185_neg	4-Mercapto-2-butanol	N	C4H10OS	106.045	105.039	7.46378	[M-H]-	1.286	0.59	2	C18	Organic oxygen compounds	Organooxygen compounds	Alcohols and polyols	"-"	HMDB0041475	-	-	-	3703445	CC(O)CCS	WHGYPRRJIBXGKB-UHFFFAOYSA-N	127961	11414.3	17374.9	143127	99539.2	57472.4	1.48192e+06	1.26744e+06	1.76771e+06	1.53639e+06	1.49238e+06	1.84733e+06	937067	942748	896471
Com_2518_neg	2-Amino-4-ethoxy-3-hydroxybutanoic acid	N	C6H13NO4	163.084	162.077	0.74182	[M-H]-	1.333	0.54	2	C18	Organic acids and derivatives	Carboxylic acids and derivatives	Amino acids, peptides, and analogues	"98644-37-2"	HMDB0032862	-	-	-	86136791	CCOCC(O)C(N)C(O)=O	HGJWTABGNGOSDZ-UHFFFAOYSA-N	4.09168e+06	4.96671e+06	4.23545e+06	3.92596e+06	3.87822e+06	4.03235e+06	3.44612e+06	2.92908e+06	4.18e+06	3.02951e+06	3.59861e+06	3.78729e+06	3.23579e+06	2.85536e+06	3.29393e+06
Com_4319_neg	(+)-15,16-Dihydroxyoctadecanoic acid	N	C18H36O4	316.261	315.254	0.36367	[M-H]-	9.62	0.54	2	C18	Lipids and lipid-like molecules	Fatty Acyls	Fatty acids and conjugates	"-"	HMDB0031008	-	-	LMFA02000174	5312766	CCC(O)C(O)CCCCCCCCCCCCCC(O)=O	LSFLNLHTOKKPHT-UHFFFAOYSA-N	8.08048e+06	6.02108e+06	6.89164e+06	7.73097e+06	5.71484e+06	7.33245e+06	8.06645e+06	9.41607e+06	1.1585e+07	1.00222e+07	8.98566e+06	1.03276e+07	7.23672e+06	6.28535e+06	1.00494e+07
Com_5123_neg	1-O-Caffeoyl-(b-D-glucose 6-O-sulfate)	N	C15H18O12S	422.052	421.045	0.16215	[M-H]-	4.993	0.59	2	C18	Phenylpropanoids and polyketides	Cinnamic acids and derivatives	Hydroxycinnamic acids and derivatives	"-"	HMDB0041173	-	-	-	131753055	OC1C(COS(O)(=O)=O)OC(OC(=O)\C=C\C2=CC(O)=C(O)C=C2)C(O)C1O	GAIBMNYWJJJOQO-DUXPYHPUSA-N	2.06774e+07	2.15645e+07	2.08386e+07	1.97938e+07	2.29123e+07	2.59805e+07	1.68308e+07	1.72452e+07	2.11991e+07	1.96541e+07	2.07491e+07	1.92481e+07	1.70173e+07	1.47658e+07	1.50724e+07
Com_4673_neg	(S)-Laudanosine	N	C21H27NO4	357.194	356.189	7.21474	[M-H]-	7.085	0.52	2	C18	Organoheterocyclic compounds	Isoquinolines and derivatives	Benzylisoquinolines	"2688-77-9"	HMDB0030213	-	-	-	15548	COC1=C(OC)C=C(CC2N(C)CCC3=CC(OC)=C(OC)C=C23)C=C1	KGPAYJZAMGEDIQ-UHFFFAOYSA-N	798883	7.7785e+06	859553	2.26893e+06	1.86301e+06	1.64856e+06	1.55742e+06	5.34358e+06	4.88745e+06	2.52451e+06	4.36739e+06	3.31859e+06	2.40562e+06	2.11244e+06	2.58107e+06
Com_2469_neg	2,3-Methyleneglutaric acid	N	C7H8O4	156.042	155.035	0.04187	[M-H]-	5.337	0.54	2	C18	Lipids and lipid-like molecules	Fatty Acyls	Fatty acids and conjugates	"-"	HMDB0059731	-	-	-	123510533	OC(=O)CC(=C)C(=C)C(O)=O	YNNMOGWGBFSMGB-UHFFFAOYSA-N	3.10073e+06	3.09319e+06	2.71919e+06	2.46973e+06	2.68934e+06	3.07282e+06	2.53024e+06	2.1611e+06	2.68943e+06	2.17708e+06	1.13818e+06	2.94114e+06	2.46536e+06	2.72351e+06	2.20705e+06
Com_4457_neg	Mytilin A	N	C13H20N2O8	332.122	331.114	0.98458	[M-H]-	5.354	0.58	2	C18	Organic acids and derivatives	Carboxylic acids and derivatives	Amino acids, peptides, and analogues	"73112-73-9"	HMDB0039002	-	-	-	-	COC1=C(CC(O)(CO)C\C1=N/C(CO)C(O)=O)NCC(O)=O	WXEQFJUHQIGKNG-OVCLIPMQSA-N	2.95549e+06	4.77111e+06	3.18139e+06	3.45721e+06	3.69494e+06	4.08715e+06	1.2731e+06	1.22827e+06	1.98375e+06	1.6295e+06	1.58531e+06	1.95621e+06	2.42911e+06	2.44428e+06	2.32199e+06
Com_5562_neg	DG(i-12:0/19:0/0:0)	N	C34H66O5	554.491	553.485	1.5875	[M-H]-	9.21	0.59	2	C18	Lipids and lipid-like molecules	Glycerolipids	Diradylglycerols	"-"	HMDB0093097	-	-	-	131802168	[H][C@](CO)(COC(=O)CCCCCCCCC(C)C)OC(=O)CCCCCCCCCCCCCCCCCC	PFAHRRWSCQRFFB-YTTGMZPUSA-N	7.50639e+07	1.09712e+07	3.44141e+06	3.62333e+07	6.66762e+06	1.48977e+07	2.24071e+07	1.23111e+07	2.28158e+07	3.58204e+07	2.21168e+07	5.79128e+07	6.20418e+07	5.96239e+07	5.07732e+07
Com_4592_neg	Irisresorcinol	N	C23H38O2	346.287	345.28	0.02723	[M-H]-	10.173	0.63	2	C18	Benzenoids	Phenols	Benzenediols	"52483-21-3"	HMDB0038532	-	-	-	13845892	CCCCCC\C=C\CCCCCCCCCC1=CC(O)=CC(O)=C1	VBBLHZOJAWSCSP-BQYQJAHWSA-N	669366	389779	1.39182e+06	1.43787e+06	5.79829e+06	669916	1.0491e+06	489173	575531	990826	1.69973e+06	576166	2.83375e+06	2.72163e+06	2.95277e+06
Com_2197_neg	Methyl sulfate	N	CH4O4S	111.983	110.976	0.02516	[M-H]-	7.993	0.72	2	C18	Organic acids and derivatives	Organic sulfuric acids and derivatives	Sulfuric acid esters	"-"	HMDB0254614	C02704	-	-	-	COS(O)(=O)=O	JZMJDSHXVKJFKW-UHFFFAOYSA-N	7.03939e+07	1.20355e+07	2.22307e+07	2.65203e+07	2.54385e+07	1.01916e+08	8.56063e+07	8.53973e+07	8.59491e+07	7.23071e+07	3.08e+07	3.55135e+07	4.59971e+07	8.70011e+07	8.03824e+07
Com_4589_neg	Sorbitan laurate	N	C18H34O6	346.236	345.228	0.69041	[M-H]-	6.38	0.53	2	C18	Lipids and lipid-like molecules	Fatty Acyls	Fatty acid esters	"1338-39-2"	HMDB0029885	-	-	LMFA07011017	-	CCCCCCCCCCCC(=O)OCC(O)C1OCC(O)C1O	LWZFANDGMFTDAV-UHFFFAOYSA-N	5.48691e+08	5.59735e+08	6.96097e+08	5.62997e+08	4.2146e+08	5.80823e+08	4.70097e+08	5.49295e+08	5.44317e+08	5.0841e+08	5.16249e+08	5.25785e+08	5.06461e+08	5.01202e+08	4.66835e+08
Com_5378_neg	Erinacine D	N	C27H42O7	478.293	477.286	0.04844	[M-H]-	7.575	0.56	2	C18	Lipids and lipid-like molecules	Prenol lipids	Diterpenoids	"157397-40-5"	HMDB0031896	-	-	-	9912965	CCOC1CC2C3=C(CCC3(C)CCC2(C)C(OC2OCC(O)C(O)C2O)C=C1C=O)C(C)C	ZQHNREXELVXBCG-UHFFFAOYSA-N	5.75059e+06	5.7976e+06	5.29283e+06	6.28779e+06	6.41803e+06	4.98585e+06	6.42489e+06	6.79941e+06	5.51619e+06	3.58495e+06	6.77156e+06	6.88575e+06	8.29906e+06	1.15813e+07	7.72732e+06
Com_4283_neg	Ficiolide G	N	C16H26O6	314.173	313.166	0.33877	[M-H]-	6.194	0.70	2	C18	Lipids and lipid-like molecules	Steroids and steroid derivatives	Ergostane steroids	"-"	-	-	-	-	-	[H][C@@]1(C)CC[C@@]([H])(O)C=CC(=O)O[C@]([H])(C)CCC([H])(O)CCC(=O)O1	SLMOZXAOZSMPIZ-MVWAYNQESA-N	2.69479e+07	3.213e+07	2.81938e+07	2.61942e+07	2.21073e+07	2.97211e+07	1.99062e+07	2.8272e+07	2.60547e+07	2.31696e+07	2.39269e+07	2.57938e+07	2.36451e+07	2.40907e+07	2.34878e+07
Com_4927_neg	(3R,5R)-3-(((3R,5R)-3,5-dihydroxy decanoyl)oxy)-5-hydroxydecanoic acid	N	C20H38O7	390.262	389.254	0.12609	[M-H]-	5.96	0.63	2	C18	Lipids and lipid-like molecules	Fatty Acyls	Fatty acid esters	"-"	-	-	-	-	-	CCCCCC(O)CC(O)CC(=O)OC(CC(O)CCCCC)CC(O)=O	CTNBQIWYCDDZAM-UHFFFAOYSA-N	5.53663e+07	5.87553e+07	5.76759e+07	3.43525e+07	4.42869e+07	5.34583e+07	3.24692e+07	3.07618e+07	5.20157e+07	4.19539e+07	2.96969e+07	2.97041e+07	4.32196e+07	4.40541e+07	4.26827e+07
Com_2908_neg	5-Carboxymethyl-2-hydroxymuconate semialdehyde	N	C8H8O6	200.032	199.025	0.39578	[M-H]-	2.234	0.55	2	C18	Benzenoids	Benzene and substituted derivatives	Phenylpropanes	"-"	-	C04642	map00350;map01100;map01120;map01220	LMFA01030989	-	[H]C(=O)C(\CC(O)=O)=C/C=C(\O)C(O)=O	NLXIEJRQAIHYPN-IOBHVTPZSA-N	1.03834e+07	1.80109e+07	1.31748e+07	1.17019e+07	1.58244e+07	1.5086e+07	1.13053e+07	1.02417e+07	1.26986e+07	1.04452e+07	1.17474e+07	294640	9.30111e+06	1.27359e+07	1.27331e+07
Com_4885_neg	Anhydroophiobolin A	N	C25H34O3	382.251	381.247	9.0951	[M-H]-	9.314	0.54	2	C18	Organoheterocyclic compounds	Pteridines and derivatives	Pterins and derivatives	"-"	-	-	-	-	-	[H]\C1=C(C=O)\[C@@]2([H])C(=O)C=C(C)[C@@]2([H])C[C@@]2(C)CC[C@@]3(O[C@]([H])(C[C@]3([H])C)C=C(C)C)[C@]2([H])C1	MDYSLOGZXCWLSL-CWPAWFJGSA-N	4.6932e+06	4.54604e+06	4.91093e+06	7.45678e+06	8.63969e+06	3.95691e+06	5.94308e+06	3.57609e+06	2.31364e+06	4.36783e+06	2.98597e+06	4.25803e+06	5.63213e+06	5.56997e+06	6.155e+06
Com_5273_neg	Alternapyrone B	N	C28H42O5	458.303	457.294	4.92019	[M-H]-	8.538	0.54	2	C18	Organoheterocyclic compounds	Heteroaromatic compounds	-	"-"	-	-	-	-	-	CCC(C)C=C(C)CCCC(C=C(C)C=C(C)CC(C)C1=C(C)C(O)=C(C)C(=O)O1)C(O)=O	NBTZRFXBXREKRF-UHFFFAOYSA-N	283682	230159	190998	376163	1.24957e+06	283903	1.25149e+06	518277	342493	301064	900635	429185	1.22607e+06	586431	1.00451e+06
Com_3661_neg	3-hydroxy-2-octylpentanedioic acid	N	C13H24O5	260.162	259.155	0.7774	[M-H]-	5.691	0.54	2	C18	Organic acids and derivatives	Hydroxy acids and derivatives	Medium-chain hydroxy acids and derivatives	-	-	-	-	-	-	O=C(O)CC(O)C(C(=O)O)CCCCCCCC	ROYIOVVKJBERGN-UHFFFAOYSA-N	2.148e+07	1.86938e+07	2.37351e+07	1.7057e+07	1.85216e+07	1.8298e+07	1.68932e+07	1.81292e+07	2.29461e+07	1.67794e+07	1.61106e+07	1.89476e+07	1.77411e+07	1.70103e+07	1.74157e+07
Com_4254_neg	Pyrenophorol	N	C16H24O6	312.157	311.15	0.47915	[M-H]-	7.922	0.76	2	C18	Phenylpropanoids and polyketides	Macrolides and analogues	-	-	-	-	-	-	-	O=C1OC(C)CCC(O)C=CC(=O)OC(C)CCC(O)C=C1	RBQNDQOKFICJGL-UTBFYLPBSA-N	2.04205e+07	1.27596e+07	2.07251e+07	1.08676e+07	2.00212e+07	8.81543e+06	1.4472e+07	5.87105e+06	7.3578e+06	3.82793e+06	6.52729e+06	1.11282e+07	8.23176e+06	9.77126e+06	9.24294e+06
Com_3809_neg	Heteropeucenin, Methyl Ether	N	C16H18O4	274.121	273.113	0.26916	[M-H]-	7.403	0.56	2	C18	Organoheterocyclic compounds	Benzopyrans	1-benzopyrans	-	-	-	-	-	-	O=C1C=C(OC=2C1=C(O)C=C(OC)C2CC=C(C)C)C	KVNRDSLYCOJCRD-UHFFFAOYSA-N	1.93004e+07	2.11725e+07	5.30251e+07	1.75595e+08	6.50197e+07	2.46559e+07	4.22482e+08	3.56196e+07	1.99127e+08	5.84758e+07	6.63423e+07	5.9195e+07	1.15948e+08	1.14233e+08	1.11114e+08
Com_2453_neg	Citrazinc acid	N	C6H5NO4	155.022	154.015	0.054	[M-H]-	3.379	0.76	2	C18	Organoheterocyclic compounds	Pyridines and derivatives	Pyridinecarboxylic acids and derivatives	-	-	-	-	-	-	O=C(O)C=1C=C(O)N=C(O)C1	CSGQJHQYWJLPKY-UHFFFAOYSA-N	1.22198e+07	1.24967e+07	8.03666e+06	1.14069e+07	6.64571e+06	1.82966e+07	8.75866e+06	6.24613e+06	6.42402e+06	7.72564e+06	7.19799e+06	1.16615e+07	7.63972e+06	6.31319e+06	9.55605e+06
Com_2755_neg	2,4-Diaminobenzenesulfonic acid	N	C6H8N2O3S	188.026	187.019	5.01839	[M-H]-	1.336	0.55	2	C18	Benzenoids	Benzene and substituted derivatives	Benzenesulfonic acids and derivatives	"88-63-1"	-	-	-	-	66623	O=S(=O)(O)C1=CC=C(N)C=C1N	JVMSQRAXNZPDHF-UHFFFAOYSA-N	3.91655e+06	2.75933e+06	1.28459e+06	2.73233e+06	3.73383e+06	2.90735e+06	2.75363e+06	2.53263e+06	2.45571e+06	1.70299e+06	2.05006e+06	2.81944e+06	1.90514e+06	1.70494e+06	2.13913e+06
Com_3534_neg	Phenylacetylaspartic acid	N	C12H13NO5	251.079	250.072	0.06193	[M-H]-	5.517	0.79	2	C18	Organic acids and derivatives	Carboxylic acids and derivatives	Amino acids, peptides, and analogues	-	-	-	-	-	-	O=C(O)CC(N=C(O)CC=1C=CC=CC1)C(=O)O	SVFKZPQPMMZHLZ-UHFFFAOYSA-N	2.0491e+08	1.69014e+08	2.08575e+08	1.98476e+08	2.02244e+08	2.01541e+08	2.09815e+08	2.61785e+08	2.3933e+08	2.15195e+08	2.34377e+08	2.17911e+08	1.95658e+08	1.97493e+08	2.00194e+08
Com_5002_neg	4-Methylpentyl glucosinolate	N	C13H25NO9S2	403.097	402.086	8.6305	[M-H]-	5.418	0.61	2	C18	Organic oxygen compounds	Organooxygen compounds	Carbohydrates and carbohydrate conjugates	-	HMDB0038420	-	-	-	-	O=S(=O)(O)ON=C(SC1OC(CO)C(O)C(O)C1O)CCCC(C)C	PVFJQLBPPQHTLU-UHFFFAOYSA-N	1.64745e+07	1.4714e+07	1.89514e+07	1.59219e+07	1.6461e+07	1.76067e+07	1.41896e+07	1.51419e+07	1.36544e+07	1.65903e+07	1.2959e+07	1.52515e+07	1.51449e+07	1.46411e+07	1.43383e+07
Com_5581_neg	MGMG 18:2	N	C27H48O9	516.33	561.328	0.58267	[M+HCOOH-H]-	8.629	0.60	2	C18	Lipids and lipid-like molecules	Glycerolipids	Glycosylglycerols	-	-	-	-	-	-	O=C(OCC(O)COC1OC(CO)C(O)C(O)C1O)CCCCCCCC=CCC=CCCCCC	LBHUIJRTHBBWHP-UHFFFAOYSA-N	1.67369e+06	1.26088e+07	7.91582e+06	5.51254e+06	3.32337e+06	3.49748e+06	7.05943e+06	9.35876e+06	9.23338e+06	7.77549e+06	8.98948e+06	5.08763e+06	7.10106e+06	6.39494e+06	5.86324e+06
Com_5574_neg	MGMG 18:3	N	C27H46O9	514.314	559.312	0.56903	[M+HCOOH-H]-	8.18	0.55	2	C18	Lipids and lipid-like molecules	Glycerolipids	Glycosylglycerols	-	-	-	-	-	-	O=C(OCC(O)COC1OC(CO)C(O)C(O)C1O)CCCCCCCC=CCC=CCC=CCC	HUSISCNTLUEZCN-UHFFFAOYSA-N	351104	3.00586e+06	1.24177e+06	1.37506e+06	377209	734933	1.99234e+06	1.91428e+06	2.1202e+06	1.38573e+06	4.20855e+06	1.44026e+06	1.40713e+06	1.50254e+06	1.31949e+06
Com_5587_neg	LPC 18:3	N	C26H48NO7P	517.317	562.315	0.61438	[M+HCOOH-H]-	8.383	0.72	2	C18	Lipids and lipid-like molecules	Glycerophospholipids	Glycerophosphocholines	-	-	C04230	map00564;map04148;map05231	LMGP01050128	-	O=C(OCC(O)COP(=O)([O-])OCC[N+](C)(C)C)CCCCCCCC=CCC=CCC=CCC	WKQNRCYKYCKESD-UHFFFAOYSA-N	4.50595e+06	5.77879e+06	3.69178e+06	4.18356e+06	5.72891e+06	7.43161e+06	4.56098e+06	7.84472e+06	5.84195e+06	5.66124e+06	6.16917e+06	5.86498e+06	4.53224e+06	5.44876e+06	4.40385e+06
Com_3721_neg	Lauryl sulfate	N	C12H26O4S	266.155	265.148	0.48514	[M-H]-	7.552	0.88	2	C18	Organic acids and derivatives	Organic sulfuric acids and derivatives	Sulfuric acid esters	"151-41-7"	-	-	-	-	8778	O=S(=O)(O)OCCCCCCCCCCCC	MOTZDAYCYVMXPC-UHFFFAOYSA-N	1.8844e+09	1.32008e+09	1.99193e+09	1.69561e+09	2.1833e+09	1.29146e+09	1.97234e+09	1.22315e+09	1.2862e+09	1.05091e+09	1.25726e+09	1.65602e+09	1.4285e+09	1.40703e+09	1.41165e+09
Com_2581_neg	FA 9:2+1O	N	C9H14O3	170.094	169.087	0.00047	[M-H]-	5.916	0.87	2	C18	Organic acids and derivatives	Keto acids and derivatives	Medium-chain keto acids and derivatives	-	-	-	-	-	-	O=C(O)C=CC(=O)CCCCC	QHYBPAALYZNWPK-UHFFFAOYSA-N	1.75916e+08	1.64459e+08	1.46895e+08	1.30796e+08	1.54254e+08	1.73042e+08	1.52613e+08	1.54973e+08	1.8055e+08	1.25683e+08	1.62111e+08	1.72469e+08	1.25081e+08	1.2496e+08	1.26033e+08
Com_4058_neg	N1-Methylguanosine	N	C11H15N5O5	297.107	296.1	0.81127	[M-H]-	4.852	0.51	2	C18	Nucleosides, nucleotides, and analogues	Purine nucleosides	-	-	HMDB0001563	-	-	-	-	O=C1C=2N=CN(C2NC(=N)N1C)C3OC(CO)C(O)C3O	UTAIYTHAJQNQDW-KQYNXXCUSA-N	364140	143887	84677.2	434960	52964.1	127779	400989	1.27741e+06	602549	484793	1.09889e+06	1.06684e+06	439105	381329	455892
Com_2560_neg	Uric acid	N	C5H4N4O3	168.028	167.021	0.09998	[M-H]-	1.862	1.00	2	C18	Organoheterocyclic compounds	Imidazopyrimidines	Purines and purine derivatives	"69-93-2"	HMDB0000289	C00366	map00230;map01100;map01120;map04976	-	-	OC=1N=C(O)C=2N=C(O)NC2N1	LEHOTFFKMJEONL-UHFFFAOYSA-N	2.34379e+09	2.89134e+09	2.16103e+09	2.15428e+09	2.56485e+09	2.42022e+09	2.47337e+09	1.84364e+09	2.08334e+09	1.69792e+09	1.86116e+09	9.05441e+08	1.86638e+09	1.89469e+09	1.81928e+09
Com_3306_neg	3-Hydroxyphenylaceitic acid sulfate	N	C8H8O6S	232.004	230.997	0.19587	[M-H]-	5.057	0.70	2	C18	Organic acids and derivatives	Organic sulfuric acids and derivatives	Arylsulfates	-	-	-	-	-	-	O=C(O)CC=1C=CC=C(OS(=O)(=O)O)C1	VBCLPDSIELLWDI-UHFFFAOYSA-N	2.01494e+07	2.1108e+07	2.12156e+07	1.97866e+07	1.89528e+07	1.97337e+07	1.82072e+07	1.96659e+07	2.31286e+07	1.8423e+07	2.06062e+07	2.11498e+07	1.67895e+07	1.57713e+07	1.66777e+07
Com_3437_neg	trans-4-Hydroxycinnamic acid sulfate	N	C9H8O6S	244.004	242.997	0.10678	[M-H]-	5.244	0.58	2	C18	Phenylpropanoids and polyketides	Cinnamic acids and derivatives	Cinnamic acids	-	-	-	-	-	-	O=C(O)C=CC1=CC=C(OS(=O)(=O)O)C=C1	OYDCCWNLILCHDJ-ZZXKWVIFSA-N	5.96476e+06	7.05637e+06	8.12867e+06	5.03193e+06	4.49079e+06	5.08056e+06	4.10119e+07	4.22097e+07	4.09088e+07	3.99278e+07	4.05976e+07	4.8295e+07	2.27683e+07	2.2168e+07	2.10104e+07
Com_3103_neg	2-Hydroxybenzoic acid sulfate	N	C7H6O6S	217.989	216.981	0.16137	[M-H]-	4.975	0.84	2	C18	Organic acids and derivatives	Organic sulfuric acids and derivatives	Arylsulfates	-	-	-	-	-	-	O=C(O)C=1C=CC=CC1OS(=O)(=O)O	MOODSJOROWROTO-UHFFFAOYSA-N	2.12033e+07	1.58073e+07	1.8923e+07	1.61075e+07	1.51379e+07	2.52315e+07	5.7563e+07	6.54275e+07	7.70989e+07	7.01974e+07	6.44909e+07	7.73382e+07	3.2762e+07	3.02934e+07	3.20582e+07
Com_5573_neg	FAHFA 36:4	N	C36H62O4	558.465	557.458	1.38512	[M-H]-	11.702	0.74	2	C18	Lipids and lipid-like molecules	Fatty Acyls	Fatty acids and conjugates	-	-	-	-	-	-	O=C(O)CCCCCCC(OC(=O)CCCCCCCC=CCC=CCC=CCC)C=CCCCCCCCC	LVSDTHYODIMZIS-ZDMOZKBQNA-N	2.5933e+08	1.11595e+08	5.51438e+07	1.15401e+08	1.16907e+08	3.69962e+08	8.74509e+07	3.29485e+07	3.09963e+07	5.30985e+07	3.34243e+07	8.17028e+07	1.89055e+08	2.19104e+08	1.89578e+08
Com_5530_neg	FAHFA 34:2	N	C34H62O4	534.465	533.455	4.09	[M-H]-	10.104	0.58	2	C18	Lipids and lipid-like molecules	Fatty Acyls	Fatty acids and conjugates	-	-	-	-	-	-	O=C(O)CCCCCCC(OC(=O)CCCCCCCC=CCCCCCC)C=CCCCCCCCC	WJXRBROVUKILHI-NEIAKXAXNA-N	5.99744e+06	3.39503e+06	5.21948e+06	7.95153e+06	1.89435e+07	3.37507e+06	7.41928e+06	8.85502e+06	5.74601e+06	7.26625e+06	9.67797e+06	3.4145e+06	9.43287e+06	9.76581e+06	1.69876e+07
Com_5591_neg	FAHFA 36:1	N	C36H68O4	564.512	563.505	0.52828	[M-H]-	10.321	0.58	2	C18	Lipids and lipid-like molecules	Fatty Acyls	Fatty acids and conjugates	-	-	-	-	-	-	O=C(O)CCCCCCCC(OC(=O)CCCCCCCC=CCCCCCCCC)CCCCCCCCC	PGKKGBQMNNEIHV-PFONDFGANA-N	9.77817e+06	5.84398e+06	1.08901e+07	2.21535e+07	5.4356e+07	6.66374e+06	1.02691e+07	6.40329e+06	8.30392e+06	2.86897e+07	1.78342e+07	5.68503e+06	3.47441e+07	3.40153e+07	3.5712e+07
Com_2762_neg	3-Hydroxy-2-naphthoic acid	N	C11H8O3	188.047	187.042	9.4051	[M-H]-	1.487	0.60	2	C18	Benzenoids	Naphthalenes	Naphthalenecarboxylic acids and derivatives	"92-70-6"	-	C16212	map00624;map01120	-	7104	O=C(O)C1=CC=2C=CC=CC2C=C1O	ALKYHXVLJMQRLQ-UHFFFAOYSA-N	5.47274e+07	8.83437e+07	7.56917e+06	7.67865e+07	7.56415e+07	4.24493e+07	1.18231e+08	1.24574e+08	1.18737e+08	1.01892e+08	1.20108e+08	1.21836e+08	1.70337e+08	1.82443e+08	1.67887e+08
Com_4606_neg	Bexarotene	N	C24H28O2	348.209	347.199	6.9512	[M-H]-	6.711	0.60	2	C18	Lipids and lipid-like molecules	Prenol lipids	Retinoids	"166175-31-1"	HMDB0014452	D03106	-	-	82146	O=C(O)C1=CC=C(C=C1)C(=C)C=2C=C3C(=CC2C)C(C)(C)CCC3(C)C	NAVMQTYZDKMPEU-UHFFFAOYSA-N	1.06249e+07	1.20616e+07	1.49557e+07	1.48451e+07	8.25559e+06	1.1125e+07	1.4358e+07	1.44863e+07	1.52795e+07	1.6973e+07	2.42702e+07	1.47262e+07	1.34919e+07	1.35248e+07	1.29381e+07
Com_4633_neg	Oleyl sarcosine	N	C21H39NO3	353.293	352.286	0.23748	[M-H]-	9.557	0.70	2	C18	Organic acids and derivatives	Carboxylic acids and derivatives	Amino acids, peptides, and analogues	"110-25-8"	-	-	-	-	6912870	O=C(O)CN(C(=O)CCCCCCCC=CCCCCCCCC)C	DIOYAVUHUXAUPX-KHPPLWFESA-N	1.14032e+06	1.44836e+06	1.18515e+06	1.83027e+06	3.73095e+06	1.33319e+06	2.10943e+06	1.11981e+06	1.50488e+06	1.18052e+06	1.75849e+06	1.43402e+06	3.06999e+06	3.1121e+06	3.06453e+06
Com_2735_neg	Ecgonine	N	C9H15NO3	185.105	184.098	0.44479	[M-H]-	5.134	0.60	2	C18	Alkaloids and derivatives	Tropane alkaloids	-	-	HMDB0006548	C10858	map00960	-	-	O=C(O)C1C(O)CC2N(C)C1CC2	PHMBVCPLDPDESM-FKSUSPILSA-N	1.35696e+06	1.18149e+06	1.82569e+06	1.35207e+06	1.53659e+06	1.46923e+06	930311	811941	1.00204e+06	766246	947438	1.12518e+06	1.11634e+06	1.20524e+06	1.11573e+06
Com_2167_neg	1-AMINOCYCLOPROPANE-1-CARBOXYLATE	N	C4H7NO2	101.048	100.04	0.38858	[M-H]-	2.602	0.70	2	C18	Organic acids and derivatives	Carboxylic acids and derivatives	Amino acids, peptides, and analogues	-	HMDB0036458	C01234	map00270;map01060;map01070;map01100;map01110	-	-	O=C(O)C1(N)CC1	PAJPWUMXBYXFCZ-UHFFFAOYSA-N	6.75101e+06	2.12102e+07	1.17242e+07	1.46462e+07	1.2218e+07	8.60615e+06	1.03653e+07	1.23956e+07	1.209e+07	6.77899e+06	1.46932e+07	8.46004e+06	6.86982e+06	1.04989e+07	7.39545e+06
Com_2713_neg	4-PYRIDOXATE	N	C8H9NO4	183.053	182.046	0.1107	[M-H]-	2.87	0.93	2	C18	Organoheterocyclic compounds	Pyridines and derivatives	Pyridinecarboxylic acids and derivatives	-	HMDB0000017	C00847	map00750;map01100;map01120	-	-	O=C(O)C1=C(O)C(=NC=C1CO)C	HXACOUQIXZGNBF-UHFFFAOYSA-N	3.40278e+07	3.29797e+07	2.65608e+07	3.03057e+07	1.99465e+07	3.78493e+07	1.70337e+07	3.31889e+07	3.80173e+07	1.55094e+07	2.1147e+07	2.21543e+07	2.15061e+07	2.26568e+07	2.26632e+07
Com_5292_neg	Perfluorononanoic acid	N	C9HF17O2	463.971	462.963	0.13	[M-H]-	6.898	0.75	2	C18	Organohalogen compounds	Alkyl halides	Alkyl fluorides	"375-95-1"	-	-	-	-	67821	O=C(O)C(F)(F)C(F)(F)C(F)(F)C(F)(F)C(F)(F)C(F)(F)C(F)(F)C(F)(F)F	UZUFPBIDKMEQEQ-UHFFFAOYSA-N	5.84386e+07	4.03229e+07	4.54848e+07	4.08625e+07	4.49543e+07	4.36255e+07	3.84248e+07	3.52771e+07	2.92203e+07	2.5295e+07	2.56157e+07	2.9607e+07	2.49063e+07	2.50234e+07	2.37792e+07
Com_5214_neg	Picrolichenic acid	N	C25H30O7	442.199	441.191	0.91815	[M-H]-	6.483	0.50	2	C18	Benzenoids	Benzene and substituted derivatives	Benzoic acids and derivatives	-	-	-	-	-	-	O=C(O)C1=C(O)C=C2OC(=O)C3(C(OC)=CC(=O)C=C3CCCCC)C2=C1CCCCC	LOGCRVAWKCZXQM-UHFFFAOYSA-N	9.03621e+06	2.49185e+07	2.47013e+08	1.65541e+07	1.32635e+07	1.4836e+07	1.88082e+07	1.82531e+07	9.77593e+06	1.0358e+07	6.31798e+07	7.79844e+06	1.99621e+07	2.3847e+07	2.06185e+07
Com_4127_neg	Mycosporine glutaminol	N	C13H22N2O6	302.148	301.14	0.4158	[M-H]-	5.554	0.53	2	C18	Organic oxygen compounds	Organooxygen compounds	Carbonyl compounds	-	-	-	-	-	-	O=C1C(OC)=C(NC(CO)CCC(=N)O)CC(O)(CO)C1	BVWBDCIYHWDCRQ-UHFFFAOYSA-N	7.22295e+06	4.97221e+06	8.29513e+06	7.42913e+06	7.50829e+06	8.12823e+06	6.71512e+06	7.1619e+06	7.46069e+06	5.90404e+06	7.11577e+06	7.69796e+06	7.48096e+06	7.79967e+06	4.32025e+06
Com_4535_neg	9-Phenyl-1-(2,4,6-trihydroxyphenyl)-1-nonanone	N	C21H26O4	342.183	341.179	9.84371	[M-H]-	6.729	0.56	2	C18	Organic oxygen compounds	Organooxygen compounds	Carbonyl compounds	-	-	-	-	-	-	O=C(C=1C(O)=CC(O)=CC1O)CCCCCCCCC=2C=CC=CC2	OOGZWXIAHJKVAH-UHFFFAOYSA-N	4.58072e+07	3.23388e+07	5.04254e+07	4.57762e+07	5.27581e+07	3.14886e+07	5.63625e+07	3.10667e+07	3.4495e+07	2.85187e+07	3.51376e+07	4.64654e+07	3.68781e+07	3.63951e+07	3.61032e+07
Com_2773_neg	NALPHA-ACETYL-L-LYSINE	N	C8H16N2O3	188.116	187.109	0.7146	[M-H]-	5.884	0.85	2	C18	Organic acids and derivatives	Carboxylic acids and derivatives	Amino acids, peptides, and analogues	-	HMDB0000446	-	-	-	-	O=C(NC(C(=O)O)CCCCN)C	VEYYWZRYIYDQJM-ZETCQYMHSA-N	5.87553e+07	6.40925e+07	6.06873e+07	9.75318e+07	5.09335e+07	1.09514e+08	5.3432e+07	5.60566e+07	5.79907e+07	4.44868e+07	5.07966e+07	5.62228e+07	5.31819e+07	5.44891e+07	5.46081e+07
Com_4027_neg	Tetradecylsulfate	N	C14H30O4S	294.186	293.179	0.68657	[M-H]-	8.391	0.89	2	C18	Organic acids and derivatives	Organic sulfuric acids and derivatives	Sulfuric acid esters	"4754-44-3"	-	-	-	-	5248	O=S(=O)(O)OCCCCCCCCCCCCCC	URLJMZWTXZTZRR-UHFFFAOYSA-N	1.34311e+09	8.58548e+08	1.48681e+09	1.37249e+09	1.60464e+09	8.20871e+08	1.57004e+09	1.03503e+09	9.15818e+08	7.34548e+08	9.66788e+08	1.24228e+09	1.09087e+09	1.12202e+09	1.05557e+09
Com_2896_neg	IQ	N	C11H10N4	198.091	197.082	6.65899	[M-H]-	6.095	0.60	2	C18	Organoheterocyclic compounds	Quinolines and derivatives	-	"76180-96-6"	HMDB0029706	C19180	map05204	-	53462	N=C1NC=2C3=CC=CN=C3C=CC2N1C	ARZWATDYIYAUTA-UHFFFAOYSA-N	1.21782e+07	1.80348e+07	2.11553e+07	1.18232e+07	1.09618e+07	4.95493e+06	4.88213e+06	7.24195e+06	2.61891e+07	8.88288e+06	2.23714e+07	1.94922e+07	1.27574e+07	1.257e+07	1.16735e+07
Com_5654_neg	Neobonaspectin B	N	C34H44O9	596.299	595.289	3.60812	[M-H]-	7.938	0.87	2	C18	Lignans, neolignans and related compounds	-	-	-	-	-	-	-	-	CC=CC1=CC(=C(C(=C1)OC)OC(C)CC2=CC(=C(C(=C2)OC)OC(C)CC3=CC(=C(C(=C3)OC)OC)OC)OC)OC	BNSPYHAAXNQEMW-VAWYXSNFSA-N	1.07295e+07	5.87796e+06	3.24284e+06	9.67843e+06	4.35898e+06	4.4613e+06	4.4872e+06	6.69254e+06	3.08306e+06	1.64313e+07	5.00956e+06	4.17244e+06	4.46452e+06	5.22588e+06	4.62595e+06
Com_5567_neg	Chaetoglobosin M	N	C34H40N2O5	556.294	555.285	2.99278	[M-H]-	8.781	0.80	2	C18	Alkaloids and derivatives	Cytochalasans	Chaetoglobosins	-	-	-	-	-	-	CCC1C2C(NC(=O)C23C(C=CCC(C=C(C(=O)C(=O)CCC3=O)C)C)C4C1(O4)C)C(C)C5=CNC6=CC=CC=C65	LUGZLGYIMRDLBT-XRGXHHQQSA-N	950327	840752	2.9484e+06	1.26468e+06	1.068e+06	167025	1.18194e+06	1.08849e+06	725366	1.22997e+06	3.1188e+06	428832	2.2925e+06	2.17355e+06	1.90789e+06
Com_5435_neg	Mucronine B	N	C28H36N4O4	492.274	491.266	1.05294	[M-H]-	7.06	0.63	2	C18	Organic acids and derivatives	Carboxylic acids and derivatives	Amino acids, peptides, and analogues	-	-	C10010	-	-	-	CCC(C)C1C(=O)NC(C(=O)NC=CC2=CC(=C(C=C2)OC)CC(C(=O)N1)NC)CC3=CC=CC=C3	HBLUGHSSFJXCOA-DEYBTNLMSA-N	2.33735e+06	3.40989e+06	7.59323e+06	2.434e+06	6.73587e+06	5.56958e+06	8.20992e+06	4.14e+06	6.9442e+06	1.3014e+06	7.48591e+06	1.04499e+07	6.50259e+06	5.37151e+06	6.14852e+06
Com_5369_neg	LysoPE(18:2w6/0:0)	N	C23H44NO7P	477.286	476.279	0.67436	[M-H]-	8.776	0.96	2	C18	Lipids and lipid-like molecules	Glycerophospholipids	Glycerophosphoethanolamines	-	HMDB0011507	-	-	LMGP02050011	-	CCCCCC=CCC=CCCCCCCCC(=O)OCC(COP(=O)(O)OCCN)O	DBHKHNGBVGWQJE-USWSLJGRSA-N	3.05877e+07	2.82642e+07	2.34547e+07	3.48662e+07	4.37068e+07	4.71932e+07	6.36133e+07	6.33847e+07	4.61297e+07	5.55659e+07	6.85392e+07	6.04589e+07	4.71558e+07	4.1402e+07	3.82351e+07
Com_4735_neg	Ser Ile Phe	N	C18H27N3O5	365.195	364.188	0.04405	[M-H]-	5.64	0.91	2	C18	Organic acids and derivatives	Carboxylic acids and derivatives	Amino acids, peptides, and analogues	-	-	-	-	-	-	CCC(C)C(C(=O)NC(CC1=CC=CC=C1)C(=O)O)NC(=O)C(CO)N	LWMQRHDTXHQQOV-MXAVVETBSA-N	1.35937e+06	1.08407e+06	1.2457e+06	1.9369e+06	1.08166e+06	682026	1.26375e+07	1.3794e+07	5.04685e+06	1.45041e+07	1.05564e+07	9.53722e+06	6.70438e+06	7.06409e+06	6.66656e+06
Com_4133_neg	Koninginin G	N	C16H30O5	302.209	301.202	0.16827	[M-H]-	6.27	0.80	2	C18	Organoheterocyclic compounds	Benzopyrans	-	-	-	-	-	-	-	CCCCCCC(C1CCC2C(CCC(C2(O1)O)O)O)O	PLZAVOYXRMPNBF-LGFJLYTPSA-N	3.03647e+08	3.22994e+08	3.37373e+08	2.59585e+08	2.34909e+08	2.62922e+08	7.30889e+07	1.06847e+08	1.20185e+08	8.8487e+07	8.74517e+07	8.58552e+07	1.82342e+08	1.79876e+08	1.72768e+08
Com_3739_neg	Pectinolide B	N	C14H20O5	268.131	267.123	2.18565	[M-H]-	6.307	0.74	2	C18	Organoheterocyclic compounds	Pyrans	Pyranones and derivatives	-	-	-	-	-	-	CCCCC(C=CC1C(C=CC(=O)O1)OC(=O)C)O	ZBODODUGQIYKMF-MGTGEQGZSA-N	4.69556e+06	4.90321e+06	4.31118e+06	4.07045e+06	3.85733e+06	3.61209e+06	3.19726e+06	5.08791e+06	4.04515e+06	4.11297e+06	4.67928e+06	4.52706e+06	4.2147e+06	3.97637e+06	4.29746e+06
Com_3625_neg	TETRADECANEDIOIC ACID	N	C14H26O4	258.183	257.176	0.49594	[M-H]-	6.38	0.69	2	C18	Lipids and lipid-like molecules	Fatty Acyls	Fatty acids and conjugates	"821-38-5"	HMDB0000872	-	-	LMFA01170018	-	C(CCCCCCC(=O)O)CCCCCC(=O)O	HQHCYKULIHKCEB-UHFFFAOYSA-N	5.36876e+08	5.27952e+08	5.98204e+08	5.1124e+08	5.07341e+08	5.27809e+08	3.62883e+08	2.78736e+08	3.14588e+08	2.63797e+08	3.65314e+08	2.73225e+08	3.70423e+08	3.72352e+08	3.59839e+08
Com_2945_neg	11-Hydroxyundecanoic acid	N	C11H22O3	202.157	201.149	0.42518	[M-H]-	6.836	0.65	2	C18	Organic acids and derivatives	Hydroxy acids and derivatives	Medium-chain hydroxy acids and derivatives	"3669-80-5"	-	-	-	LMFA01050035	-	C(CCCCCO)CCCCC(=O)O	KNRCBASNXNXUQQ-UHFFFAOYSA-N	4.88541e+06	4.70645e+06	5.29388e+06	4.25296e+06	6.20492e+06	4.65883e+06	4.98855e+06	3.5818e+06	4.34882e+06	3.44118e+06	4.19854e+06	4.98251e+06	4.46728e+06	4.71292e+06	2.66256e+06
Com_2450_neg	1,8-Cineole	N	C10H18O	154.136	153.128	0.14576	[M-H]-	6.255	0.66	2	C18	Organoheterocyclic compounds	Oxanes	-	-	HMDB0004472	C09844	map00902;map01110;map04750	LMPR0102090019	-	CC1(C2CCC(O1)(CC2)C)C	WEEGYLXZBRQIMU-UHFFFAOYSA-N	3.5583e+06	3.75097e+06	3.49894e+06	3.38822e+06	3.02201e+06	3.84587e+06	3.19808e+06	4.4776e+06	3.90207e+06	3.49262e+06	3.30194e+06	3.43569e+06	3.32831e+06	3.42472e+06	3.20704e+06
Com_2308_neg	4-Methylbenzoate	N	C8H7O2-	135.045	134.037	0.15411	[M-H]-	5.637	0.56	2	C18	Benzenoids	Benzene and substituted derivatives	Benzoic acids and derivatives	-	HMDB0029635	-	-	-	-	CC1=CC=C(C=C1)C(=O)[O-]	LPNBBFKOUUSUDB-UHFFFAOYSA-M	458945	2.40133e+06	660341	571502	256850	656848	9.36537e+06	1.21508e+07	1.27781e+07	1.02553e+07	9.74974e+06	1.09828e+07	6.12952e+06	6.37372e+06	5.75871e+06
Com_5784_neg	Quercetin 3-(2R-apiosylrutinoside)	N	C32H38O20	742.196	741.189	1.04751	[M-H]-	5.435	0.92	2	C18	Phenylpropanoids and polyketides	Flavonoids	Flavonoid glycosides	-	-	-	-	LMPK12112106	-	CC1C(C(C(C(O1)OCC2C(C(C(C(O2)OC3=C(OC4=CC(=CC(=C4C3=O)O)O)C5=CC(=C(C=C5)O)O)O)O)O)OC6C(C(CO6)(CO)O)O)O)O	KZJQLAODESHSCC-LCGCZILPSA-N	3.40996e+07	3.60627e+07	3.28375e+07	2.42397e+07	3.03634e+07	1.99311e+07	3.89855e+07	3.68784e+07	2.36301e+07	3.7057e+07	2.96284e+07	2.99229e+07	3.30504e+07	3.20386e+07	3.23876e+07
Com_5524_neg	L-olivosyl-erythronolide B	N	C27H48O10	532.325	531.317	0.67558	[M-H]-	9.008	0.54	2	C18	Phenylpropanoids and polyketides	Macrolides and analogues	-	-	-	-	-	-	-	CCC1C(C(C(C(=O)C(CC(C(C(C(C(C(=O)O1)C)OC2CC(C(C(O2)C)O)O)C)O)(C)O)C)C)O)C	CZYMLHVRCKEDAU-CELNTJITSA-N	146156	736181	499292	607655	186753	206009	1.1258e+06	436740	418945	423377	813906	491338	411029	332836	254228
Com_5523_neg	Kukoamine A	N	C28H42N4O6	530.31	529.306	4.87973	[M-H]-	8.28	0.72	2	C18	Benzenoids	Phenols	Benzenediols	"75288-96-9"	HMDB0030392	C17615	-	-	-	C1=CC(=C(C=C1CCC(=O)NCCCNCCCCNCCCNC(=O)CCC2=CC(=C(C=C2)O)O)O)O	IOLDDENZPBFBHV-UHFFFAOYSA-N	6.82801e+07	4.69726e+07	7.36533e+07	6.47841e+07	7.16777e+07	4.90551e+07	7.1635e+07	5.01107e+07	4.30417e+07	3.66665e+07	3.82264e+07	5.82817e+07	5.2213e+07	5.12734e+07	4.99356e+07
Com_4977_neg	Cinncassiol E	N	C20H30O8	398.194	397.187	0.32991	[M-H]-	5.564	0.84	2	C18	Lipids and lipid-like molecules	Prenol lipids	Sesquiterpenoids	-	HMDB0036857	C17659	-	-	-	CC1CCC2(C1(C3(C4(C5(C(O3)(C6C2(C4(CC6(O5)C(C)C)O)C)O)C)O)O)O)O	KFWCNRCQYZWAFT-DEOAXKMISA-N	2.42678e+07	2.87437e+07	2.69547e+07	2.39046e+07	2.24304e+07	2.48783e+07	2.10449e+07	2.31526e+07	2.78004e+07	2.2686e+07	2.50784e+07	2.51867e+07	2.24211e+07	2.27016e+07	2.19633e+07
Com_4561_neg	Gallicynoic acid F	N	C18H32O6	344.22	343.213	0.1294	[M-H]-	5.946	0.84	2	C18	Lipids and lipid-like molecules	Fatty Acyls	Fatty acids and conjugates	-	-	-	-	LMFA01050573	-	CCCCC(C#CC(C(C(CCCCCCCC(=O)O)O)O)O)O	DTCUTCQYZMBUDK-UHFFFAOYSA-N	1.36907e+09	1.30734e+09	1.19955e+09	1.12146e+09	9.91489e+08	1.21071e+09	9.28736e+08	1.2481e+09	1.3401e+09	1.0982e+09	1.13758e+09	1.1306e+09	1.08855e+09	1.1008e+09	1.07755e+09
Com_4407_neg	Albocycline M-6	N	C18H30O5	326.209	325.202	0.74284	[M-H]-	6.234	0.64	2	C18	Phenylpropanoids and polyketides	Macrolides and analogues	-	-	-	-	-	-	-	CC1CC(C=C(C(C=CC(CCC(=O)OC1C)(C)O)OC)C)O	OQBWAWZWLOIZFL-VJTQDIFFSA-N	3.04732e+08	9.04002e+08	2.63479e+08	2.828e+08	2.86732e+08	2.51957e+08	2.09316e+08	2.51643e+08	2.50737e+08	2.24056e+08	2.57802e+08	2.42672e+08	2.43142e+08	2.44394e+08	2.38566e+08
Com_4387_neg	Hynapene A	N	C18H28O5	324.194	323.187	0.93896	[M-H]-	6.696	0.68	2	C18	Lipids and lipid-like molecules	Fatty Acyls	Fatty acids and conjugates	-	-	-	-	-	-	CC1CC(C2C(C1)C(C(C(C2(C=CC=CC(=O)O)O)C)O)O)C	NAXMPIYZDKZMMN-YDFGWWAZSA-N	1.44655e+08	1.3035e+08	1.22257e+08	1.35664e+08	1.32846e+08	1.22806e+08	1.21493e+08	1.35051e+08	1.28106e+08	1.00838e+08	1.34559e+08	1.24936e+08	1.12916e+08	1.0723e+08	1.00989e+08
Com_4208_neg	12-sulfooxy-9,10-dihydrojasmonic acid	N	C12H20O7S	308.093	307.086	0.21179	[M-H]-	5.662	0.75	2	C18	Lipids and lipid-like molecules	Fatty Acyls	Lineolic acids and derivatives	-	-	-	-	-	121232650	C1CC(=O)C(C1CC(=O)O)CCCCCOS(=O)(=O)O	CJUJDLFIAYZPPV-NXEZZACHSA-N	2.51995e+07	3.03209e+07	2.703e+07	2.42152e+07	2.2305e+07	7.29596e+07	2.39405e+07	2.89998e+07	3.50747e+07	4.39586e+07	3.3396e+07	2.51081e+07	3.16913e+07	3.15345e+07	3.13928e+07
Com_3962_neg	10,16-Dihydroxy-hexadecanoate	N	C16H32O4	288.23	287.223	0.4085	[M-H]-	6.442	0.77	2	C18	Lipids and lipid-like molecules	Fatty Acyls	Fatty acids and conjugates	-	-	-	-	-	-	C(CCCCC(=O)O)CCCC(CCCCCCO)O	VJZBXAQGWLMYMS-HNNXBMFYSA-N	2.89869e+07	2.7346e+07	2.73259e+07	2.82672e+07	2.73375e+07	2.69303e+07	3.59653e+07	3.19421e+07	3.35093e+07	3.14072e+07	3.31529e+07	3.75571e+07	3.13317e+07	3.16833e+07	3.06384e+07
Com_3914_neg	Carolenalol	N	C15H22O5	282.147	281.139	0.02526	[M-H]-	5.529	0.94	2	C18	Organoheterocyclic compounds	Lactones	Gamma butyrolactones	-	-	-	-	-	-	CC1C2CC3C(=C(C(C2OC1=O)O)C)CC(C3(C)O)O	DSOLHSWKROBKSB-HPUSRABXSA-N	5.1674e+07	3.63927e+07	4.45647e+07	3.30556e+07	3.69518e+07	3.8159e+07	2.30418e+07	2.31851e+07	2.93104e+07	2.63256e+07	2.45289e+07	2.82409e+07	2.79517e+07	3.26406e+07	2.99074e+07
Com_3878_neg	Fissoldhimine	N	C14H22N4O2	278.174	277.167	0.33838	[M-H]-	6.133	0.55	2	C18	Organoheterocyclic compounds	Pyrrolopyrimidines	-	-	-	-	-	-	-	CCCC1N2C3C(CCN3C(=N)O1)C4CCCN4C2=O	IKMGOIWAYGIDQL-KKOKHZNYSA-N	930929	214371	596644	837131	90528	463004	633691	978043	860469	752088	790482	867014	727901	554730	644293
Com_3691_neg	Dimethylthiambutene	N	C14H17NS2	263.08	262.072	3.7952	[M-H]-	5.727	0.86	2	C18	Organoheterocyclic compounds	Heteroaromatic compounds	-	"524-84-5"	HMDB0061719	-	-	-	-	CC(C=C(C1=CC=CS1)C2=CC=CS2)N(C)C	CANBGVXYBPOLRR-UHFFFAOYSA-N	2.88875e+07	3.11965e+07	2.23694e+07	2.51797e+07	1.93962e+07	2.48292e+07	1.92438e+07	2.79938e+07	2.69163e+07	2.63472e+07	2.66081e+07	1.96103e+07	2.16112e+07	2.14257e+07	2.30012e+07
Com_3588_neg	N-Acetoxy-IQ	N	C13H12N4O2	256.096	255.087	5.85549	[M-H]-	5.876	0.56	2	C18	Organoheterocyclic compounds	Quinolines and derivatives	-	-	-	C20290	map05204	-	-	CC(=O)ONC1=NC2=C(N1C)C=CC3=C2C=CC=N3	ZNLLBBZONQYLII-UHFFFAOYSA-N	9.0192e+06	1.19893e+07	9.14856e+06	8.76495e+06	7.64656e+06	2.00721e+06	7.5832e+06	1.12433e+07	1.87545e+07	8.7455e+06	9.52446e+06	9.54456e+06	8.48124e+06	7.6771e+06	7.54176e+06
Com_3687_neg	Triethylene glycol diglycidyl ether	N	C12H22O6	262.142	261.134	0.38873	[M-H]-	5.683	0.75	2	C18	Organoheterocyclic compounds	Epoxides	-	-	-	C19537	-	-	-	C1C(O1)COCCOCCOCCOCC2CO2	UMILHIMHKXVDGH-UHFFFAOYSA-N	1.86855e+08	2.07376e+08	1.89149e+08	1.67328e+08	1.54941e+08	1.82745e+08	1.50231e+08	1.71717e+08	1.80707e+08	1.59778e+08	1.60754e+08	1.86125e+08	1.59748e+08	1.62644e+08	1.61439e+08
Com_3423_neg	Phaeofuran B	N	C12H18O5	242.115	241.108	0.0393	[M-H]-	5.792	0.65	2	C18	Organoheterocyclic compounds	Dihydrofurans	-	-	-	-	-	-	-	CCCC(C1C2=C(CO1)C(C3C(C2O)O3)O)O	SRPYFEBUZUGTPY-UARVUDJCSA-N	2.47161e+08	2.08738e+08	1.65575e+08	1.52826e+08	2.03528e+08	2.41338e+08	1.64447e+08	1.39213e+08	2.07112e+08	9.41136e+07	2.0474e+08	2.16918e+08	1.13495e+08	1.12331e+08	1.03378e+08
Com_3074_neg	Putaminoxin E	N	C12H22O3	214.157	213.15	0.22761	[M-H]-	6.402	0.74	2	C18	Organoheterocyclic compounds	Lactones	-	-	-	-	-	-	-	CCCC1CCCC(CCCC(=O)O1)O	PPXGPMYYKWZILB-VUWPPUDQSA-N	1.23077e+07	1.12009e+07	7.67046e+06	1.13462e+07	1.11255e+07	1.14673e+07	1.19588e+07	1.20981e+07	1.29367e+07	8.12513e+06	8.03812e+06	8.76907e+06	8.40132e+06	8.35828e+06	8.35628e+06
Com_3085_neg	Decarestrictine D	N	C10H16O5	216.1	215.092	0.17865	[M-H]-	5.542	0.83	2	C18	Organoheterocyclic compounds	Oxocins	-	-	-	-	-	-	-	CC1CC(C=CC(C(CC(=O)O1)O)O)O	HWMMWMJBUOCCFZ-OJIZAPILSA-N	3.76352e+07	3.9022e+07	4.49399e+07	3.52296e+07	3.99111e+07	3.98798e+07	3.41046e+07	3.16114e+07	2.8313e+07	3.47675e+07	2.97623e+07	3.63683e+07	3.36753e+07	3.86821e+07	3.76063e+07
Com_2970_neg	(3E)-3,7-Dimethyl-3-octene-1,2,6,7-tetrol	N	C10H20O4	204.136	203.129	0.31079	[M-H]-	5.759	0.71	2	C18	Lipids and lipid-like molecules	Fatty Acyls	Fatty alcohols	-	HMDB0035133	-	-	-	-	CC(=CCC(C(C)(C)O)O)C(CO)O	QJGNMNVVLILWRD-QPJJXVBHSA-N	1.83137e+08	1.60456e+08	1.85177e+08	1.86132e+08	1.71253e+08	1.85352e+08	8.65397e+07	8.94427e+07	1.10033e+08	9.02705e+07	9.29331e+07	1.19911e+08	1.39357e+08	1.38331e+08	1.35146e+08
Com_5241_neg	Suvorexant	N	C23H23ClN6O2	450.157	449.148	3.66226	[M-H]-	5.567	0.52	2	C18	Benzenoids	Benzene and substituted derivatives	Toluenes	-	HMDB0258640	-	-	-	-	CC1CCN(CCN1C(=O)C2=C(C=CC(=C2)C)N3N=CC=N3)C4=NC5=C(O4)C=CC(=C5)Cl	JYTNQNCOQXFQPK-MRXNPFEDSA-N	1.25241e+07	3.55976e+07	2.30656e+07	1.54543e+07	1.99432e+07	1.8491e+07	1.68522e+07	2.11201e+07	2.79611e+07	2.38586e+07	2.15245e+07	2.15259e+07	2.12343e+07	2.15567e+07	2.09027e+07
Com_4797_neg	Cycloshermilamine D	N	C21H16N4OS	372.104	371.099	4.29469	[M-H]-	5.537	0.87	2	C18	Organoheterocyclic compounds	Quinolines and derivatives	Benzoquinolines	-	-	-	-	-	-	CN(C)C1=CC2=C3N1C4=CC=CC=C4C5=C3C(=NC=C5)C6=C2SCC(=O)N6	GPZYPHQBECMNGO-UHFFFAOYSA-N	1.64723e+07	1.8054e+07	1.0841e+07	1.38195e+07	1.1243e+07	1.31806e+07	1.03603e+07	1.05587e+07	1.61152e+07	1.11995e+07	1.01357e+07	1.13384e+07	1.2074e+07	1.15237e+07	1.23088e+07
Com_4791_neg	Docosanedioate	N	C22H42O4	370.308	369.301	0.33095	[M-H]-	9.965	0.68	2	C18	Lipids and lipid-like molecules	Fatty Acyls	Fatty acids and conjugates	-	HMDB0304342	C19625	map00073	LMFA01170037	-	C(CCCCCCCCCCC(=O)O)CCCCCCCCCC(=O)O	DGXRZJSPDXZJFG-UHFFFAOYSA-N	2.80768e+07	4.98684e+06	1.67418e+07	1.87358e+07	5.1894e+07	2.18349e+07	1.32367e+07	1.53384e+07	4.19025e+07	1.03937e+07	2.2972e+07	1.05373e+07	5.17755e+07	4.99594e+07	5.42493e+07
Com_4669_neg	2-Oleoylglycerol	N	C21H40O4	356.293	355.285	0.19571	[M-H]-	7.369	0.62	2	C18	Lipids and lipid-like molecules	Glycerolipids	Monoradylglycerols	"3443-84-3"	HMDB0011537	-	-	LMGL01010024	-	CCCCCCCCC=CCCCCCCCC(=O)OC(CO)CO	UPWGQKDVAURUGE-KTKRTIGZSA-N	573971	481840	833748	429268	269340	685961	549352	557416	512038	483747	727958	737660	591058	525436	555535
Com_4220_neg	Corchorifatty acid B	N	C18H28O4	308.199	307.191	0.00711	[M-H]-	6.285	0.68	2	C18	Lipids and lipid-like molecules	Fatty Acyls	Lineolic acids and derivatives	-	HMDB0033243	-	-	-	-	CCC(C=CC=CC=CC(=O)CCCCCCCC(=O)O)O	KLFMLBSZQZVKDC-KDXRDGMUSA-N	1.37829e+08	1.48511e+08	1.097e+08	1.73856e+08	1.27747e+08	1.20664e+08	1.22531e+08	1.25894e+08	1.37517e+08	1.15719e+08	1.55336e+08	1.28172e+08	1.25018e+08	1.25636e+08	1.23706e+08
Com_3673_neg	Tichocarpol A	N	C9H10O7S	262.015	261.007	0.23446	[M-H]-	1.49	0.70	2	C18	Phenylpropanoids and polyketides	Phenylpropanoic acids	-	-	-	-	-	-	-	C1=CC(=CC=C1CC(C(=O)O)OS(=O)(=O)O)O	WXGOORTYNRYLMK-MRVPVSSYSA-N	949171	1.72313e+06	432978	1.52468e+06	1.67187e+06	969624	1.44308e+06	927543	1.22565e+06	726713	1.05185e+06	1.24232e+06	8.0264e+06	7.83079e+06	7.72951e+06
Com_3555_neg	N-Pyruvoyl-5-methoxy-3-hydroxyanthranilate	N	C11H11NO6	253.059	252.051	0.39738	[M-H]-	5.057	0.68	2	C18	Benzenoids	Benzene and substituted derivatives	Benzoic acids and derivatives	-	-	C11467	-	-	-	CC(=O)C(=O)NC1=C(C=C(C=C1O)OC)C(=O)O	WSFRCMOAOXFXOJ-UHFFFAOYSA-N	1.91321e+07	1.84698e+07	1.88794e+07	2.59659e+07	1.45728e+07	2.82227e+07	2.48093e+07	3.3673e+07	3.35708e+07	3.37185e+07	2.16192e+07	2.67424e+07	2.10031e+07	1.35566e+07	2.11083e+07
Com_3496_neg	(3R)-3,13-dihydroxytridecanoic acid	N	C13H26O4	246.183	245.176	0.04045	[M-H]-	6.188	0.53	2	C18	Lipids and lipid-like molecules	Fatty Acyls	Fatty acids and conjugates	-	-	-	-	-	86289864	C(CCCCCO)CCCCC(CC(=O)O)O	QKFYXWQWAMGHHJ-GFCCVEGCSA-N	1.50388e+07	1.29203e+07	1.58517e+07	2.34756e+07	1.3141e+07	1.92854e+07	9.87772e+06	1.25971e+07	1.21526e+07	1.0391e+07	1.02038e+07	1.1887e+07	1.32971e+07	1.2962e+07	1.31371e+07
Com_3084_neg	Botryolide D	N	C10H16O5	216.1	215.092	0.49024	[M-H]-	5.87	0.78	2	C18	Organoheterocyclic compounds	Lactones	-	-	-	-	-	-	-	CC1CC(C(=O)CCC(CC(=O)O1)O)O	YVRSFHGCOSYPMO-YUTBPMSOSA-N	5.11325e+07	7.27564e+07	5.5077e+07	5.11345e+07	3.97062e+07	1.03475e+08	7.73243e+07	5.74765e+07	7.60087e+07	9.7163e+07	5.17983e+07	9.10368e+07	4.32075e+07	5.86594e+07	8.72794e+07
Com_3081_neg	cis-(Homo)3-aconitate	N	C9H12O6	216.063	215.056	0.1069	[M-H]-	5.307	0.62	2	C18	Organic acids and derivatives	Carboxylic acids and derivatives	Tricarboxylic acids and derivatives	-	-	C20582	map00680;map01100;map01120;map01210	-	-	C(CCC(=O)O)CC(=CC(=O)O)C(=O)O	NGULBISQWGMRGK-WAYWQWQTSA-N	1.35075e+07	1.55232e+07	1.61982e+07	1.39155e+07	1.40703e+07	1.40645e+07	1.26741e+07	1.28145e+07	1.67037e+07	1.36558e+07	1.47282e+07	1.56338e+07	1.28686e+07	1.23077e+07	1.27721e+07
Com_2980_neg	N-Acetyl-D-fucosamine	N	C8H15NO5	205.095	204.088	0.4928	[M-H]-	2.111	0.83	2	C18	Organic oxygen compounds	Organooxygen compounds	Carbohydrates and carbohydrate conjugates	-	-	C15480	-	-	-	CC1C(C(C(C(O1)O)NC(=O)C)O)O	XOCCAGJZGBCJME-IANFNVNHSA-N	1.70719e+07	2.88748e+07	2.01456e+07	1.85064e+07	1.91215e+07	1.96417e+07	1.80643e+07	2.13649e+07	2.29976e+07	1.84598e+07	2.16603e+07	1.08599e+07	1.75898e+07	1.80277e+07	2.31294e+07
Com_2800_neg	Swainsonine N-oxide	N	C8H15NO4	189.1	188.093	0.03885	[M-H]-	4.819	0.65	2	C18	Organoheterocyclic compounds	Indolizidines	-	-	-	-	-	-	-	C1CC(C2C(C(C[N+]2(C1)[O-])O)O)O	WXELLRXNGRTSJY-VARJHODCSA-N	1.12366e+07	2.10548e+07	4.16291e+07	1.04827e+07	1.30284e+07	1.5279e+07	1.49513e+07	1.67145e+07	2.2074e+07	1.61452e+07	1.61897e+07	1.89691e+07	1.61417e+07	1.51219e+07	1.21887e+07
Com_2651_neg	L-Cladinose	N	C8H16O4	176.105	175.098	0.30532	[M-H]-	5.354	0.84	2	C18	Organic oxygen compounds	Organooxygen compounds	Carbonyl compounds	-	-	C11917	-	-	-	CC(C(C(C)(CC=O)OC)O)O	AJSDVNKVGFVAQU-BIIVOSGPSA-N	6.01878e+07	7.63135e+07	7.17017e+07	5.92492e+07	6.9079e+07	6.64946e+07	5.2331e+07	5.8366e+07	6.72739e+07	5.84104e+07	5.66782e+07	5.83451e+07	5.74577e+07	5.97022e+07	5.68186e+07
Com_2582_neg	3-exo-hydroxy-1,8-cineole	N	C10H18O2	170.131	169.123	0.19527	[M-H]-	6.182	0.71	2	C18	Organoheterocyclic compounds	Oxanes	-	-	-	-	-	-	-	CC1(C2CCC(O1)(CC2O)C)C	WHIKIYRWRMRQNK-UHFFFAOYSA-N	1.68121e+07	2.37472e+07	1.22108e+07	1.37448e+07	1.48143e+07	1.44717e+07	2.08537e+07	2.20513e+07	2.12675e+07	2.1419e+07	1.93055e+07	2.0073e+07	1.6673e+07	1.72655e+07	1.66127e+07
Com_2516_neg	beta-Cymaropyranose	N	C7H14O4	162.089	161.082	0.00112	[M-H]-	5.579	0.87	2	C18	Organic oxygen compounds	Organooxygen compounds	Carbohydrates and carbohydrate conjugates	-	-	C08234	-	-	-	CC1C(C(CC(O1)O)OC)O	DBDJCJKVEBFXHG-XZBKPIIZSA-N	7.94503e+07	1.02697e+08	9.15018e+07	7.22716e+07	8.13447e+07	8.74509e+07	7.40277e+07	7.86247e+07	9.26328e+07	8.24214e+07	7.30604e+07	8.2809e+07	7.7903e+07	7.75261e+07	7.49207e+07
Com_2440_neg	4-Nitroanisole	N	C7H7NO3	153.043	152.035	0.10748	[M-H]-	2.895	0.74	2	C18	Benzenoids	Benzene and substituted derivatives	Nitrobenzenes	"100-17-4"	HMDB0246530	C07555	-	-	-	COC1=CC=C(C=C1)[N+](=O)[O-]	BNUHAJGCKIQFGE-UHFFFAOYSA-N	1.66378e+07	1.70466e+07	2.16896e+07	2.44418e+07	1.55558e+07	2.74495e+07	2.2197e+07	2.65726e+07	2.37256e+07	1.80585e+07	2.21594e+07	1.54743e+07	2.21671e+07	2.0328e+07	1.99507e+07
Com_2413_neg	Isogentialutine	N	C9H11NO	149.084	148.077	0.28446	[M-H]-	5.419	0.68	2	C18	Organoheterocyclic compounds	Pyridines and derivatives	-	-	-	-	-	-	-	CC1C(CC2=C1C=NC=C2)O	IOIGOIPHPUCFOB-UHFFFAOYSA-N	1.23908e+07	1.45041e+07	1.52339e+07	1.26609e+07	1.36782e+07	1.40018e+07	1.66718e+07	1.74204e+07	2.21713e+07	1.85896e+07	1.93004e+07	1.88402e+07	1.5005e+07	1.50246e+07	1.60512e+07
Com_2304_neg	1-Deoxy-D-xylulose	N	C5H10O4	134.058	133.051	0.09482	[M-H]-	1.613	0.89	2	C18	Organic oxygen compounds	Organooxygen compounds	Carbohydrates and carbohydrate conjugates	-	HMDB0001292	C06257	-	-	-	CC(=O)C(C(CO)O)O	IGUZJYCAXLYZEE-RFZPGFLSSA-N	3.01841e+07	4.6456e+07	4.61327e+07	3.47608e+07	3.64565e+07	3.17616e+07	2.52377e+07	2.86354e+07	3.06022e+07	2.48746e+07	2.91556e+07	2.97592e+07	3.02632e+07	3.05988e+07	3.04601e+07
Com_2244_neg	Phenylacetaldehyde	N	C8H8O	120.058	119.05	0.56954	[M-H]-	5.242	0.65	2	C18	Benzenoids	Benzene and substituted derivatives	Phenylacetaldehydes	"122-78-1"	HMDB0006236	C00601	map00360;map00643;map01100;map01120	-	-	C1=CC=C(C=C1)CC=O	DTUQWGWMVIHBKE-UHFFFAOYSA-N	2.63224e+07	1.52529e+07	1.94111e+07	1.90019e+07	1.71643e+07	2.50926e+07	1.43707e+07	1.46365e+07	1.539e+07	1.42091e+07	1.38712e+07	1.4884e+07	1.71063e+07	1.64798e+07	1.4213e+07
Com_2269_neg	1-Oxa-2-oxo-3-methylcycloheptane	N	C7H12O2	128.084	127.076	0.26522	[M-H]-	5.817	0.62	2	C18	Organoheterocyclic compounds	Lactones	-	-	-	C10976	-	-	-	CC1CCCCOC1=O	IYBOGQYZTIIPNI-UHFFFAOYSA-N	2.8845e+07	3.77178e+07	3.10522e+07	2.82218e+07	2.97689e+07	3.63544e+07	2.5198e+07	2.78473e+07	2.89462e+07	3.16108e+07	2.72984e+07	3.01856e+07	2.61261e+07	2.61017e+07	3.26636e+07
Com_2733_neg	2'-hydroxypyridoxol	N	C8H11NO4	185.069	184.061	0.1314	[M-H]-	5.11	0.87	2	C18	Organoheterocyclic compounds	Pyridines and derivatives	Hydroxypyridines	-	-	-	-	-	-	C1=C(C(=C(C(=N1)CO)O)CO)CO	FLVIETJQVDUKMQ-UHFFFAOYSA-N	3.28283e+07	2.83883e+07	3.04747e+07	2.97961e+07	3.11381e+07	2.96307e+07	2.18258e+07	2.24063e+07	2.55913e+07	2.24808e+07	2.41274e+07	2.55667e+07	2.62289e+07	2.52295e+07	2.17396e+07
Com_2929_neg	7-Hydroxy-10-deoxyeucommiol	N	C9H14O5	202.084	201.077	0.06987	[M-H]-	5.648	0.81	2	C18	Lipids and lipid-like molecules	Prenol lipids	Monoterpenoids	-	-	-	-	-	-	CC1=C(C(C(C1O)O)CC(=O)O)CO	FJPGIAPDXODWOR-CGMLFGJQSA-N	1.63026e+07	2.10998e+07	1.8699e+07	1.59303e+07	1.53687e+07	1.68816e+07	1.55946e+07	1.69219e+07	1.91087e+07	1.70308e+07	1.63865e+07	1.75517e+07	1.52624e+07	1.60396e+07	1.57892e+07
Com_3012_neg	Epibatidine	N	C11H13ClN2	208.077	207.07	2.33228	[M-H]-	5.504	0.52	2	C18	Alkaloids and derivatives	Epibatidine analogues	-	-	-	C11690	-	-	-	C1CC2C(CC1N2)C3=CN=C(C=C3)Cl	NLPRAJRHRHZCQQ-IVZWLZJFSA-N	1.05917e+07	1.28271e+07	1.0392e+07	9.91524e+06	1.22142e+07	1.20218e+07	1.76055e+06	2.03486e+06	2.36089e+06	1.40985e+06	1.77393e+06	1.8963e+06	5.69501e+06	5.86471e+06	5.73725e+06
Com_3068_neg	2,2'-(3-methylcyclohexane-1,1-diyl)diacetic acid	N	C11H18O4	214.121	213.113	0.0764	[M-H]-	5.811	0.79	2	C18	Organic acids and derivatives	Carboxylic acids and derivatives	Dicarboxylic acids and derivatives	-	-	-	-	-	-	CC1CCCC(C1)(CC(=O)O)CC(=O)O	HJPDHTDUPWGUHP-UHFFFAOYSA-N	4.21899e+07	3.77695e+07	3.52038e+07	3.54303e+07	3.05603e+07	4.12425e+07	4.80137e+07	5.88809e+07	6.05769e+07	4.75681e+07	4.96467e+07	5.44397e+07	4.24575e+07	4.26129e+07	4.22497e+07
Com_3175_neg	6-Acetyl-D-glucose	N	C8H14O7	222.074	221.067	0.51898	[M-H]-	2.216	0.67	2	C18	Organic oxygen compounds	Organooxygen compounds	Carbohydrates and carbohydrate conjugates	-	-	C02655	-	-	-	CC(=O)OCC1C(C(C(C(O1)O)O)O)O	ILLOJQCWUBEHBA-KEWYIRBNSA-N	4.63666e+07	5.00324e+07	2.44303e+07	4.6343e+07	5.32976e+07	2.91346e+07	1.93819e+08	1.2223e+08	1.97277e+08	1.35612e+08	1.68711e+08	1.55244e+08	8.00093e+07	7.89501e+07	7.70431e+07
Com_3191_neg	Foetisulfide A	N	C8H16OS3	224.036	223.028	2.90937	[M-H]-	6.033	0.77	2	C18	Organosulfur compounds	Sulfoxides	-	-	-	-	-	-	-	CCC(C)SSCC=CS(=O)C	MRLXFQWCSNFUCF-FNORWQNLSA-N	3.11493e+07	2.21716e+07	3.20903e+07	2.76428e+07	3.89717e+07	2.94969e+07	3.55449e+07	1.6111e+07	2.08181e+07	2.00238e+07	2.23986e+07	2.8869e+07	2.37076e+07	2.42126e+07	2.41767e+07
Com_3211_neg	2-Amino-2-deoxyisochorismate	N	C10H11NO5	225.064	224.056	0.3627	[M-H]-	5.167	0.59	2	C18	Organic acids and derivatives	Carboxylic acids and derivatives	Dicarboxylic acids and derivatives	-	-	C18054	map00405;map01059;map01100;map01110	-	-	C=C(C(=O)O)OC1C=CC=C(C1N)C(=O)O	OKLGKGPAZUNROU-YUMQZZPRSA-N	8.0923e+06	6.69865e+06	7.63292e+06	6.43451e+06	6.50861e+06	7.41454e+06	7.08365e+06	7.05091e+06	8.36344e+06	6.64814e+06	7.22623e+06	7.7417e+06	5.50337e+06	7.53793e+06	5.22271e+06
Com_3258_neg	Tectoionol A	N	C13H24O3	228.173	227.165	0.49941	[M-H]-	6.577	0.79	2	C18	Organoheterocyclic compounds	Tetrahydrofurans	-	-	-	-	-	-	-	CC1CCC2(O1)C(CC(CC2(C)O)O)(C)C	FVXKPFUGZQUEDM-YGNMPJRFSA-N	3.73922e+07	4.08004e+07	3.35614e+07	3.61722e+07	3.44516e+07	3.438e+07	1.28134e+07	1.30867e+07	1.30202e+07	1.27313e+07	1.29747e+07	1.18775e+07	2.2806e+07	2.25896e+07	2.16682e+07
Com_3277_neg	Caiophoraenin	N	C11H18O5	230.115	229.108	0.10635	[M-H]-	5.975	0.67	2	C18	Lipids and lipid-like molecules	Prenol lipids	Terpene lactones	-	-	-	-	-	-	CC1C2C(CC(C2C(OC1=O)OC)CO)O	ZVEZLXLQLYOFMK-DRZZNBKRSA-N	2.56437e+07	3.85449e+07	2.71306e+07	2.56733e+07	2.08376e+07	2.54238e+07	1.70727e+07	2.53108e+07	2.3406e+07	2.01785e+07	2.26337e+07	2.22987e+07	2.16345e+07	2.23912e+07	2.14009e+07
Com_3327_neg	3,12-dihydroxydodecanoic acid	N	C12H24O4	232.167	231.16	0.1867	[M-H]-	6.03	0.68	2	C18	Organic acids and derivatives	Hydroxy acids and derivatives	Medium-chain hydroxy acids and derivatives	-	-	-	-	-	-	C(CCCCC(CC(=O)O)O)CCCCO	JGEFOCOPBYAGDE-UHFFFAOYSA-N	8.31909e+07	6.32211e+07	9.07282e+07	9.6119e+07	7.05681e+07	8.94607e+07	5.61405e+07	6.81933e+07	6.9532e+07	5.70766e+07	5.8491e+07	6.23781e+07	6.73878e+07	6.77652e+07	6.54239e+07
Com_3399_neg	Eucomic acid	N	C11H12O6	240.063	239.056	0.56588	[M-H]-	5.377	0.67	2	C18	Phenylpropanoids and polyketides	Phenylpropanoic acids	-	-	-	-	-	-	-	C1=CC(=CC=C1CC(CC(=O)O)(C(=O)O)O)O	XLGKDRSWPCQYAB-LLVKDONJSA-N	3.193e+07	2.24707e+07	2.71958e+07	2.59355e+07	2.34692e+07	2.80126e+07	1.60424e+07	1.87163e+07	1.68721e+07	1.69033e+07	1.58091e+07	1.7143e+07	1.40048e+07	1.48117e+07	1.50231e+07
Com_3686_neg	Met Leu	N	C11H22N2O3S1	262.135	261.127	1.45019	[M-H]-	5.261	0.59	2	C18	Organic acids and derivatives	Carboxylic acids and derivatives	Amino acids, peptides, and analogues	-	-	-	-	-	-	CC(C)CC(C(=O)O)NC(=O)C(CCSC)N	PBOUVYGPDSARIS-IUCAKERBSA-N	281783	280542	23899	178539	156089	281432	5.33891e+06	4.78803e+06	6.44294e+06	5.9081e+06	4.65924e+06	6.79348e+06	2.91179e+06	2.91703e+06	2.82564e+06
Com_3723_neg	Juvenile hormone II acid	N	C16H26O3	266.188	265.181	0.07399	[M-H]-	7.268	0.79	2	C18	Lipids and lipid-like molecules	Prenol lipids	Monoterpenoids	-	-	C04834	-	LMFA01070019	-	CCC1(C(O1)CCC(=CCCC(=CC(=O)O)C)C)C	CZRJNVJQSPMQTQ-XKLQKUTNSA-N	3.18182e+06	3.25046e+06	2.99736e+06	4.62181e+06	5.31634e+06	2.63774e+06	1.0339e+07	8.98558e+06	7.12813e+06	6.35249e+06	9.77353e+06	1.00679e+07	5.87228e+06	5.71997e+06	6.8946e+06
Com_3948_neg	Leu-Val-Gly	N	C13H25N3O4	287.185	286.177	0.15539	[M-H]-	5.46	0.84	2	C18	Organic acids and derivatives	Carboxylic acids and derivatives	Amino acids, peptides, and analogues	-	-	-	-	-	-	CC(C)CC(C(=O)NC(C(C)C)C(=O)NCC(=O)O)N	AAKRWBIIGKPOKQ-ONGXEEELSA-N	3.67896e+06	5.96175e+06	610321	3.98916e+06	5.72052e+06	2.56968e+06	7.12949e+07	4.52632e+07	5.69436e+07	4.92734e+07	4.38742e+07	5.81714e+07	3.03769e+07	2.91882e+07	2.94012e+07
Com_4097_neg	Achaetolide	N	C16H28O5	300.194	299.186	0.2433	[M-H]-	6.282	0.64	2	C18	Organoheterocyclic compounds	Oxocins	-	-	-	-	-	-	-	CCCCCCCC1CC(C(C=CC(CC(=O)O1)O)O)O	LAXPXFNVDQZXJE-ZVLUIJSYSA-N	4.95173e+07	1.09278e+08	5.90634e+07	4.55006e+07	3.36516e+07	4.56207e+07	2.93496e+07	6.6995e+07	4.47244e+07	3.43682e+07	3.54815e+07	3.45305e+07	4.35769e+07	7.11663e+07	7.13084e+07
Com_4150_neg	(3R)-3,17-dihydroxymargaric acid	N	C17H34O4	302.246	301.239	0.41944	[M-H]-	7.225	0.71	2	C18	Lipids and lipid-like molecules	Fatty Acyls	Fatty acids and conjugates	-	-	-	-	-	86289868	C(CCCCCCCO)CCCCCCC(CC(=O)O)O	HLFOBOFXSDRVQR-MRXNPFEDSA-N	1.72381e+07	2.12906e+07	2.66676e+07	1.34691e+07	2.01972e+07	2.74079e+07	2.44449e+07	2.557e+07	2.42481e+07	2.40085e+07	1.56167e+07	1.30383e+07	2.45179e+07	2.38939e+07	1.27583e+07
Com_4189_neg	Creoside II	N	C14H26O7	306.168	305.161	0.0773	[M-H]-	5.202	0.53	2	C18	Lipids and lipid-like molecules	Fatty Acyls	Fatty acyl glycosides	-	-	-	-	-	-	CC(CCC=C(C)COC1C(C(C(C(O1)CO)O)O)O)O	RYOZPJPMEMWLIF-NGDGIVGLSA-N	4.76889e+07	3.95934e+07	5.13212e+07	4.00753e+07	4.42679e+07	4.06525e+07	3.34848e+07	3.27621e+07	4.27688e+07	3.51695e+07	3.57266e+07	4.00002e+07	3.8949e+07	3.79369e+07	3.66226e+07
Com_4299_neg	Indicine N-oxide	N	C15H25NO6	315.168	314.16	1.33803	[M-H]-	5.875	0.54	2	C18	Alkaloids and derivatives	-	-	-	-	-	-	-	-	CC(C)C(C(C)O)(C(=O)OCC1=CC[N+]2(C1C(CC2)O)[O-])O	DNAWGBOKUFFVMB-PZIGJSDBSA-N	7.97209e+06	1.23457e+07	8.53462e+06	8.96633e+06	6.53462e+06	7.92417e+06	4.86624e+06	8.47831e+06	7.43328e+06	6.77238e+06	6.93666e+06	5.1598e+06	7.54927e+06	7.59063e+06	7.57878e+06
Com_4466_neg	9,10,18-Trihydroxyoctadecanoic acid	N	C18H36O5	332.256	331.249	0.10322	[M-H]-	6.492	0.91	2	C18	Lipids and lipid-like molecules	Fatty Acyls	Fatty acids and conjugates	-	-	-	-	LMFA02000147	-	C(CCCCO)CCCC(C(CCCCCCCC(=O)O)O)O	OISFHODBOQNZAG-UHFFFAOYSA-N	1.40218e+10	9.47484e+09	1.32724e+10	1.34435e+10	1.04607e+10	1.46802e+10	1.11558e+10	1.25568e+10	1.20696e+10	1.18143e+10	1.11943e+10	1.3525e+10	1.14825e+10	1.16832e+10	1.15505e+10
Com_4552_neg	Griseolutein B	N	C17H16N2O6	344.101	343.093	1.24303	[M-H]-	5.476	0.53	2	C18	Organoheterocyclic compounds	Diazanaphthalenes	Benzodiazines	-	-	-	-	-	-	COC1=CC=C(C2=NC3=CC=CC(=C3N=C12)C(=O)O)COC(CO)O	ZJHVCMQHJHPGMZ-UHFFFAOYSA-N	3.7201e+06	4.56213e+06	5.5449e+06	5.12288e+06	4.89724e+06	4.96096e+06	2.5894e+06	3.76789e+06	3.2263e+06	3.0289e+06	2.97545e+06	2.54449e+06	3.14223e+06	3.25612e+06	3.69806e+06
Com_4964_neg	3beta-Hydroxypregn-5-en-20-one sulfate	N	C21H32O5S	396.197	395.19	0.4788	[M-H]-	6.01	0.54	2	C18	Lipids and lipid-like molecules	Steroids and steroid derivatives	Sulfated steroids	-	HMDB0060382	C18044	map00140;map01100	LMST05020014	-	CC(=O)C1CCC2C1(CCC3C2CC=C4C3(CCC(C4)OS(=O)(=O)O)C)C	DIJBBUIOWGGQOP-QGVNFLHTSA-N	890944	1.27353e+06	1.44336e+06	1.1458e+06	985415	1.20405e+06	915592	935649	1.01616e+06	1.0384e+06	1.13022e+06	1.13765e+06	860236	1.03166e+06	897772
Com_5224_neg	Radiosumin B	N	C23H32N4O5	444.237	443.229	2.10217	[M-H]-	6.227	0.59	2	C18	Organic acids and derivatives	Carboxylic acids and derivatives	Amino acids, peptides, and analogues	-	-	-	-	-	-	CC(=O)NC1CCC(=CC(C(=O)O)NC(=O)C(C=C2CCC(C=C2)NC)NC(=O)C)C=C1	DXOBDIZQMJWEAT-BMPSSULNSA-N	2.9963e+07	6.81589e+07	2.8939e+07	3.10199e+07	2.71007e+07	3.65547e+07	2.47776e+07	3.65999e+07	4.10328e+07	3.66771e+07	3.62843e+07	3.22072e+07	2.91202e+07	2.49924e+07	2.92725e+07
Com_5340_neg	Comnostin D	N	C29H44O5	472.319	471.312	1.32276	[M-H]-	9.418	0.82	2	C18	Lipids and lipid-like molecules	Prenol lipids	Sesquiterpenoids	-	-	-	-	-	-	CC1CCC2(C3CCC(C3(CCC2C1(C)CC4=C(C=CC(=C4)C(=O)O)O)C)(C)C(OC)OC)C	NGZCNRIYOUJSLA-SKPIEEQRSA-N	4.00774e+06	4.63141e+06	6.15103e+06	6.37592e+06	7.54786e+06	4.98733e+06	6.49894e+06	5.29696e+06	3.63292e+06	3.57567e+06	4.94279e+06	4.90466e+06	7.50495e+06	7.18962e+06	7.09886e+06
Com_5368_neg	LysoPE(0:0/18:2(9Z,12Z))	N	C23H44NO7P	477.286	476.278	0.25527	[M-H]-	8.407	0.93	2	C18	Lipids and lipid-like molecules	Glycerophospholipids	Glycerophosphoethanolamines	-	HMDB0011477	-	-	LMGP02050041	-	CCCCCC=CCC=CCCCCCCCC(=O)OC(CO)COP(=O)(O)OCCN	SVRBKLJIDJHADS-USWSLJGRSA-N	1.69138e+08	2.22229e+08	9.66671e+07	3.50106e+08	2.61231e+08	2.7835e+08	1.04528e+09	7.14567e+08	4.49903e+08	1.03368e+09	1.14383e+09	8.80768e+08	4.85232e+08	4.91073e+08	4.44806e+08
Com_5684_neg	Leucasperoside B	N	C32H50O12	626.33	625.325	3.66523	[M-H]-	9.277	0.57	2	C18	Lipids and lipid-like molecules	Prenol lipids	Terpene glycosides	-	-	-	-	-	-	CC1(C(CCC2(C1CC(=O)C3=CC(CCC32)(C)C=C)C)OC4C(C(C(C(O4)CO)O)O)OC5C(C(C(C(O5)CO)O)O)O)C	JPLVFJHIDXDOIR-UVDPIALLSA-N	2.9121e+06	1.73895e+06	3.20026e+06	2.85915e+06	3.10628e+06	1.92134e+06	3.25202e+06	2.07857e+06	1.76086e+06	1.43745e+06	1.50538e+06	2.61171e+06	1.93009e+06	1.83062e+06	1.83033e+06
Com_5686_neg	Bacteriochlorophyllide b	N	C35H34MgN4O6	630.233	629.225	1.00553	[M-H]-	5.798	0.51	2	C18	Organoheterocyclic compounds	Tetrapyrroles and derivatives	Metallotetrapyrroles	-	-	C18156	map00860	-	46174061	CC=C1C(C2=NC1=CC3=C(C4=C([N-]3)C(=C5C(C(C(=N5)C=C6C(=C(C(=C2)[N-]6)C(=O)C)C)C)CCC(=O)O)C(C4=O)C(=O)OC)C)C.[Mg+2]	PHSJREAVLQHRMS-QKPRITNQSA-L	1.14046e+07	9.10635e+06	1.14862e+07	8.50311e+06	1.10322e+07	9.05403e+06	5.69237e+06	6.22095e+06	5.20817e+06	4.39029e+06	6.40074e+06	5.77942e+06	7.39562e+06	7.98304e+06	7.18716e+06
Com_5399_neg	Globulusin A	N	C23H32O11	484.194	483.19	6.65898	[M-H]-	6.32	0.53	2	C18	Benzenoids	Benzene and substituted derivatives	Benzoic acids and derivatives	-	-	-	-	-	-	CC1(C2CCC(O1)(C(C2)OC3C(C(C(C(O3)COC(=O)C4=CC(=C(C(=C4)O)O)O)O)O)O)C)C	PBIMKPLQOUBTGH-ZLAGHSNWSA-N	7.46608e+06	1.15379e+07	8.20172e+06	8.51748e+06	6.02438e+06	7.44456e+06	1.2272e+07	2.00178e+07	1.53798e+07	1.7676e+07	1.66291e+07	1.41438e+07	1.08191e+07	1.09297e+07	1.04232e+07
Com_4698_neg	16,17,18,20-Tetrahydroxy-10,11,14,15-tetrahydronerylgeraniol	N	C20H38O5	358.272	357.265	0.28665	[M-H]-	6.403	0.72	2	C18	Lipids and lipid-like molecules	Prenol lipids	Diterpenoids	-	-	-	-	-	-	CC(=CCCC(=CCO)CO)CCCC(CCCC(CO)CO)CO	HAJHXJNFUIBKOA-MLCXVETBSA-N	3.61862e+07	5.719e+07	5.37988e+07	5.24704e+07	4.33884e+07	5.19231e+07	2.68446e+07	4.32118e+07	3.36165e+07	2.57402e+07	4.48508e+07	4.65241e+07	2.85986e+07	4.58929e+07	4.41396e+07
Com_4375_neg	3alpha-Hydroxyayapanonic acid	N	C19H30O4	322.214	321.21	9.44463	[M-H]-	8.196	0.60	2	C18	Lipids and lipid-like molecules	Fatty Acyls	Fatty acids and conjugates	-	-	-	-	-	-	CC(=CC(=O)O)CCC1C(=O)CCC2C1(CCC(C2(C)C)O)C	TVXHJNAIUTYXAK-WWXAJPEWSA-N	2.91088e+06	2.23504e+06	3.69699e+06	2.85351e+06	3.15517e+06	288178	437675	209099	2.11081e+06	1.84191e+06	2.91261e+06	2.88911e+06	2.60025e+06	2.66551e+06	2.64294e+06
Com_4049_neg	10-Deoxymethynolide	N	C17H28O4	296.199	295.192	0.31614	[M-H]-	6.795	0.75	2	C18	Phenylpropanoids and polyketides	Macrolides and analogues	-	-	-	C11993	map00522;map01100;map01110	LMPK04000034	-	CCC1C(C=CC(=O)C(CC(C(C(C(=O)O1)C)O)C)C)C	NZUJVBSYQXETNF-PQWITYJESA-N	4.19034e+07	3.81168e+07	3.37001e+07	3.44687e+07	3.60388e+07	3.2472e+07	2.95281e+07	1.49484e+07	2.21652e+07	2.05524e+07	2.68299e+07	2.79833e+07	2.15092e+07	1.15845e+07	2.19109e+07
Com_3577_neg	Aspergillide B	N	C14H22O4	254.152	253.144	0.29806	[M-H]-	6.285	0.57	2	C18	Phenylpropanoids and polyketides	Macrolides and analogues	-	-	-	-	-	-	-	CC1CCCC=CC2CCC(C(O2)CC(=O)O1)O	FDJDTDDUDZAAFP-NPZYAQMBSA-N	3.3574e+07	1.33401e+07	1.39744e+07	1.72275e+07	1.35636e+07	1.3064e+07	1.53032e+07	1.26476e+07	1.61563e+07	1.37688e+07	1.50137e+07	1.54299e+07	1.4601e+07	1.51387e+07	1.37981e+07
Com_3477_neg	Glycerophosphoglycerol	N	C6H15O8P	246.05	245.043	0.25814	[M-H]-	1.324	0.75	2	C18	Organic acids and derivatives	Organic phosphoric acids and derivatives	Phosphate esters	-	HMDB0240316	C03274	-	-	-	C(C(COP(=O)(O)OCC(CO)O)O)O	LLCSXHMJULHSJN-UHFFFAOYSA-N	5.5924e+06	4.63043e+06	3.9684e+06	6.2165e+06	6.57689e+06	5.51689e+06	5.09558e+06	4.40655e+06	4.61151e+06	3.74052e+06	4.06008e+06	5.73991e+06	3.96137e+06	4.04508e+06	4.13369e+06
Com_3296_neg	N-Succinyl-L-glutamate 5-semialdehyde	N	C9H13NO6	231.074	230.067	0.10775	[M-H]-	2.823	0.62	2	C18	Organic acids and derivatives	Carboxylic acids and derivatives	Amino acids, peptides, and analogues	-	HMDB0001180	C05932	map00330;map01100	-	-	C(CC(C(=O)O)NC(=O)CCC(=O)O)C=O	XTOKIEIBKARFSZ-LURJTMIESA-N	2.89955e+07	1.81541e+07	2.34526e+07	408155	1.5855e+07	1.45821e+07	1.1701e+07	1.20197e+07	1.44882e+07	1.09698e+07	1.13169e+07	4.6324e+06	1.84798e+07	3.01224e+07	1.9864e+07
Com_2830_neg	2D-5-O-Methyl-2,3,5/4,6-pentahydroxycyclohexanone	N	C7H12O6	192.063	191.056	0.71689	[M-H]-	1.379	0.83	2	C18	Organic oxygen compounds	Organooxygen compounds	Alcohols and polyols	-	-	C01295	-	-	-	COC1C(C(C(C(=O)C1O)O)O)O	VKPFEZAOAAZDPP-QCNSFQOVSA-N	3.06095e+07	4.22199e+07	1.79602e+07	3.11943e+07	3.24479e+07	4.97749e+07	3.97413e+07	4.37798e+07	5.32884e+07	4.39482e+07	4.73462e+07	5.84983e+07	3.83329e+07	3.72165e+07	3.94028e+07
Com_2843_neg	6,7,8-Trihydroxycoumarin	N	C9H6O5	194.022	193.014	0.19631	[M-H]-	5.427	0.63	2	C18	Phenylpropanoids and polyketides	Coumarins and derivatives	Hydroxycoumarins	-	-	-	-	-	-	C1=CC(=O)OC2=C(C(=C(C=C21)O)O)O	NSDVPAHANCHBFV-UHFFFAOYSA-N	2.3913e+07	1.80803e+07	1.69527e+07	1.59587e+07	1.34412e+07	2.38883e+07	2.24346e+07	1.71725e+07	2.32575e+07	2.04953e+07	1.23108e+07	2.41376e+07	2.04136e+07	2.00552e+07	1.587e+07
Com_2884_neg	3,4-Dihydroxyphthalate	N	C8H6O6	198.016	197.009	0.03587	[M-H]-	3.477	0.83	2	C18	Benzenoids	Benzene and substituted derivatives	Benzoic acids and derivatives	-	-	C03223	map00624;map01100;map01120;map01220	-	-	C1=CC(=C(C(=C1C(=O)O)C(=O)O)O)O	QXGJCWSBOZXWOV-UHFFFAOYSA-N	5.18369e+07	4.85202e+07	7.42636e+07	1.1403e+08	2.26866e+07	8.00531e+07	7.44767e+07	4.53597e+07	6.79759e+07	7.07398e+07	8.6605e+07	9.11299e+07	7.04423e+07	7.96572e+07	5.71842e+07
Com_3189_neg	2,2,3,3-tetrahydroxy-2,3-dihydronaphthalene-1,4-dione	N	C10H8O6	224.032	223.025	0.30772	[M-H]-	5.309	0.59	2	C18	Benzenoids	Naphthalenes	Naphthoquinones	-	-	-	-	-	-	C1=CC=C2C(=C1)C(=O)C(C(C2=O)(O)O)(O)O	CWHBUPIYFIPPRI-UHFFFAOYSA-N	2.92148e+07	2.30389e+07	2.85808e+07	2.54759e+07	2.42772e+07	3.21422e+07	1.92363e+07	2.11814e+07	2.09717e+07	1.91022e+07	2.01945e+07	2.12311e+07	2.00811e+07	1.98745e+07	2.04712e+07
Com_4821_neg	Hydroxyzine	N	C21H27ClN2O2	374.176	373.169	0.29828	[M-H]-	6.333	0.74	2	C18	Benzenoids	Benzene and substituted derivatives	Diphenylmethanes	"68-88-2"	HMDB0014697	C07045	-	-	-	C1CN(CCN1CCOCCO)C(C2=CC=CC=C2)C3=CC=C(C=C3)Cl	ZQDWXGKKHFNSQK-UHFFFAOYSA-N	1.94437e+07	2.25074e+07	1.86527e+07	2.00549e+07	1.41384e+07	1.90942e+07	1.33334e+07	1.87179e+07	1.68067e+07	1.70765e+07	2.05439e+07	1.66845e+07	1.53588e+07	1.5953e+07	1.58791e+07
Com_4983_neg	Lauroyl peroxide	N	C24H46O4	398.34	397.332	0.03315	[M-H]-	10.735	0.81	2	C18	Organic acids and derivatives	Carboxylic acids and derivatives	Dicarboxylic acids and derivatives	-	HMDB0253994	C19438	-	-	-	CCCCCCCCCCCC(=O)OOC(=O)CCCCCCCCCCC	YIVJZNGAASQVEM-UHFFFAOYSA-N	5.26935e+06	906355	2.40246e+06	3.04763e+06	8.04898e+06	3.76895e+06	2.33802e+06	1.90634e+06	5.11379e+06	1.54724e+06	4.61631e+06	1.85853e+06	7.81317e+06	7.94997e+06	9.25546e+06
Com_4568_neg	(3R)-3,20-dihydroxyicosanoic acid	N	C20H40O4	344.293	343.285	0.24759	[M-H]-	9.606	0.59	2	C18	Lipids and lipid-like molecules	Fatty Acyls	Fatty acids and conjugates	-	-	-	-	-	86289871	C(CCCCCCCCC(CC(=O)O)O)CCCCCCCCO	HWPIBZBKWABMAW-LJQANCHMSA-N	7.27366e+06	4.41131e+06	6.83577e+06	8.79915e+06	1.9769e+07	5.67294e+06	4.96168e+06	2.62001e+06	2.69066e+06	3.24319e+06	1.45007e+07	3.48708e+06	1.05891e+07	1.10145e+07	1.18728e+07
Com_4126_neg	L-phenylalanyl-L-histidine	N	C15H18N4O3	302.138	301.129	4.42809	[M-H]-	5.455	0.61	2	C18	Organic acids and derivatives	Carboxylic acids and derivatives	Amino acids, peptides, and analogues	-	HMDB0028997	-	-	-	-	C1=CC=C(C=C1)CC(C(=O)NC(CC2=CN=CN2)C(=O)O)N	OHUXOEXBXPZKPT-STQMWFEESA-N	4.9575e+07	5.32676e+07	5.59057e+07	4.78607e+07	4.84079e+07	4.85996e+07	3.90973e+07	2.42726e+07	5.4564e+07	4.27758e+07	2.50243e+07	4.74426e+07	4.38698e+07	4.40847e+07	4.3703e+07
Com_3290_neg	Paracetamol sulfate	N	C8H9NO5S	231.02	230.013	0.20736	[M-H]-	5.069	0.83	2	C18	Organic acids and derivatives	Organic sulfuric acids and derivatives	Arylsulfates	-	HMDB0059911	-	-	-	-	CC(=O)NC1=CC=C(C=C1)OS(=O)(=O)O	IGTYILLPRJOVFY-UHFFFAOYSA-N	1.67161e+07	1.89059e+07	1.33768e+07	1.51272e+07	1.40722e+07	1.65014e+07	1.26264e+07	1.63143e+07	2.05151e+07	1.54971e+07	1.67788e+07	1.60457e+07	1.01549e+07	1.00769e+07	1.03525e+07
Com_2988_neg	Homoisocitrate	N	C7H10O7	206.043	205.034	8.70976	[M-H]-	5.31	0.81	2	C18	Organic acids and derivatives	Carboxylic acids and derivatives	Tricarboxylic acids and derivatives	-	-	C05662	map00300;map01100;map01110;map01120;map01210;map01230;map01240	-	-	C(CC(=O)O)C(C(C(=O)O)O)C(=O)O	OEJZZCGRGVFWHK-WVZVXSGGSA-N	4.42186e+07	3.03645e+07	6.02761e+07	2.81347e+07	2.51096e+07	2.78537e+07	1.95511e+07	1.96968e+07	2.35225e+07	2.06333e+07	1.85474e+07	2.17503e+07	2.2241e+07	2.14697e+07	1.84619e+07
Com_2383_neg	Methyloxaloacetate	N	C5H6O5	146.022	145.014	0.27193	[M-H]-	1.407	0.69	2	C18	Organic acids and derivatives	Keto acids and derivatives	Short-chain keto acids and derivatives	-	-	C06030	map00660	-	-	CC(C(=O)C(=O)O)C(=O)O	CXJNNMFPXAHDPF-REOHCLBHSA-N	1.26673e+07	2.01856e+07	1.59732e+07	1.80614e+07	1.90748e+07	1.24262e+07	2.16116e+07	1.22681e+07	2.59105e+07	1.35083e+07	1.44087e+07	2.65146e+07	1.72043e+07	1.67854e+07	1.75754e+07
Com_5677_neg	Beesioside A	N	C35H58O9	622.408	621.402	1.758	[M-H]-	9.053	0.51	2	C18	Lipids and lipid-like molecules	Steroids and steroid derivatives	Steroidal glycosides	-	-	-	-	-	-	CC1(C2CCC3C4(CC(C(C4(CCC35C2(C5)CCC1OC6C(C(C(CO6)O)O)O)CO)C7(CCC(O7)C(C)(C)O)C)O)C)C	KCAKQJIYVPOAJA-YIUPPZBQSA-N	649246	1.56131e+06	821663	1.25119e+06	964805	912131	1.03019e+06	1.79216e+06	1.45688e+06	1.11327e+06	821151	1.09399e+06	1.35137e+06	1.20743e+06	1.11244e+06
Com_5566_neg	Roridin E acetate	N	C31H40O9	556.267	555.258	4.07814	[M-H]-	6.421	0.61	2	C18	Lipids and lipid-like molecules	Prenol lipids	Sesquiterpenoids	-	-	-	-	-	-	CC1=CC2C3(CC1)COC(=O)C=C(CCOC(C=CC=CC(=O)OC4C3(C5(CO5)C(C4)O2)C)C(C)OC(=O)C)C	UMMRHXXIVGSHOW-JOAVBITDSA-N	1.68887e+07	2.21031e+07	1.61109e+07	1.92133e+07	1.26016e+07	1.58453e+07	1.33206e+07	2.29822e+07	1.47188e+07	1.87785e+07	1.73427e+07	1.60216e+07	1.41967e+07	1.50594e+07	1.53997e+07
Com_5477_neg	Iriomoteolide 1a	N	C29H46O7	506.324	505.315	3.81953	[M-H]-	7.635	0.51	2	C18	Phenylpropanoids and polyketides	Macrolides and analogues	-	-	-	C20009	-	-	-	CC1CC=CC(C2(CC(=C)CC(O2)CC=CC(C(C(=CC(=O)OC1CC(C)C(C)O)C)C)O)O)(C)O	LZLQZSMXUGFMJF-OMEQKXGASA-N	2.47452e+07	2.91476e+07	2.39981e+07	3.08809e+07	2.84396e+07	2.46406e+07	2.60037e+07	2.71996e+07	2.27277e+07	1.51686e+07	2.83606e+07	2.68123e+07	3.61884e+07	3.36751e+07	3.70521e+07
Com_5400_neg	Segetalin B	N	C24H32N6O5	484.243	483.237	2.4367	[M-H]-	6.08	0.69	2	C18	Organic acids and derivatives	Carboxylic acids and derivatives	Amino acids, peptides, and analogues	"164991-89-3"	-	-	-	-	-	CC1C(=O)NCC(=O)NC(C(=O)NC(C(=O)NC(C(=O)N1)CC2=CNC3=CC=CC=C32)C)C(C)C	VBQDUSUKSGAFMN-OACKDKIBSA-N	6.87125e+07	6.52705e+07	5.89058e+07	7.57876e+07	5.91977e+07	6.57873e+07	7.37356e+07	1.17706e+08	9.85856e+07	9.33041e+07	8.75258e+07	1.00906e+08	7.24453e+07	7.33721e+07	7.16456e+07
Com_5346_neg	3beta,4beta,23-Trihydroxy-24-nor-olean-12-en-28-oic acid	N	C29H46O5	474.335	473.328	1.39625	[M-H]-	9.602	0.83	2	C18	Lipids and lipid-like molecules	Prenol lipids	Triterpenoids	-	-	-	-	-	56601460	CC1(CCC2(CCC3(C(=CCC4C3(CCC5C4(CCC(C5(CO)O)O)C)C)C2C1)C)C(=O)O)C	NOYVDDIWMWHGKL-FENDIVEOSA-N	1.14327e+07	1.39866e+07	1.61438e+07	1.4731e+07	2.98325e+07	1.1766e+07	1.26914e+07	9.52308e+06	1.00258e+07	8.17914e+06	1.2811e+07	1.13421e+07	2.85349e+07	2.46333e+07	2.65915e+07
Com_4912_neg	Macarangioside F	N	C19H32O8	388.21	387.203	2.58087	[M-H]-	6.357	0.50	2	C18	Lipids and lipid-like molecules	Fatty Acyls	Fatty acyl glycosides	-	-	-	-	-	-	CC(CCC1C2(CC(=O)CC1(OC2)C)C)OC3C(C(C(C(O3)CO)O)O)O	NHBZLCKNKDGZTQ-LJYGAXLVSA-N	4.07926e+07	4.60487e+07	2.58772e+07	2.71898e+07	1.93862e+07	2.73121e+07	2.10506e+07	2.69555e+07	2.43919e+07	2.92726e+07	2.67753e+07	2.82168e+07	2.05933e+07	2.24288e+07	2.12621e+07
Com_4520_neg	3alpha-Hydroxy-3,5-dihydromonacolin L acid	N	C19H32O5	340.225	339.218	0.06661	[M-H]-	7.299	0.51	2	C18	Organic acids and derivatives	Hydroxy acids and derivatives	Medium-chain hydroxy acids and derivatives	-	-	C20852	map00997;map01100;map01110	-	-	CC1CCC2C(C(C(C=C2C1)O)C)CCC(CC(CC(=O)O)O)O	MRKCPMGQBNMKTA-GBRHIFDWSA-N	4.23377e+07	5.04034e+07	4.41411e+07	4.59642e+07	4.60383e+07	3.93081e+07	3.8287e+07	3.30882e+07	2.71714e+07	2.21829e+07	3.06832e+07	3.95117e+07	3.23931e+07	3.11819e+07	3.01063e+07
Com_4493_neg	imidazoleacetic acid ribotide	N	C10H15N2O9P	338.052	337.044	0.34214	[M-H]-	3.502	0.58	2	C18	Organic oxygen compounds	Organooxygen compounds	Carbohydrates and carbohydrate conjugates	-	HMDB0006032	-	-	-	-	C1=C(N=CN1C2C(C(C(O2)COP(=O)(O)O)O)O)CC(=O)O	RDQUQBHPMYFYMX-XIWVQZPPSA-N	1.67693e+06	2.72693e+06	546832	1.44218e+06	617600	1.27862e+06	1.26862e+06	2.83334e+06	2.23105e+06	2.1252e+06	1.98514e+06	1.55247e+06	1.43996e+06	1.69853e+06	1.46739e+06
Com_4222_neg	Isolinderanolide B	N	C19H32O3	308.235	307.228	0.90843	[M-H]-	8.186	0.53	2	C18	Organoheterocyclic compounds	Oxolanes	-	-	-	-	-	-	-	CCCCCCCCCCCCCC=C1C(C(=C)OC1=O)O	FCLYKYQBTSMTJB-SOBQPUOHSA-N	2.91035e+06	1.28247e+06	1.35319e+06	7.55745e+06	3.24882e+06	848149	2.76859e+06	5.82929e+06	1.74134e+06	1.78224e+06	2.47124e+06	1.97992e+06	2.89692e+06	2.97346e+06	2.66082e+06
Com_4198_neg	2-(4-Hydroxyphenyl)-1-nitroethane	N	C18H29NO3	307.215	306.208	0.69288	[M-H]-	7.477	0.78	2	C18	Benzenoids	Benzene and substituted derivatives	Phenethylamines	-	-	-	-	-	-	CC(C)(C)C1=CC(=CC(=C1O)C(C)(C)C)CC(C)(C)[N+](=O)[O-]	YQMGLOAHUCEIGY-UHFFFAOYSA-N	1.65757e+08	1.88581e+08	1.42991e+08	2.13432e+08	1.91565e+08	1.39976e+08	1.6563e+08	1.82056e+08	1.64248e+08	1.1102e+08	1.71453e+08	1.70083e+08	2.13922e+08	2.13981e+08	2.0872e+08
Com_3564_neg	Sporovexin B	N	C12H14O6	254.079	253.072	0.38443	[M-H]-	5.362	0.66	2	C18	Benzenoids	Benzene and substituted derivatives	Benzoic acids and derivatives	-	-	-	-	-	-	CC(C(COC1=CC=C(C=C1)C(=O)O)O)C(=O)O	ZWLHAEAWGFIHEL-UHFFFAOYSA-N	8.30645e+06	6.046e+06	7.01225e+06	6.50183e+06	6.16206e+06	8.00969e+06	7.78943e+06	1.15103e+07	9.62053e+06	8.61883e+06	9.12399e+06	9.21703e+06	9.09169e+06	7.34249e+06	7.16873e+06
Com_5305_neg	Kleinioxanthrone 2	N	C29H38O5	466.272	465.263	3.81717	[M-H]-	6.141	0.55	2	C18	Benzenoids	Anthracenes	-	-	-	-	-	-	-	CCCCCCCCCCCCCC(=O)OC1C2=C(C(=CC=C2)O)C(=O)C3=C1C=C(C=C3O)C	AFABWSQNVBWONP-GDLZYMKVSA-N	6.18825e+06	3.45047e+06	2.92179e+06	5.54314e+06	3.50744e+06	4.89532e+06	601029	1.64023e+06	1.19451e+06	938573	1.57771e+06	941822	3.26156e+06	3.30073e+06	3.12293e+06
Com_5026_neg	Staphylionoside J	N	C19H34O9	406.22	405.213	0.75055	[M-H]-	6.131	0.57	2	C18	Lipids and lipid-like molecules	Fatty Acyls	Fatty acyl glycosides	-	-	-	-	-	-	CC(C=CC1C(CC(C(C1(C)O)O)O)(C)C)OC2C(C(C(C(O2)CO)O)O)O	FKLUOSPYDPNATQ-OKFFYJQPSA-N	1.25673e+07	1.46138e+07	1.25555e+07	1.11203e+07	9.95185e+06	1.17808e+07	7.59086e+06	9.06265e+06	1.17448e+07	1.06489e+07	1.01998e+07	1.01111e+07	6.00655e+06	9.61065e+06	9.52205e+06
Com_4662_neg	Lehualide I	N	C19H32O4S	356.202	355.195	0.73491	[M-H]-	6.963	0.53	2	C18	Organoheterocyclic compounds	Pyrans	Pyranones and derivatives	-	-	-	-	-	-	CC1=C(OC(=O)C(=C1OC)OC)CCCCCCCCCCSC	KEAOWFVPPJUFOW-UHFFFAOYSA-N	4.95044e+07	3.22164e+07	5.17975e+07	4.36232e+07	4.75138e+07	2.7419e+07	4.45235e+07	2.83385e+07	2.94687e+07	2.8708e+07	3.30098e+07	3.95118e+07	4.04838e+07	3.97025e+07	3.02731e+07
Com_4533_neg	Anacine	N	C18H22N4O3	342.169	341.159	7.90801	[M-H]-	6.103	0.57	2	C18	Organoheterocyclic compounds	Diazanaphthalenes	Benzodiazines	-	-	-	-	-	-	CC(C)CC1C2=NC3=CC=CC=C3C(=O)N2C(C(=O)N1)CCC(=O)N	UAOSLESQKDQZRL-KBPBESRZSA-N	1.89317e+07	1.637e+07	1.93219e+07	1.38481e+07	3.26629e+07	1.72254e+07	2.92843e+07	1.66767e+07	1.76332e+07	1.26995e+07	1.60975e+07	1.73627e+07	1.55755e+07	1.75652e+07	1.4688e+07
Com_4474_neg	beta-(N(pros)-L-histidino)-L-tyrosine	N	C15H18N4O5	334.128	333.119	2.82178	[M-H]-	5.655	0.57	2	C18	Organic acids and derivatives	Carboxylic acids and derivatives	Amino acids, peptides, and analogues	-	-	-	-	-	86289070	C1=CC(=CC=C1C(C(C(=O)O)N)N2C=NC=C2CC(C(=O)O)N)O	ATOXYGBPFCBKCE-RWMBFGLXSA-N	5.48752e+06	6.29533e+06	7.04741e+06	4.64397e+06	4.68838e+06	2.77968e+06	2.9525e+06	5.22244e+06	4.75322e+06	3.68398e+06	3.96162e+06	3.42629e+06	3.36032e+06	4.00527e+06	3.78008e+06
Com_4173_neg	Urechitol B	N	C14H24O7	304.152	303.145	0.09696	[M-H]-	5.471	0.66	2	C18	Organoheterocyclic compounds	Furopyrans	-	-	-	-	-	-	-	CC1C2(C3(C(C(CC(C2(CC(O1)O)OC)O3)OC)O)C)O	VOXRJYWWINZCOZ-DEHUOKPOSA-N	8.83432e+07	8.74205e+07	9.25335e+07	8.0247e+07	8.34161e+07	8.09394e+07	6.68887e+07	7.22019e+07	8.72695e+07	7.21571e+07	7.2029e+07	7.70118e+07	7.57251e+07	7.47036e+07	7.4852e+07
Com_3936_neg	Tensyuic acid E	N	C14H22O6	286.142	285.134	0.52181	[M-H]-	5.85	0.63	2	C18	Organic acids and derivatives	Carboxylic acids and derivatives	Tricarboxylic acids and derivatives	-	-	-	-	LMFA01170154	-	COC(=O)CCCCCCCC(C(=C)C(=O)O)C(=O)O	IOUNJEVHPQCKKE-UHFFFAOYSA-N	7.50347e+07	4.76039e+07	3.42973e+07	3.54144e+07	3.13769e+07	4.48647e+07	2.97824e+07	5.27913e+07	6.81068e+07	4.63757e+07	5.48891e+07	6.03277e+07	3.94974e+07	4.08616e+07	3.17326e+07
Com_3841_neg	Itoside M	N	C12H20O7	276.121	275.114	0.33278	[M-H]-	5.631	0.61	2	C18	Organic oxygen compounds	Organooxygen compounds	Carbohydrates and carbohydrate conjugates	-	-	-	-	-	-	C1CC(C(C=C1)OC2C(C(C(C(O2)CO)O)O)O)O	AEDRDGQOEJEODM-LUSRZYESSA-N	7.71674e+07	1.12762e+08	9.23305e+07	8.8135e+07	7.23524e+07	8.90069e+07	6.43613e+07	9.68117e+07	8.56465e+07	8.15944e+07	8.18747e+07	7.95352e+07	7.26428e+07	7.47015e+07	7.87132e+07
Com_3782_neg	1,7-Dihydroxy-2,3-methylenedioxyxanthone	N	C14H8O6	272.032	271.025	0.01912	[M-H]-	5.754	0.53	2	C18	Organoheterocyclic compounds	Benzopyrans	1-benzopyrans	"183210-63-1"	-	-	-	-	-	C1OC2=C(O1)C(=C3C(=C2)OC4=C(C3=O)C=C(C=C4)O)O	BMRWSZGEVSNEOM-UHFFFAOYSA-N	1.95668e+07	4.23999e+06	5.41726e+06	7.00156e+06	5.07192e+06	6.07541e+06	3.80197e+06	6.65857e+06	5.02244e+06	3.09011e+06	3.35981e+06	4.08338e+06	4.85288e+06	5.84071e+06	5.10578e+06
Com_3619_neg	Tensyuic acid B	N	C12H18O6	258.11	257.101	8.03824	[M-H]-	5.969	0.63	2	C18	Organic acids and derivatives	Carboxylic acids and derivatives	Tricarboxylic acids and derivatives	-	-	-	-	LMFA01170155	-	COC(=O)CCCCCC(C(=C)C(=O)O)C(=O)O	ZMTXIFCPSXJBPW-UHFFFAOYSA-N	1.16899e+07	1.12113e+07	1.14458e+07	1.14776e+07	1.55873e+07	1.16541e+07	1.59944e+07	9.79634e+06	1.34657e+07	1.20251e+07	1.27952e+07	1.61419e+07	1.16546e+07	1.29132e+07	1.09961e+07
Com_3047_neg	3-(2-Carboxyethenyl)-cis,cis-muconate	N	C9H8O6	212.032	211.025	0.6921	[M-H]-	5.472	0.74	2	C18	Organic acids and derivatives	Carboxylic acids and derivatives	Tricarboxylic acids and derivatives	-	-	C04366	map00940	-	-	C(=CC(=O)O)C(=CC(=O)O)C=CC(=O)O	WKDXBDTUVVLFQV-JUBDMUOYSA-N	4.64393e+07	5.01155e+07	4.71894e+07	4.98849e+07	5.03528e+07	5.99195e+07	7.57309e+07	8.87316e+07	8.68271e+07	7.23551e+07	5.41846e+07	8.46784e+07	6.55618e+07	6.57162e+07	6.66632e+07
Com_2959_neg	Oxaloglutarate	N	C7H8O7	204.027	203.02	0.70924	[M-H]-	2.032	0.79	2	C18	Organic acids and derivatives	Carboxylic acids and derivatives	Tricarboxylic acids and derivatives	-	-	C05533	map01210	-	-	C(CC(=O)O)C(C(=O)C(=O)O)C(=O)O	PYOHERBGXSPHQI-UHFFFAOYSA-N	1.8012e+07	2.13315e+07	2.18386e+07	2.04607e+07	1.64981e+07	2.16843e+07	1.51716e+07	1.26608e+07	2.47847e+07	1.34018e+07	1.76867e+07	1.34826e+07	1.42506e+07	1.18135e+07	1.40034e+07
Com_5349_neg	Ulipristal acetate	N	C30H37NO4	475.272	474.263	4.75998	[M-H]-	8.148	0.88	2	C18	Lipids and lipid-like molecules	Steroids and steroid derivatives	Steroid esters	"126784-99-4"	HMDB0259399	-	-	-	-	CC(=O)C1(CCC2C1(CC(C3=C4CCC(=O)C=C4CCC23)C5=CC=C(C=C5)N(C)C)C)OC(=O)C	OOLLAFOLCSJHRE-ZHAKMVSLSA-N	1.64413e+07	2.74558e+07	2.18123e+07	2.8944e+07	3.12192e+07	2.99875e+07	1.28606e+08	7.85829e+07	6.86282e+07	1.02537e+08	1.48916e+08	9.36051e+07	6.84421e+07	6.83947e+07	6.57314e+07
Com_5321_neg	12-O-Benzoylisolineolon	N	C28H36O6	468.251	467.242	4.34332	[M-H]-	6.483	0.57	2	C18	Lipids and lipid-like molecules	Steroids and steroid derivatives	Pregnane steroids	-	-	-	-	-	-	CC(=O)C1CCC2(C1(C(CC3C2(CC=C4C3(CCC(C4)O)C)O)OC(=O)C5=CC=CC=C5)C)O	QYGCNWGDTWSRCZ-WOVUGGNUSA-N	3.12115e+07	2.88559e+07	2.38449e+07	3.83185e+07	2.38076e+07	2.78984e+07	3.52841e+07	6.6922e+07	4.32622e+07	5.9802e+07	4.70321e+07	5.88319e+07	3.40955e+07	3.46982e+07	3.25033e+07
Com_5287_neg	Stoloniferone G	N	C28H44O5	460.319	459.312	1.06075	[M-H]-	9.309	0.84	2	C18	Lipids and lipid-like molecules	Steroids and steroid derivatives	Ergostane steroids	-	-	-	-	LMST01031094	-	CC(C)C(=C)CCC(C)C1CCC2C1(CC(C3C2CC(C4(C3(C(=O)C(C=C4)O)C)O)O)O)C	XLUAFUWMFZEETH-QFEHSGLGSA-N	5.30171e+06	6.49868e+06	8.09628e+06	8.97834e+06	1.05533e+07	6.94523e+06	8.21403e+06	6.31211e+06	5.46216e+06	5.70801e+06	7.73322e+06	6.65996e+06	1.11281e+07	1.0732e+07	1.05704e+07
Com_2926_neg	cis-(Homo)2-aconitate	N	C8H10O6	202.048	201.04	0.39435	[M-H]-	2.3	0.66	2	C18	Organic acids and derivatives	Carboxylic acids and derivatives	Tricarboxylic acids and derivatives	-	-	C20581	map00680;map01100;map01120;map01210	-	-	C(CC(=CC(=O)O)C(=O)O)CC(=O)O	WXZASCSXAMHFCX-PLNGDYQASA-N	1.23092e+07	2.95494e+07	1.5834e+07	1.72406e+07	1.87314e+07	1.45575e+07	6.50071e+06	1.25828e+07	1.68804e+07	1.33682e+07	1.67786e+07	8.85669e+06	1.52993e+07	1.62588e+07	1.69808e+07
Com_3052_neg	(-)-Methylenolactocin	N	C11H16O4	212.105	211.097	0.89492	[M-H]-	6.372	0.61	2	C18	Organoheterocyclic compounds	Lactones	Gamma butyrolactones	-	-	-	-	-	-	CCCCCC1C(C(=C)C(=O)O1)C(=O)O	YZCRACGZKLIGLZ-DTWKUNHWSA-N	4.67421e+06	5.97125e+06	4.83205e+06	4.79872e+06	4.48065e+06	4.93468e+06	4.14028e+06	4.95144e+06	5.05051e+06	4.30473e+06	5.33805e+06	4.96142e+06	4.37818e+06	4.22724e+06	4.45851e+06
Com_5519_neg	Guibourtinidol-(4alpha->6')-fisetinidol	N	C30H26O9	530.158	529.15	0.20142	[M-H]-	7.706	0.53	2	C18	Phenylpropanoids and polyketides	Flavonoids	Flavans	-	-	-	-	-	-	C1C(C(OC2=C1C=CC(=C2)O)C3=CC(=C(C=C3C4C(C(OC5=C4C=CC(=C5)O)C6=CC=C(C=C6)O)O)O)O)O	GLNTXZZDTWVCEA-BANMPPSNSA-N	2.26041e+07	3.37955e+07	7.49391e+06	4.6051e+07	1.67312e+07	5.92334e+06	1.227e+06	1.05669e+07	1.17991e+06	1.13935e+08	7.31093e+06	2.1698e+06	4.61744e+06	4.95381e+06	5.40996e+06
Com_5274_neg	12-epi-19-O-methylscalarin	N	C28H42O5	458.303	457.296	0.8489	[M-H]-	9.625	0.54	2	C18	Lipids and lipid-like molecules	Prenol lipids	Sesterterpenoids	-	-	-	-	-	24178773	CC(=O)OC1CC2C3(CCCC(C3CCC2(C4C1(C5C(OC(=O)C5=CC4)OC)C)C)(C)C)C	UZTVCYOWDJHTOU-QLFGBWBRSA-N	4.31969e+06	4.35618e+06	5.90948e+06	6.79495e+06	9.59356e+06	2.39231e+06	6.21224e+06	3.59468e+06	2.48911e+06	3.65257e+06	6.57116e+06	3.9336e+06	9.66141e+06	9.78221e+06	1.01775e+07
Com_5290_neg	Topsentisterol C2	N	C29H48O4	460.355	459.348	0.79752	[M-H]-	9.617	0.66	2	C18	Lipids and lipid-like molecules	Steroids and steroid derivatives	Cholestane steroids	-	-	-	-	-	-	CC1CC1C(C)CCC(C)C2CCC3C2(CCC4(C3=CC(C5(C4(CCC(C5)O)C)O)O)O)C	WEHHOTPFPNWESE-UUUHKDFISA-N	2.3563e+06	1.88688e+06	1.61733e+06	2.50253e+06	3.74446e+06	2.1249e+06	1.59219e+06	2.02431e+06	1.66449e+06	992986	1.74728e+06	1.91091e+06	3.29625e+06	4.11653e+06	4.38983e+06
Com_5265_neg	Ilekudinol B	N	C29H44O4	456.324	455.317	0.50545	[M-H]-	10.288	0.62	2	C18	Lipids and lipid-like molecules	Prenol lipids	Triterpenoids	-	-	-	-	-	-	CC1CCC2(CCC3(C(=CCC4C3(CCC5C4(CC(C(C5=C)O)O)C)C)C2C1C)C)C(=O)O	RDOIACMZJPLQIZ-FNVOJQHCSA-N	759610	706590	1.05007e+06	1.23871e+06	2.56132e+06	634378	775961	533247	549425	944101	967448	522142	1.72161e+06	1.73826e+06	1.8463e+06
Com_5242_neg	Salaquinone A	N	C28H34O5	450.241	449.231	5.54604	[M-H]-	6.583	0.64	2	C18	Lipids and lipid-like molecules	Steroids and steroid derivatives	Hydroxysteroids	-	-	-	-	-	-	CC1CC2C3(CCC4(C(=CC=C5C4=CC(=O)C(=C5C)O)C3(C(=O)CC2(C(C1=O)O)C)C)C)C	HLWNXIBAWDHKMJ-WYVBECSISA-N	91144.6	58820.3	413853	867716	318502	124283	573070	1.93916e+06	338368	1.75337e+07	1.27273e+06	258382	1.64465e+06	782649	1.62569e+06
Com_5218_neg	Paeonenoide C	N	C28H42O4	442.308	441.301	0.73	[M-H]-	8.307	0.52	2	C18	Organic oxygen compounds	Organooxygen compounds	Alcohols and polyols	-	-	-	-	-	-	CC12CCC(C(C1CCC3(C2CC=C4C3(CCC5(C4CC(=C)CC5)C(=O)O)C)C)(C)O)O	VIDISXWZNJLDBI-IDEZQVRVSA-N	1.11641e+06	780465	2.73805e+06	2.27486e+06	5.92537e+06	1.53495e+06	2.08791e+06	930528	1.03114e+06	1.85645e+06	2.80516e+06	1.27388e+06	4.96369e+06	4.74169e+06	5.03927e+06
Com_5201_neg	Mimosaside A	N	C26H46O5	438.335	437.327	0.2484	[M-H]-	8.755	0.52	2	C18	Lipids and lipid-like molecules	Prenol lipids	Terpene glycosides	-	-	-	-	-	-	CC1C(C(C(C(O1)OCCC(C)CCC2C(=C)CCC3C2(CCCC3(C)C)C)O)O)O	TURVWSGULCMKTB-VSFLSWPRSA-N	7.2603e+06	6.39624e+06	5.85721e+06	1.04853e+07	2.22234e+07	5.97827e+06	1.28144e+07	6.76215e+06	5.45001e+06	4.80277e+06	1.24149e+07	6.62987e+06	2.004e+07	1.9463e+07	1.88844e+07
Com_4929_neg	Goniothalamusin	N	C25H42O3	390.313	389.306	0.22408	[M-H]-	8.669	0.54	2	C18	Organoheterocyclic compounds	Lactones	Gamma butyrolactones	-	-	-	-	-	-	C=CCCCCCCC#CCCCCCCCCCCC1CC(OC1=O)CO	PDSBIIGAXPWHRT-RPWUZVMVSA-N	309283	149849	511029	2.43045e+06	1.89762e+06	586169	885088	216073	170536	305838	1.0244e+06	453660	1.73352e+06	1.48521e+06	1.5267e+06
Com_4804_neg	8,8a-Deoxyoleandolide	N	C20H36O6	372.251	371.244	0.54346	[M-H]-	6.682	0.73	2	C18	Phenylpropanoids and polyketides	Macrolides and analogues	-	-	-	C11989	map00522;map01100;map01110	LMPK04000030	-	CC1CC(C(=O)C(C(C(C(OC(=O)C(C(C(C1O)C)O)C)C)C)O)C)C	OLPAVFVRSHWADO-KYEFFAPUSA-N	1.22836e+08	1.21896e+08	2.52692e+08	1.48294e+08	1.06135e+08	1.32149e+08	1.32509e+08	1.74416e+08	1.22064e+08	1.57189e+08	1.45872e+08	1.68097e+08	1.62892e+08	1.63673e+08	1.23904e+08
Com_4689_neg	19-hydroxy-2,3-dinor-6-oxo-PGF1alpha	N	C18H30O7	358.199	357.192	0.13938	[M-H]-	5.957	0.72	2	C18	Lipids and lipid-like molecules	Fatty Acyls	Eicosanoids	-	-	-	-	-	-	CC(CCCC(C=CC1C(CC(C1CC(=O)CCC(=O)O)O)O)O)O	CCDLUYBTWPYEFY-VKOLDSHFSA-N	1.00409e+08	8.56558e+07	7.43834e+07	7.41946e+07	5.84452e+07	8.07194e+07	6.40733e+07	8.73207e+07	1.09303e+08	7.91518e+07	8.36914e+07	7.90358e+07	8.49292e+07	7.35915e+07	7.29361e+07
Com_4631_neg	1,3-dihydroxypropan-2-yl (9E,12E,15E)-octadeca-9,12,15-trienoate	N	C21H36O4	352.261	351.254	0.70327	[M-H]-	7.24	0.59	2	C18	Lipids and lipid-like molecules	Fatty Acyls	Lineolic acids and derivatives	-	-	-	-	-	-	CCC=CCC=CCC=CCCCCCCCC(=O)OC(CO)CO	ZCCLDKGWJIREQF-IUQGRGSQSA-N	1.62496e+06	2.35444e+06	1.73266e+06	2.93871e+06	2.51824e+06	2.11045e+06	3.46493e+06	2.56074e+06	2.1125e+06	1.78167e+06	3.81165e+06	2.77746e+06	2.3607e+06	2.35584e+06	2.3677e+06
Com_4307_neg	tetranor-TXB1	N	C16H28O6	316.189	315.181	0.37674	[M-H]-	5.934	0.60	2	C18	Lipids and lipid-like molecules	Fatty Acyls	Fatty alcohols	-	-	-	-	LMFA05000605	-	CCCCCC(C=CC1C(C(CC(O1)O)O)CCC(=O)O)O	AXWSHCHWXXNNKN-GIGVETMCSA-N	5.90274e+07	5.95746e+07	5.35877e+07	4.79549e+07	2.42652e+07	4.88288e+07	3.62982e+07	3.39396e+07	3.46369e+07	4.19803e+07	3.07192e+07	2.7911e+07	4.48288e+07	4.46337e+07	4.36183e+07
Com_3427_neg	A Factor	N	C13H22O4	242.152	241.144	0.16064	[M-H]-	6.534	0.72	2	C18	Organoheterocyclic compounds	Lactones	Gamma butyrolactones	-	-	-	-	-	-	CC(C)CCCCC(=O)C1C(COC1=O)CO	REAWNMHCBIUKLZ-RWANSRKNSA-N	6.08551e+07	6.22214e+07	5.67138e+07	5.65947e+07	5.18547e+07	6.00478e+07	4.70779e+07	2.57803e+07	2.51775e+07	4.67087e+07	3.68935e+07	4.99107e+07	5.1118e+07	5.14147e+07	5.23437e+07
Com_3349_neg	(R)-(Homo)3-citrate	N	C9H14O7	234.074	233.067	0.16676	[M-H]-	5.319	0.64	2	C18	Organic acids and derivatives	Carboxylic acids and derivatives	Tricarboxylic acids and derivatives	-	-	C16598	map00680;map01100;map01120;map01210;map01240	-	-	C(CCC(CC(=O)O)(C(=O)O)O)CC(=O)O	YNPKOQYWJZNZGP-SECBINFHSA-N	5.10477e+06	7.00146e+06	7.20142e+06	5.7516e+06	6.14572e+06	6.21801e+06	7.70329e+06	6.91939e+06	9.08981e+06	7.6223e+06	7.91718e+06	8.90937e+06	6.0628e+06	6.64467e+06	6.24569e+06
Com_3058_neg	trans-Delta2-11-methyl-Dodecenoic Acid	N	C13H24O2	212.178	211.17	0.27559	[M-H]-	6.279	0.64	2	C18	Lipids and lipid-like molecules	Fatty Acyls	Fatty acids and conjugates	"677354-24-4"	-	C18206	map02020;map02024	LMFA01031163	-	CC(C)CCCCCCCC=CC(=O)O	SNTXNGAQYNSTHI-PKNBQFBNSA-N	1.15704e+06	1.43153e+06	1.02599e+06	1.24684e+06	766276	1.09864e+06	886228	1.02014e+06	1.19164e+06	924235	1.02599e+06	996124	1.21317e+06	973702	1.10657e+06
Com_2474_neg	4-Hydroxynonenal	N	C9H16O2	156.115	155.108	0.08378	[M-H]-	5.964	0.76	2	C18	Lipids and lipid-like molecules	Fatty Acyls	Fatty alcohols	-	HMDB0004362	C21642	map05200;map05225	LMFA06000051	-	CCCCCC(C=CC=O)O	JVJFIQYAHPMBBX-FNORWQNLSA-N	1.73755e+07	1.98368e+07	1.74318e+07	1.552e+07	1.49381e+07	1.81623e+07	1.54109e+07	1.80638e+07	1.91241e+07	1.35124e+07	1.80454e+07	1.85281e+07	1.65883e+07	1.55469e+07	1.48783e+07
Com_2367_neg	Valproic Acid	N	C8H16O2	144.115	143.108	0.14888	[M-H]-	5.936	0.69	2	C18	Lipids and lipid-like molecules	Fatty Acyls	Fatty acids and conjugates	"1069-66-5"	HMDB0001877	C07185	map00982;map04976	LMFA01020291	-	CCCC(CCC)C(=O)O	NIJJYAXOARWZEE-UHFFFAOYSA-N	4.17897e+07	5.58319e+07	4.77932e+07	3.67048e+07	4.62597e+07	4.41042e+07	2.72603e+07	3.57756e+07	3.3484e+07	2.96293e+07	3.39247e+07	3.05903e+07	3.56354e+07	3.56064e+07	3.50281e+07
Com_2289_neg	2-Acetolactate	N	C5H8O4	132.042	131.035	0.07533	[M-H]-	1.364	0.74	2	C18	Organic acids and derivatives	Keto acids and derivatives	Short-chain keto acids and derivatives	-	HMDB0006833	C00900	-	LMFA01050472	-	CC(=O)C(C)(C(=O)O)O	NMDWGEGFJUBKLB-UHFFFAOYSA-N	8.2888e+07	9.76424e+07	9.09434e+07	7.74983e+07	9.65351e+07	8.08833e+07	6.08618e+07	6.20547e+07	7.74343e+07	5.65081e+07	6.64663e+07	7.93177e+07	6.84481e+07	7.04609e+07	6.78287e+07
Com_2529_neg	Terephthalate	N	C8H6O4	166.027	165.019	1.2077	[M-H]-	1.52	0.59	2	C18	Benzenoids	Benzene and substituted derivatives	Benzoic acids and derivatives	-	HMDB0002428	C06337	map00624;map00627;map01100;map01120;map01220	-	-	C1=CC(=CC=C1C(=O)O)C(=O)O	KKEYFWRCBNTPAC-UHFFFAOYSA-N	2.62023e+06	3.05298e+06	2.52213e+06	2.29696e+06	2.50865e+06	2.77406e+06	3.29675e+06	2.78862e+06	3.10474e+06	2.28453e+06	3.12214e+06	3.23708e+06	2.87485e+06	2.94794e+06	2.80767e+06
Com_3168_neg	3-Deoxy-lyxo-heptulosaric acid	N	C7H10O8	222.038	221.03	0.47903	[M-H]-	1.385	0.65	2	C18	Organic oxygen compounds	Organooxygen compounds	Carbohydrates and carbohydrate conjugates	-	-	C21044	-	-	-	C1C(C(C(OC1(C(=O)O)O)C(=O)O)O)O	ZJDMTWUYUXJUEE-BMJXUZCVSA-N	1.37141e+07	1.42955e+07	4.73567e+07	1.24549e+07	1.56149e+07	1.59578e+07	5.39351e+06	5.47979e+06	7.87284e+06	6.01287e+06	7.23364e+06	8.25284e+06	1.00628e+07	9.66049e+06	1.02867e+07
Com_3724_neg	(7S)-Hydroprene	N	C17H30O2	266.225	265.217	0.45694	[M-H]-	9.362	0.52	2	C18	Lipids and lipid-like molecules	Prenol lipids	Sesquiterpenoids	-	-	-	-	-	-	CCOC(=O)C=C(C)C=CCC(C)CCCC(C)C	FYQGBXGJFWXIPP-OJROSNHMSA-N	1.0252e+06	447935	730211	2.27676e+06	2.60794e+06	566227	833590	1.41055e+06	743050	3.31264e+06	1.20226e+06	477055	3.07193e+06	2.81246e+06	2.68683e+06
Com_3742_neg	Pectinolide C	N	C14H20O5	268.131	267.124	0.07744	[M-H]-	5.604	0.68	2	C18	Organoheterocyclic compounds	Pyrans	Pyranones and derivatives	-	-	-	-	-	-	CCCCC(C=CC1C(C=CC(=O)O1)O)OC(=O)C	DYWKRIWLCNEWRY-SHYGTOARSA-N	3.85597e+06	3.40115e+06	4.01799e+06	3.25581e+06	3.37935e+06	4.0601e+06	2.88315e+06	3.37412e+06	3.73793e+06	3.23819e+06	3.02253e+06	3.50153e+06	3.53969e+06	3.20959e+06	2.81794e+06
Com_4975_neg	Decarboxy-Norlobaric Acid	N	C23H26O6	398.173	397.167	3.14147	[M-H]-	6.475	0.54	2	C18	Phenylpropanoids and polyketides	Depsides and depsidones	-	"6320-33-8"	-	-	-	-	-	CCCCCC1=C2C(=CC(=C1)O)OC(=O)C3=C(C=C(C=C3O2)O)C(=O)CCCC	ZSMRNRJMUKTCNH-UHFFFAOYSA-N	2.02748e+07	1.9822e+07	2.19302e+07	2.105e+07	1.786e+07	1.94456e+07	1.62249e+07	1.618e+07	1.47398e+07	1.76678e+07	1.89856e+07	1.6371e+07	1.77396e+07	1.63178e+07	1.62026e+07
Com_5809_neg	Smilaside G	N	C40H42O18	810.237	809.231	0.87327	[M-H]-	5.634	0.50	2	C18	Phenylpropanoids and polyketides	Cinnamic acids and derivatives	Hydroxycinnamic acids and derivatives	-	-	-	-	-	-	COC1=C(C=CC(=C1)C=CC(=O)OCC2C(C(C(O2)(COC(=O)C=CC3=CC=C(C=C3)O)OC4C(C(C(C(O4)CO)O)O)O)OC(=O)C=CC5=CC=C(C=C5)O)O)O	AKRPKXVYRNFNPZ-QVHYGTEESA-N	9.89735e+06	7.80666e+06	1.53197e+07	1.80091e+07	1.89573e+07	2.21025e+07	1.63793e+07	1.6856e+07	1.53281e+07	1.29416e+07	1.8034e+07	2.38184e+07	1.73412e+07	1.70177e+07	1.62898e+07
Com_4068_neg	Tehranolide	N	C15H22O6	298.142	297.132	7.12134	[M-H]-	6.138	0.56	2	C18	Organoheterocyclic compounds	Lactones	Gamma butyrolactones	-	-	-	-	-	-	CC1C2CCC3(C(CCC34CC(C2OC1=O)(OO4)O)O)C	UKBRRPFBNDFXGR-PLTKTJNRSA-N	1.06241e+07	9.02319e+06	1.17186e+07	8.86918e+06	1.1861e+07	9.3134e+06	1.12589e+07	7.87563e+06	9.23514e+06	7.43855e+06	7.56118e+06	9.86851e+06	9.58602e+06	9.96648e+06	6.75206e+06
Com_2752_neg	N-(3-(S)-Hydroxybutyryl)homoserine lactone	N	C8H13NO4	187.084	186.077	0.09583	[M-H]-	5.64	0.65	2	C18	Organic acids and derivatives	Carboxylic acids and derivatives	Amino acids, peptides, and analogues	-	-	C11842	map02020	LMFA08030005	-	CC(CC(=O)NC1CCOC1=O)O	FIXDIFPJOFIIEC-ZBHICJROSA-N	1.08423e+07	1.137e+07	1.35813e+07	1.04845e+07	3.70992e+06	1.13047e+07	1.022e+07	1.08117e+07	1.23489e+07	1.02325e+07	1.11749e+07	1.26435e+07	1.05052e+07	1.02688e+07	1.0056e+07
Com_2264_neg	cis-1,2-Dihydro-3-methylcatechol	N	C7H10O2	126.068	125.061	0.17382	[M-H]-	5.19	0.51	2	C18	Organic oxygen compounds	Organooxygen compounds	Alcohols and polyols	-	-	-	-	-	-	CC1=CC=CC(C1O)O	FTZZKLFGNQOODA-RQJHMYQMSA-N	6.924e+06	4.29654e+06	1.08025e+07	3.68174e+06	1.0907e+07	7.53446e+06	6.58586e+06	3.46167e+06	4.6333e+06	4.38389e+06	4.33361e+06	4.29039e+06	6.65571e+06	6.09045e+06	4.68446e+06
Com_2445_neg	3,5-DIHYDROXYBENZOIC ACID	N	C7H6O4	154.027	153.019	0.15246	[M-H]-	3.463	0.75	2	C18	Benzenoids	Benzene and substituted derivatives	Benzoic acids and derivatives	"99-10-5"	HMDB0013677	-	-	-	-	C1=C(C=C(C=C1O)O)C(=O)O	UYEMGAFJOZZIFP-UHFFFAOYSA-N	2.29512e+07	1.56048e+07	1.77876e+07	1.31978e+07	1.59243e+07	2.80964e+07	1.32721e+07	1.37728e+07	2.51468e+07	1.26337e+07	1.47125e+07	2.15235e+07	3.24363e+07	3.94764e+07	3.68136e+07
Com_2503_neg	D-Alanyl-(R)-lactate	N	C6H11NO4	161.069	160.061	0.10585	[M-H]-	3.737	0.60	2	C18	Organic acids and derivatives	Carboxylic acids and derivatives	Amino acids, peptides, and analogues	-	-	C19694	map01502	-	-	CC(C(=O)OC(C)C(=O)O)N	QLYOONKPELZQGZ-QWWZWVQMSA-N	8.96228e+06	1.81365e+07	3.24267e+06	9.71879e+06	7.76154e+06	9.74299e+06	1.43007e+07	2.66221e+07	2.31081e+07	1.13079e+07	6.08978e+06	1.42754e+07	1.32495e+07	1.37941e+07	1.92832e+07
Com_2723_neg	Leiocarpic acid	N	C8H8O5	184.037	183.03	1.92258	[M-H]-	1.455	0.67	2	C18	Benzenoids	Benzene and substituted derivatives	Benzoic acids and derivatives	-	-	-	-	-	-	COC1=C(C=CC(=C1C(=O)O)O)O	LEYBYZMFOFATIO-UHFFFAOYSA-N	6.69983e+06	7.77019e+06	5.70289e+06	5.57788e+06	6.13947e+06	6.6368e+06	3.77417e+06	4.95703e+06	2.91393e+06	3.60335e+06	3.14616e+06	3.61199e+06	5.28236e+06	5.02553e+06	4.92354e+06
Com_3229_neg	Ficusol	N	C11H14O5	226.084	225.077	1.111	[M-H]-	5.326	0.81	2	C18	Benzenoids	Phenols	Methoxyphenols	-	-	-	-	-	-	COC1=C(C=CC(=C1)C(CO)C(=O)OC)O	ZQMCMXRXLGCJJJ-MRVPVSSYSA-N	502271	704631	452322	277423	407642	1.23539e+06	372512	843210	848967	618447	678825	699659	692015	660756	635648
Com_3384_neg	3,4-Bis(methoxycarbonyl)benzoic acid	N	C11H10O6	238.048	237.04	0.02966	[M-H]-	5.623	0.70	2	C18	Benzenoids	Benzene and substituted derivatives	Benzoic acids and derivatives	-	-	-	-	-	-	COC(=O)C1=C(C=C(C=C1)C(=O)O)C(=O)OC	KUQGJFOIULVBKJ-UHFFFAOYSA-N	2.79729e+07	2.7592e+07	3.00948e+07	3.16913e+07	2.07346e+07	3.49617e+07	2.89313e+07	3.25724e+07	2.97902e+07	3.01809e+07	2.85115e+07	3.19841e+07	2.42047e+07	2.51621e+07	2.51388e+07
Com_3394_neg	OPC-4:0	N	C14H22O3	238.157	237.15	0.15579	[M-H]-	6.933	0.74	2	C18	Organic oxygen compounds	Organooxygen compounds	Carbonyl compounds	-	-	-	-	LMFA02010010	-	CCC=CCC1C(CCC1=O)CCCC(=O)O	LVQJNKFFJNUFNY-OPVGQWETSA-N	1.50226e+06	3.10253e+06	1.44827e+06	1.59166e+06	2.84849e+06	1.67717e+06	9.23756e+06	1.0132e+07	8.28487e+06	8.29951e+06	9.03017e+06	1.16248e+07	5.74314e+06	6.08464e+06	5.91024e+06
Com_5275_neg	Platanic acid	N	C29H46O4	458.34	457.333	0.78503	[M-H]-	9.965	0.73	2	C18	Lipids and lipid-like molecules	Steroids and steroid derivatives	Oxosteroids	-	-	-	-	-	-	CC(=O)C1CCC2(C1C3CCC4C5(CCC(C(C5CCC4(C3(CC2)C)C)(C)C)O)C)C(=O)O	RVMPLOSJMIQORE-FUAAEJBOSA-N	2.37613e+06	2.51902e+06	3.32432e+06	3.32134e+06	5.02176e+06	2.68762e+06	2.98395e+06	1.95651e+06	1.93596e+06	1.70824e+06	3.07673e+06	2.50601e+06	4.35226e+06	4.42648e+06	4.42921e+06
Com_5639_neg	Ficusesquilignan A	N	C31H36O11	584.226	583.219	1.20147	[M-H]-	5.753	0.85	2	C18	Lignans, neolignans and related compounds	Furanoid lignans	-	-	-	-	-	-	-	COC1=CC(=CC(=C1O)OC)C2C3COC(C3CO2)C4=CC(=C(C=C4)OC(CO)C(C5=CC(=C(C=C5)O)OC)O)OC	PFZFCRCFYYFTPE-RWMYVIIASA-N	1.93957e+07	1.22545e+07	2.08717e+07	1.86315e+07	1.73371e+07	1.72085e+07	9.13441e+06	8.89159e+06	9.06374e+06	7.43538e+06	1.37265e+07	1.05188e+07	1.27864e+07	1.3218e+07	1.32484e+07
Com_5660_neg	Catechin 3-O-rutinoside	N	C27H34O15	598.19	597.183	0.7039	[M-H]-	5.499	0.71	2	C18	Phenylpropanoids and polyketides	Flavonoids	Flavonoid glycosides	-	-	-	-	LMPK12020053	-	CC1C(C(C(C(O1)OCC2C(C(C(C(O2)OC3CC4=C(C=C(C=C4OC3C5=CC(=C(C=C5)O)O)O)O)O)O)O)O)O)O	PKKUTJOKYCMKKA-YILAMNAXSA-N	1.23346e+07	2.05683e+07	8.73108e+06	1.24849e+07	8.51333e+06	1.48725e+07	9.29523e+06	8.58912e+06	1.30275e+07	1.20654e+07	9.22664e+06	1.04187e+07	1.06653e+07	1.18399e+07	1.21178e+07
Com_2356_neg	1,2,7,8-DIEPOXYOCTANE	N	C8H14O2	142.099	141.092	0.05665	[M-H]-	5.805	0.65	2	C18	Organoheterocyclic compounds	Epoxides	-	"2426-07-5"	-	-	-	-	-	C1C(O1)CCCCC2CO2	LFKLPJRVSHJZPL-UHFFFAOYSA-N	1.4463e+07	1.7572e+07	1.34598e+07	1.42452e+07	1.34338e+07	1.4214e+07	1.10534e+07	1.31182e+07	1.37818e+07	1.11529e+07	1.20708e+07	1.27482e+07	1.18936e+07	1.21924e+07	1.07937e+07
Com_2689_neg	3-azaniumyl-3-(4-hydroxyphenyl)propanoate	N	C9H11NO3	181.074	180.067	0.03565	[M-H]-	5.587	0.68	2	C18	Organic acids and derivatives	Carboxylic acids and derivatives	Amino acids, peptides, and analogues	-	-	-	-	-	-	C1=CC(=CC=C1C(CC(=O)[O-])[NH3+])O	JYPHNHPXFNEZBR-UHFFFAOYSA-N	3.4798e+07	3.00072e+07	3.11731e+07	2.7291e+07	2.52839e+07	3.49485e+07	2.19685e+07	2.63765e+07	2.80212e+07	2.22244e+07	2.21892e+07	2.51216e+07	2.73336e+07	2.5497e+07	2.6244e+07
Com_2694_neg	3,5-Dihydroxyphenylglyoxylate	N	C8H6O5	182.022	181.014	0.84422	[M-H]-	2.024	0.84	2	C18	Benzenoids	Phenols	Benzenediols	-	-	C12325	map01055;map01110	-	-	C1=C(C=C(C=C1O)O)C(=O)C(=O)O	IXVSXZQERGYQTA-UHFFFAOYSA-N	2.66766e+07	1.81622e+07	2.08045e+07	2.07872e+07	2.29728e+07	2.19296e+07	3.44461e+07	3.61264e+07	3.23976e+07	2.69056e+07	3.66921e+07	1.51714e+07	2.55684e+07	2.10103e+07	2.64998e+07
Com_2737_neg	2-hydroxy-3-(3-oxoprop-1-enyl)but-2-enedioic acid	N	C7H6O6	186.016	185.009	2.75881	[M-H]-	1.487	0.59	2	C18	Lipids and lipid-like molecules	Fatty Acyls	Fatty acids and conjugates	-	-	-	-	-	-	C(=CC(=C(C(=O)O)O)C(=O)O)C=O	QTJJMXJJLLAWNP-OMUGJNSGSA-N	4.1436e+06	5.88423e+06	6.71317e+06	4.89707e+06	4.84935e+06	5.87316e+06	2.79191e+06	2.58297e+06	3.44876e+06	3.19143e+06	3.084e+06	3.56429e+06	3.26829e+06	3.12548e+06	3.00898e+06
Com_2816_neg	(3R)-3,9-dihydroxynonanoic acid	N	C9H18O4	190.121	189.113	0.16283	[M-H]-	5.541	0.63	2	C18	Organic acids and derivatives	Hydroxy acids and derivatives	Medium-chain hydroxy acids and derivatives	-	-	-	-	-	86289845	C(CCCO)CCC(CC(=O)O)O	PVBPWTUAKKMEGB-MRVPVSSYSA-N	3.60808e+07	3.11291e+07	4.38608e+07	3.17144e+07	3.53301e+07	3.01646e+07	2.13987e+07	2.51583e+07	2.75152e+07	2.40353e+07	2.37528e+07	2.70162e+07	2.96852e+07	2.89802e+07	2.99098e+07
Com_2909_neg	(3S,4R)-3,4-Dihydroxycyclohexa-1,5-diene-1,4-dicarboxylate	N	C8H8O6	200.032	199.025	0.66074	[M-H]-	1.438	0.76	2	C18	Organic acids and derivatives	Hydroxy acids and derivatives	Beta hydroxy acids and derivatives	-	-	C06318	map00624;map01100;map01120;map01220	-	-	C1=CC(C(C=C1C(=O)O)O)(C(=O)O)O	UKFMEOHAOCKDOL-YLWLKBPMSA-N	9.74518e+06	1.24682e+07	1.04613e+07	1.06753e+07	1.10137e+07	1.08175e+07	7.87155e+06	7.38243e+06	9.76489e+06	7.70318e+06	7.40315e+06	1.13308e+07	6.75494e+06	6.24762e+06	6.24848e+06
Com_2979_neg	Casuarine	N	C8H15NO5	205.095	204.088	0.41433	[M-H]-	1.386	0.68	2	C18	Organoheterocyclic compounds	Pyrrolizidines	-	-	-	-	-	-	-	C1C(C(C2N1C(C(C2O)O)CO)O)O	AXTGOJVKRHFYBT-XAZAIFFQSA-N	9.79772e+06	1.2263e+07	9.05155e+06	9.51107e+06	9.9276e+06	9.72775e+06	9.67303e+06	1.17768e+07	1.30326e+07	9.13478e+06	1.17281e+07	1.51422e+07	1.09637e+07	1.0167e+07	1.0687e+07
Com_3043_neg	Betalamic acid	N	C9H9NO5	211.048	210.041	0.60667	[M-H]-	5.221	0.58	2	C18	Organic acids and derivatives	Carboxylic acids and derivatives	Amino acids, peptides, and analogues	-	HMDB0029842	C08538	map00965;map01100;map01110	-	-	C1C(NC(=CC1=CC=O)C(=O)O)C(=O)O	YQDKULBMDMPFLH-FSRBREEPSA-N	8.58782e+06	7.87513e+06	1.01697e+07	9.6465e+06	1.03472e+07	7.23994e+06	6.70931e+06	8.33669e+06	1.57521e+07	1.14086e+07	7.73292e+06	8.1043e+06	7.11418e+06	6.70755e+06	6.92381e+06
Com_3078_neg	N-Nonanoylglycine	N	C11H21NO3	215.152	214.145	0.38069	[M-H]-	5.951	0.77	2	C18	Organic acids and derivatives	Carboxylic acids and derivatives	Amino acids, peptides, and analogues	-	HMDB0013279	-	-	-	-	CCCCCCCCC(=O)NCC(=O)O	JXDFEUKNHBHUCP-UHFFFAOYSA-N	8.69083e+06	7.71235e+06	7.83819e+06	7.39177e+06	7.59217e+06	4.73694e+06	4.12535e+06	6.35055e+06	7.04632e+06	5.55548e+06	6.37081e+06	6.51508e+06	1.12811e+07	1.2924e+07	1.57283e+07
Com_3169_neg	7,8-Dimethoxy-6-hydroxycoumarin	N	C11H10O5	222.053	221.045	0.22573	[M-H]-	5.635	0.79	2	C18	Phenylpropanoids and polyketides	Coumarins and derivatives	Hydroxycoumarins	-	-	-	-	-	-	COC1=C(C=C2C=CC(=O)OC2=C1OC)O	ULJXDXSBXDSMLE-UHFFFAOYSA-N	1.63771e+07	1.34358e+07	1.58092e+07	1.24383e+07	1.14016e+07	1.4678e+07	1.51132e+07	1.61552e+07	1.57921e+07	1.36864e+07	1.57858e+07	1.60358e+07	1.27464e+07	1.36606e+07	1.33684e+07
Com_3187_neg	Stemoamide	N	C12H17NO3	223.121	222.114	0.58696	[M-H]-	5.969	0.52	2	C18	Alkaloids and derivatives	Stemona alkaloids	Stemoamide-type alkaloids	-	-	-	-	-	-	CC1C2C3CCC(=O)N3CCCC2OC1=O	MIHPYTYSLJCWQU-WYOJIJJFSA-N	4.30942e+06	8.20052e+06	5.9562e+06	6.99668e+06	5.89243e+06	7.42423e+06	6.02709e+06	7.51182e+06	7.5226e+06	6.24128e+06	6.34839e+06	6.77343e+06	6.27981e+06	6.38185e+06	5.73091e+06
Com_3243_neg	N-Octanoyl-L-homoserine lactone	N	C12H21NO3	227.152	226.145	0.28053	[M-H]-	6.039	0.52	2	C18	Organic acids and derivatives	Carboxylic acids and derivatives	Amino acids, peptides, and analogues	-	HMDB0255213	C21199	map02024	LMFA08030035	-	CCCCCCCC(=O)NC1CCOC1=O	JKEJEOJPJVRHMQ-JTQLQIEISA-N	2.06012e+06	807776	1.38342e+06	1.51129e+06	1.45061e+06	1.51298e+06	1.121e+06	1.13271e+06	1.00417e+06	845652	951353	1.08383e+06	1.74681e+06	1.83428e+06	2.37137e+06
Com_3250_neg	(+)-cyclopentanecarboxylic acid	N	C11H16O5	228.1	227.093	0.96256	[M-H]-	4.977	0.57	2	C18	Organic oxygen compounds	Organooxygen compounds	Alcohols and polyols	-	-	-	-	-	-	CC(C)C1(C(C(=C)C(=O)C1(C)O)C(=O)O)O	PBMOSPVYISYWDG-XROYCOCOSA-N	5.36659e+06	3.42107e+06	3.62173e+06	4.72626e+06	4.17893e+06	4.60533e+06	4.89828e+06	5.29358e+06	5.36604e+06	5.10518e+06	5.34552e+06	4.67658e+06	4.34046e+06	4.01026e+06	3.17575e+06
Com_3261_neg	N-Hydroxy-meIQX	N	C11H11N5O	229.096	228.088	5.70015	[M-H]-	5.561	0.78	2	C18	Organoheterocyclic compounds	Diazanaphthalenes	Benzodiazines	-	-	C20291	map05204	-	-	CC1=CN=C2C=CC3=C(C2=N1)N=C(N3C)NO	FVNCCTJGBOTWTM-UHFFFAOYSA-N	1.07129e+07	1.41249e+07	2.83391e+07	1.21517e+07	1.26799e+07	2.29137e+07	1.22366e+07	1.38119e+07	1.3254e+07	1.2467e+07	1.26643e+07	2.08381e+07	2.003e+07	2.06662e+07	1.67374e+07
Com_3262_neg	crotonyl-L-carnitine	N	C11H19NO4	229.131	228.124	0.12607	[M-H]-	5.747	0.52	2	C18	Lipids and lipid-like molecules	Fatty Acyls	Fatty acid esters	-	-	-	-	-	-	CC=CC(=O)OC(CC(=O)[O-])C[N+](C)(C)C	HQDBMDGXEZLSNK-VUHVRTRXSA-N	1.5969e+07	8.07906e+06	1.21076e+07	1.59547e+07	1.67425e+07	6.31769e+06	8.80171e+06	1.105e+07	1.23356e+07	1.11636e+07	1.18484e+07	1.06301e+07	5.94955e+06	6.39358e+06	5.98823e+06
Com_3264_neg	N-decanoylglycine	N	C12H23NO3	229.168	228.161	0.15448	[M-H]-	6.128	0.60	2	C18	Organic acids and derivatives	Carboxylic acids and derivatives	Amino acids, peptides, and analogues	-	HMDB0013267	-	-	-	-	CCCCCCCCCC(=O)NCC(=O)O	WRRYZYASRAUROW-UHFFFAOYSA-N	3.5768e+06	2.56702e+06	3.90342e+06	3.56879e+06	4.80958e+06	4.69378e+06	4.12838e+06	2.66038e+06	3.80014e+06	1.77049e+06	2.83186e+06	4.24948e+06	1.57364e+07	1.60907e+07	1.96134e+07
Com_3304_neg	Isobutyryl-carnitine	N	C11H21NO4	231.147	230.14	0.20807	[M-H]-	5.611	0.67	2	C18	Lipids and lipid-like molecules	Fatty Acyls	Fatty acid esters	-	HMDB0000736	-	-	-	-	CC(C)C(=O)OC(CC(=O)[O-])C[N+](C)(C)C	LRCNOZRCYBNMEP-SECBINFHSA-N	2.16092e+07	2.03704e+07	2.02548e+07	1.75203e+07	1.62081e+07	2.06078e+07	1.51993e+07	1.60626e+07	1.78303e+07	1.54251e+07	1.45721e+07	1.66327e+07	1.72093e+07	1.76691e+07	1.74306e+07
Com_3317_neg	Jioglutin C	N	C10H16O6	232.095	231.087	0.13544	[M-H]-	5.495	0.71	2	C18	Lipids and lipid-like molecules	Prenol lipids	Monoterpenoids	-	-	-	-	-	-	COC1CC2C3C(O1)OCC3(C(C2O)O)O	LVAWHTOAFSCIIW-NEYBOIOJSA-N	2.50673e+07	2.67392e+07	2.76664e+07	2.34977e+07	2.41448e+07	2.43192e+07	2.37447e+07	2.68753e+07	2.40945e+07	2.0549e+07	2.13361e+07	2.36257e+07	2.04041e+07	2.43919e+07	2.48384e+07
Com_3464_neg	Liarin	N	C10H15NO6	245.09	244.083	0.07234	[M-H]-	5.143	0.61	2	C18	Lipids and lipid-like molecules	Fatty Acyls	Fatty acyl glycosides	-	-	-	-	-	-	C(C=CC#N)OC1C(C(C(C(O1)CO)O)O)O	JCBRWHGFOXGWGX-DBMDDLOMSA-N	2.25428e+07	1.77933e+07	2.22657e+07	1.82297e+07	2.22142e+07	1.9796e+07	1.41038e+07	1.49133e+07	1.8295e+07	1.51188e+07	1.66593e+07	1.72226e+07	1.71466e+07	1.7466e+07	1.79129e+07
Com_3593_neg	1',8-Dihydroaplysinopsin	N	C14H16N4O	256.132	255.124	5.56952	[M-H]-	5.584	0.53	2	C18	Organic acids and derivatives	Carboxylic acids and derivatives	Amino acids, peptides, and analogues	-	-	-	-	-	-	CN1C(C(=O)N(C1=N)C)CC2=CNC3=CC=CC=C32	HATPFEAHIVPBRW-UHFFFAOYSA-N	3.51512e+07	4.14761e+07	3.43736e+07	3.107e+07	3.03651e+07	3.49198e+07	3.35469e+07	3.33775e+07	4.21964e+07	2.51705e+07	3.57087e+07	3.92291e+07	2.78055e+07	2.62776e+07	2.88503e+07
Com_3711_neg	Dihydrocitrinone	N	C13H14O6	266.079	265.072	0.162	[M-H]-	5.844	0.55	2	C18	Benzenoids	Benzene and substituted derivatives	Benzoic acids and derivatives	-	HMDB0251297	-	-	-	-	CC1C(OC(=O)C2=C(C(=C(C(=C12)C)O)C(=O)O)O)C	VVVMDYGNIVXIIG-INEUFUBQSA-N	1.488e+07	1.95061e+07	1.59359e+07	1.47067e+07	1.29099e+07	1.60648e+07	1.37794e+07	1.70454e+07	1.77388e+07	1.50609e+07	1.61867e+07	1.59909e+07	1.38059e+07	1.36814e+07	1.4151e+07
Com_3781_neg	Tridecanoylglycine	N	C15H29NO3	271.215	270.207	0.31181	[M-H]-	6.785	0.72	2	C18	Organic acids and derivatives	Carboxylic acids and derivatives	Amino acids, peptides, and analogues	-	HMDB0013317	-	-	-	-	CCCCCCCCCCCCC(=O)NCC(=O)O	BTHNNPTZHGZNAO-UHFFFAOYSA-N	558830	479962	861526	808930	1.12781e+06	395261	500694	417696	468482	167968	327482	542530	1.75926e+06	2.13674e+06	2.24968e+06
Com_3898_neg	brefeldin A	N	C16H24O4	280.167	279.16	0.37113	[M-H]-	6.001	0.65	2	C18	Phenylpropanoids and polyketides	Macrolides and analogues	-	"20350-15-6"	-	-	-	-	-	CC1CCCC=CC2CC(CC2C(C=CC(=O)O1)O)O	KQNZDYYTLMIZCT-KQPMLPITSA-N	6.20566e+06	5.39943e+06	4.80274e+06	5.55917e+06	4.14894e+06	4.94696e+06	4.53569e+06	6.32416e+06	6.76848e+06	5.30068e+06	6.31425e+06	5.59726e+06	5.20611e+06	5.42109e+06	5.07445e+06
Com_3900_neg	Kessyl acetate	N	C17H28O3	280.204	279.197	0.29824	[M-H]-	7.407	0.53	2	C18	Organoheterocyclic compounds	Oxepanes	-	-	-	-	-	-	-	CC1CC(C2C1CC3CCC2(OC3(C)C)C)OC(=O)C	SXGDMINSYARVTP-UHFFFAOYSA-N	7.39923e+06	6.23162e+06	5.08672e+06	9.41129e+06	1.02267e+07	5.76927e+06	1.0567e+07	6.87217e+06	5.77827e+06	5.33986e+06	9.56342e+06	8.1319e+06	7.09376e+06	7.12162e+06	6.82971e+06
Com_3987_neg	Sarmentosin epoxide	N	C11H17NO8	291.095	290.088	0.25136	[M-H]-	1.39	0.98	2	C18	Organic oxygen compounds	Organooxygen compounds	Carbohydrates and carbohydrate conjugates	-	-	C08341	-	-	-	C(C1C(C(C(C(O1)OCC2C(O2)(CO)C#N)O)O)O)O	MGWCXJDKHMCXRL-YMGPVYFXSA-N	3.03917e+07	3.50618e+07	2.65725e+07	2.40106e+07	2.64957e+07	2.36671e+07	2.46999e+07	3.1992e+07	3.28704e+07	2.44338e+07	3.50235e+07	4.23519e+07	2.28488e+07	2.21184e+07	2.24266e+07
Com_4096_neg	Tetranor-PGF1alpha	N	C16H28O5	300.194	299.184	8.25235	[M-H]-	8.801	0.59	2	C18	Lipids and lipid-like molecules	Fatty Acyls	Eicosanoids	-	-	-	-	LMFA03010213	-	CCCCCC(C=CC1C(CC(C1CCC(=O)O)O)O)O	NPXVWXIFJJRRLX-BFBQWKKPSA-N	117944	2.18379e+06	3.16666e+06	130027	1.40222e+06	41103	517478	483604	2.79325e+06	712924	2.20574e+06	1.29608e+06	2.44819e+06	2.09632e+06	2.00518e+06
Com_4210_neg	5'-Hydroxyasperentin	N	C16H20O6	308.126	307.119	0.47736	[M-H]-	5.992	0.56	2	C18	Benzenoids	Benzene and substituted derivatives	Benzoic acids and derivatives	-	-	-	-	-	-	CC1C(CCC(O1)CC2CC3=C(C(=CC(=C3)O)O)C(=O)O2)O	IEOXNDOOKTVJRQ-DRBGTSAUSA-N	6.69585e+06	8.14442e+06	1.08746e+07	6.08893e+06	5.02864e+06	6.97813e+06	1.07677e+07	1.79041e+07	1.43084e+07	1.5376e+07	1.61807e+07	1.84005e+07	9.6669e+06	9.7919e+06	9.04732e+06
Com_4223_neg	Isotan B	N	C14H15NO7	309.085	308.077	0.36021	[M-H]-	5.371	0.86	2	C18	Organic oxygen compounds	Organooxygen compounds	Carbohydrates and carbohydrate conjugates	-	-	C08494	-	-	-	C1=CC=C2C(=C1)C(=CN2)OC(=O)C3C(C(C(O3)(CO)O)O)O	KGXOHVOUKNLUNP-VFJKSUPXSA-N	3.78481e+07	2.60227e+07	3.65079e+07	3.40921e+07	2.98904e+07	3.74134e+07	3.18999e+07	3.37806e+07	3.11484e+07	3.12697e+07	3.05909e+07	2.72287e+07	2.94662e+07	2.93789e+07	2.88577e+07
Com_4404_neg	Botryaloic acid acetate	N	C17H26O6	326.173	325.166	0.89057	[M-H]-	6.024	0.52	2	C18	Lipids and lipid-like molecules	Prenol lipids	Monoterpenoids	-	-	-	-	-	-	CC1CC(C2C(CC(C2(C1C=O)O)(C)C(=O)O)(C)C)OC(=O)C	OGANGEPKFAUGDC-MYFMSEKESA-N	1.89154e+07	2.00292e+07	2.00392e+07	1.6644e+07	1.58147e+07	1.96132e+07	1.23938e+07	1.83994e+07	1.6175e+07	1.46252e+07	1.64926e+07	1.64683e+07	1.67752e+07	1.5118e+07	1.35419e+07
Com_4479_neg	Retroisosenine	N	C18H25NO5	335.173	334.166	0.58197	[M-H]-	6.068	0.65	2	C18	Phenylpropanoids and polyketides	Macrolides and analogues	-	-	-	-	-	-	-	CC1CC2(CC(=O)OC3CCN4C3C(=CC4)COC(=O)C1(O2)C)C	KOYQLXLYMDNSGL-DZHCQNFQSA-N	9.9604e+06	9.45832e+06	1.06567e+07	1.0673e+07	7.86309e+06	1.06674e+07	4.68668e+06	8.00392e+06	6.13918e+06	5.34955e+06	6.9831e+06	6.56255e+06	6.86535e+06	7.41057e+06	6.68256e+06
Com_4616_neg	3,5-Dihydroxy-4-(3',7'-dimethylocta-2',7'-dienyl)bibenzyl	N	C24H30O2	350.225	349.215	6.74599	[M-H]-	7.139	0.54	2	C18	Phenylpropanoids and polyketides	Stilbenes	-	-	-	-	-	-	-	CC(=C)CCCC(=CCC1=C(C=C(C=C1O)CCC2=CC=CC=C2)O)C	RJGNRYRHMQDCEG-XDHOZWIPSA-N	2.75014e+07	2.92228e+07	1.94396e+07	3.25448e+07	3.29163e+07	2.8809e+07	2.87039e+07	3.47208e+07	2.73123e+07	5.31602e+07	3.96285e+07	3.26361e+07	2.80007e+07	2.94166e+07	3.12122e+07
Com_4621_neg	Melophlin E	N	C21H37NO3	351.277	350.27	0.03579	[M-H]-	9.006	0.80	2	C18	Organoheterocyclic compounds	Pyrrolidines	N-alkylpyrrolidines	-	-	-	-	-	-	CC(C)CCCCCCCCCCCCC(=C1C(=O)CN(C1=O)C)O	CPMHESKNPLZJEM-ZZEZOPTASA-N	3.63295e+06	4.65494e+06	2.63026e+06	4.70805e+06	7.2265e+06	3.7074e+06	9.03385e+06	5.03912e+06	5.27366e+06	4.39388e+06	5.47103e+06	6.19348e+06	7.79356e+06	7.51707e+06	6.63168e+06
Com_4736_neg	Melophlin P	N	C22H39NO3	365.293	364.286	0.24686	[M-H]-	8.94	0.80	2	C18	Organoheterocyclic compounds	Pyrrolines	-	-	-	-	-	-	-	CCCCCCCCCCCCCCCC(=O)C1=C(C(N(C1=O)C)C)O	RGIDNGYHAFLDOD-UHFFFAOYSA-N	1.91222e+06	2.42942e+06	2.72918e+06	3.68922e+06	6.57662e+06	2.98445e+06	9.92104e+06	7.40998e+06	7.54031e+06	4.47652e+06	7.65181e+06	7.97183e+06	9.92983e+06	9.49658e+06	8.84281e+06
Com_4740_neg	1-beta-D-glucopyranosyl-L-tryptophan	N	C17H22N2O7	366.143	365.135	0.0411	[M-H]-	5.234	0.82	2	C18	Nucleosides, nucleotides, and analogues	Nucleoside and nucleotide analogues	1-pyranosylindoles	-	-	-	-	-	-	C1=CC=C2C(=C1)C(=CN2C3C(C(C(C(O3)CO)O)O)O)CC(C(=O)O)N	ZHBHZDMTVVJASV-JOSVURMMSA-N	5.49825e+06	5.96853e+06	6.1592e+06	5.16893e+06	4.43181e+06	4.07909e+06	6.71828e+06	7.96196e+06	8.41123e+06	7.19702e+06	6.92343e+06	7.49576e+06	5.95666e+06	5.68718e+06	5.63618e+06
Com_4751_neg	(3R)-3-hydroxy-12'-apo-beta-carotenal	N	C25H34O2	366.256	365.246	6.12021	[M-H]-	9.602	0.54	2	C18	Lipids and lipid-like molecules	Prenol lipids	Diterpenoids	-	-	-	-	-	-	CC1=C(C(CC(C1)O)(C)C)C=CC(=CC=CC(=CC=CC=C(C)C=O)C)C	PAUIQDPAEDELMC-HEZGKBSMSA-N	6.65867e+06	3.27254e+06	6.86604e+06	9.59367e+06	1.87793e+07	4.14138e+06	6.74214e+06	7.46695e+06	6.0261e+06	5.14045e+06	6.91065e+06	3.70823e+06	1.23837e+07	1.16432e+07	1.28628e+07
Com_4776_neg	Semiplenamide F	N	C22H43NO3	369.324	368.317	0.09668	[M-H]-	9.913	0.76	2	C18	Organoheterocyclic compounds	Epoxides	Oxirane carboxylic acids and derivatives	-	-	-	-	LMFA08020281	-	CCCCCCCCCCCCCCCC1C(O1)(C)C(=O)NC(C)CO	WTOKUHHGBBPESF-VRAFCGOGSA-N	2.15208e+06	706214	1.4939e+06	2.42304e+06	4.74346e+06	1.82446e+06	962742	713867	4.94801e+06	1.06654e+06	1.74578e+06	781265	4.08782e+06	4.43889e+06	4.74004e+06
Com_4800_neg	Lehualide J	N	C19H32O5S	372.197	371.19	1.47957	[M-H]-	6.188	0.53	2	C18	Organoheterocyclic compounds	Pyrans	Pyranones and derivatives	-	-	-	-	-	-	CC1=C(OC(=O)C(=C1OC)OC)CCCCCCCCCCS(=O)C	CNSMFTLWDBUIIS-UHFFFAOYSA-N	6.7097e+06	3.83872e+06	5.32424e+06	4.38948e+06	7.40755e+06	4.40915e+06	5.8711e+06	4.58176e+06	2.60094e+06	3.50276e+06	5.31194e+06	6.84801e+06	3.46073e+06	4.49283e+06	3.28016e+06
Com_4817_neg	Shinjulactone C	N	C20H22O7	374.137	373.129	0.52061	[M-H]-	5.721	0.68	2	C18	Lipids and lipid-like molecules	Prenol lipids	Terpene lactones	-	-	-	-	-	-	CC1=CC(=O)C2(C3(C14CC5C6(C3C(=O)C2(C4(C6CC(=O)O5)C)O)CO)C)O	QUDGSOQXSJGXMH-HOGHQMKASA-N	6.15202e+07	3.37084e+07	3.9388e+07	4.50558e+07	3.95213e+07	4.30771e+07	2.91517e+07	2.46341e+07	2.96736e+07	2.15949e+07	2.70828e+07	3.12338e+07	3.47341e+07	3.26598e+07	3.27993e+07
Com_4845_neg	Phytyl phosphate	N	C20H41O4P	376.274	375.265	6.27171	[M-H]-	8.701	0.69	2	C18	Lipids and lipid-like molecules	Prenol lipids	Diterpenoids	-	-	C20764	-	LMPR0104010007	-	CC(C)CCCC(C)CCCC(C)CCCC(=CCOP(=O)(O)O)C	YRXRHZOKDFCXIB-PYDDKJGSSA-N	199259	488472	72349.1	1.18851e+06	1.59799e+06	632545	1.32824e+06	900700	357608	1.00339e+06	883001	802778	1.64154e+06	1.54642e+06	1.45392e+06
Com_4873_neg	Besarhanamide A	N	C23H43NO3	381.324	380.317	0.12967	[M-H]-	9.913	0.58	2	C18	Organoheterocyclic compounds	Epoxides	Oxirane carboxylic acids and derivatives	-	-	-	-	-	-	CCCCCCCCCCCCCC=CCCC1C(O1)C(=O)NC(C)CO	WFDZAQUSOQZZAS-HFXYZWCVSA-N	868698	594755	1.07536e+06	1.83747e+06	3.26339e+06	1.21578e+06	787643	390905	1.17091e+06	558776	977568	490669	2.09981e+06	2.31373e+06	2.4474e+06
Com_4890_neg	N-oleoyl threonine	N	C22H41NO4	383.304	382.296	0.48666	[M-H]-	9.405	0.61	2	C18	Organic acids and derivatives	Carboxylic acids and derivatives	Amino acids, peptides, and analogues	-	HMDB0241967	-	-	LMFA08020108	-	CCCCCCCCC=CCCCCCCCC(=O)NC(C(C)O)C(=O)O	NEMXEZCVUJCXDQ-PCXBEVNGSA-N	1.2265e+06	1.37495e+06	1.56054e+06	2.47359e+06	3.40325e+06	1.96481e+06	1.40469e+06	1.07435e+06	1.2689e+06	754656	1.13433e+06	1.03226e+06	2.5754e+06	2.10009e+06	2.41277e+06
Com_4934_neg	(-)-Vermiculine	N	C20H24O8	392.147	391.14	0.3427	[M-H]-	5.553	0.51	2	C18	Phenylpropanoids and polyketides	Macrolides and analogues	-	-	-	-	-	-	-	CC(=O)CC1CCC(=O)C=CC(=O)OC(CCC(=O)C=CC(=O)O1)CC(=O)C	CFDVIOQSLRJWSU-NXZHAISVSA-N	9.0703e+07	7.76753e+07	9.06096e+07	7.25674e+07	1.28622e+08	1.12777e+08	3.29135e+07	3.15208e+07	4.28189e+07	3.26563e+07	3.52463e+07	4.1314e+07	5.7352e+07	5.86061e+07	5.6078e+07
Com_4935_neg	Zoamide C	N	C21H24N6O2	392.196	391.189	1.47078	[M-H]-	6.198	0.91	2	C18	Benzenoids	Benzene and substituted derivatives	-	-	-	-	-	-	-	CC1C2=C(CCC3=C1N=C(N3)NC(=O)C(C)C)NC(=N2)NC(=O)C4=CC=CC=C4	YCDCJHKBEHWEIQ-GFCCVEGCSA-N	9.34477e+07	7.78557e+07	5.94203e+07	8.05948e+07	5.1371e+07	6.58152e+07	1.15306e+08	1.59176e+08	1.23678e+08	1.39562e+08	1.40273e+08	1.35265e+08	1.36045e+08	1.39782e+08	9.67945e+07
Com_4957_neg	(7Z,10Z)-hexadecadienoylcarnitine	N	C23H41NO4	395.304	394.296	0.14684	[M-H]-	7.609	0.72	2	C18	Lipids and lipid-like molecules	Fatty Acyls	Fatty acid esters	-	HMDB0240757	-	-	LMFA07070021	-	CCCCCC=CCC=CCCCCCC(=O)OC(CC(=O)[O-])C[N+](C)(C)C	XNGJEEKHLXXKLB-UTJQPWESSA-N	5.67953e+06	5.61782e+06	3.36236e+06	8.02317e+06	5.75452e+06	2.60481e+06	1.95822e+06	1.15353e+06	923344	1.27743e+06	2.25252e+06	1.76166e+06	3.34483e+06	3.49651e+06	3.30009e+06
Com_5010_neg	Isoiguesterin	N	C28H36O2	404.272	403.264	0.18627	[M-H]-	9.974	0.55	2	C18	Organic oxygen compounds	Organooxygen compounds	Carbonyl compounds	-	-	-	-	-	-	CC1=C(C(=O)C=C2C1=CC=C3C2(CCC4(C3(CCC5(C4CC(=C)CC5)C)C)C)C)O	RUVGAOXZLPFVKY-VAPXRUTMSA-N	35244.6	7832.72	69453.2	58600.9	266415	31132.4	29147.3	17885.4	34585.9	16206.8	55378.4	43383.5	211600	199650	228178
Com_5035_neg	Malyngamide W	N	C23H39NO5	409.283	408.276	0.96558	[M-H]-	8.599	0.51	2	C18	Organic oxygen compounds	Organooxygen compounds	Carbonyl compounds	-	-	-	-	-	-	CCCCCC(CC=CCCC(=O)NCC(C1=CCC(C(C1=O)C)O)OC)OC	ZECLKHBQXKMZMZ-JEBUHTPESA-N	1.34161e+06	1.62497e+06	856402	1.98753e+06	2.02059e+06	1.4678e+06	1.80111e+06	1.3255e+06	1.07442e+06	1.90215e+06	1.4446e+06	1.43299e+06	1.45501e+06	1.33194e+06	1.24292e+06
Com_5155_neg	Tortifolisine	N	C27H41NO3	427.309	426.302	0.57904	[M-H]-	9.6	0.89	2	C18	Lipids and lipid-like molecules	Steroids and steroid derivatives	Steroidal alkaloids	-	-	-	-	-	-	CC1CC2C(C(C3(O2)CCC4C5CC(=O)C6CC(CCC6(C5CC4=C3C)C)O)C)NC1	KYELXPJVGNZIGC-ZAVURYGYSA-N	787514	690143	1.28897e+06	1.90842e+06	6.47529e+06	1.12189e+06	1.6885e+06	749340	1.0025e+07	1.34507e+06	2.13364e+06	837833	6.63596e+06	6.30764e+06	7.35095e+06
Com_5208_neg	G(8-O-4)S Glycerol	N	C21H28O10	440.168	439.161	0.67122	[M-H]-	5.224	0.65	2	C18	Lignans, neolignans and related compounds	-	-	-	-	-	-	-	-	COC1=CC(=CC(=C1OC(CO)C(C2=CC(=C(C=C2)O)OC)O)OC)C(C(CO)O)O	NVVRMRVCLWOKDH-UHFFFAOYSA-N	9.24533e+06	4.95943e+06	8.47819e+06	6.76861e+06	6.73695e+06	6.99245e+06	4.11441e+06	3.64266e+06	4.91143e+06	3.60353e+06	4.42741e+06	4.21833e+06	5.37696e+06	5.29327e+06	4.87136e+06
Com_5219_neg	Yibeissine	N	C27H41NO4	443.304	442.297	0.61073	[M-H]-	8.627	0.77	2	C18	Lipids and lipid-like molecules	Steroids and steroid derivatives	Steroidal alkaloids	"143502-51-6"	-	-	-	-	-	CC1CC2C(C(C3(O2)CCC4C5CC(=O)C6CC(CCC6(C5C(C4=C3C)O)C)O)C)NC1	NURPXYQPDMVKOY-RUKZUWONSA-N	688793	759529	607748	1.14449e+06	2.06284e+06	823689	1.75823e+06	970924	3.31556e+06	408135	1.23931e+06	1.01952e+06	2.08535e+06	2.02927e+06	1.7564e+06
Com_5245_neg	Cytochalasin II	N	C28H37NO4	451.272	450.262	5.55958	[M-H]-	8.169	0.69	2	C18	Alkaloids and derivatives	Cytochalasans	-	-	-	-	-	-	-	CC1CC=CC2C(C(=C)C(C3C2(C(=O)CCC(C1)(C)O)C(=O)NC3CC4=CC=CC=C4)C)O	NJKNOVMUCDFVLS-KKOPAYBFSA-N	1.60241e+06	1.91842e+06	915434	3.39711e+06	1.95464e+06	2.30754e+06	6.18214e+06	4.93443e+06	3.12589e+06	9.09566e+06	6.38007e+06	5.96484e+06	1.74758e+06	3.4835e+06	3.44137e+06
Com_5309_neg	Certonardosterol A4	N	C27H46O6	466.329	465.322	0.36963	[M-H]-	7.32	0.71	2	C18	Lipids and lipid-like molecules	Steroids and steroid derivatives	Cholestane steroids	-	-	-	-	-	-	CC(C=CC(C)C(C)O)C1CC(C2C1(CCC3C2(CC(C4C3(CCC(C4O)O)C)O)O)C)O	CGVAZDBZAZTTNH-PPTZVQAVSA-N	6.61348e+07	4.52104e+07	3.4727e+07	5.07908e+07	5.18312e+07	3.6901e+07	4.68507e+07	4.82237e+07	4.26627e+07	2.74258e+07	5.21765e+07	5.15462e+07	4.97179e+07	4.98403e+07	4.84935e+07
Com_5325_neg	5alpha-Cholestane-3beta,6beta,8,15alpha,16beta,26-hexaol	N	C27H48O6	468.345	467.338	0.97698	[M-H]-	9.208	0.76	2	C18	Lipids and lipid-like molecules	Steroids and steroid derivatives	Bile acids, alcohols and derivatives	-	-	-	-	-	-	CC(CCCC(C)C1C(C(C2C1(CCC3C2(CC(C4C3(CCC(C4)O)C)O)O)C)O)O)CO	JBQJBUSSZCBEON-CGGQDTMHSA-N	1.10185e+07	6.81166e+06	1.44977e+07	1.43007e+07	2.60266e+07	1.21616e+07	2.11243e+07	2.0623e+07	2.69314e+07	1.87459e+07	3.09151e+07	2.34742e+07	4.48721e+07	4.45579e+07	4.55287e+07
Com_5333_neg	Glyceryl tri(2-ethylhexanoate)	N	C27H50O6	470.361	469.353	0.70226	[M-H]-	7.749	0.57	2	C18	Lipids and lipid-like molecules	Glycerolipids	Triradylcglycerols	"7360-38-5"	-	C20355	-	-	-	CCCCC(CC)C(=O)OCC(COC(=O)C(CC)CCCC)OC(=O)C(CC)CCCC	DGSZGZSCHSQXFV-UHFFFAOYSA-N	5.66204e+06	4.34095e+06	6.04492e+06	6.86904e+06	4.13062e+06	5.56062e+06	7.66598e+06	7.62554e+06	6.18153e+06	3.60559e+06	7.39367e+06	6.73662e+06	9.02226e+06	9.23413e+06	8.68766e+06
Com_5335_neg	Erlangerin D	N	C24H24O10	472.137	471.13	0.72284	[M-H]-	5.692	0.79	2	C18	Lignans, neolignans and related compounds	Lignan lactones	-	-	-	-	-	-	-	CC(=O)OC12C(C3=CC4=C(C=C3CC1(COC2=O)O)OCO4)C5=CC(=C(C(=C5)OC)OC)OC	POIAZYKALWSBHF-QDSKXPNFSA-N	4.88649e+07	2.46856e+07	3.53064e+07	6.1655e+07	3.50746e+07	9.56707e+07	5.61386e+07	8.46418e+07	5.0122e+07	4.21315e+07	6.55303e+07	7.11462e+07	5.60238e+07	5.7559e+07	5.57781e+07
Com_5380_neg	Dendronesterol A	N	C29H50O5	478.366	477.359	0.78448	[M-H]-	9.901	0.51	2	C18	Lipids and lipid-like molecules	Steroids and steroid derivatives	Cholestane steroids	-	-	-	-	-	-	CC(C)CCCC(C)C1CCC2C1(CCC3C2CC(C4(C3(CCC(C4)O)C)O)O)COC(=O)C	INNUJNVZOJGGPL-LXYKHXJJSA-N	1.08755e+06	1.78981e+06	2.16351e+06	2.32598e+06	3.54011e+06	981186	1.51887e+06	1.83849e+06	1.883e+06	1.96663e+06	1.74202e+06	1.42693e+06	3.92494e+06	2.90162e+06	2.92744e+06
Com_5453_neg	Discarine E	N	C28H44N4O4	500.336	499.328	2.55168	[M-H]-	6.931	0.68	2	C18	Organic acids and derivatives	Carboxylic acids and derivatives	Amino acids, peptides, and analogues	-	-	-	-	-	-	CCC(C)C1C(=O)NC=CC2=CC=C(C=C2)OC(C(C(=O)N1)NC(=O)C(C(C)CC)N(C)C)C(C)C	ATHPWFKIPWYJNV-FOCLMDBBSA-N	1.9193e+08	1.44132e+08	1.16193e+08	1.90021e+08	1.03271e+08	1.38837e+08	1.66271e+08	3.99443e+08	1.49755e+08	2.63884e+08	2.4536e+08	2.16949e+08	1.57237e+08	1.68458e+08	1.61127e+08
Com_5471_neg	Talaroconvolutin B	N	C32H43NO4	505.319	504.309	5.76413	[M-H]-	8.877	0.91	2	C18	Lipids and lipid-like molecules	Prenol lipids	Sesquiterpenoids	-	-	-	-	-	-	CCC(C)C=C(C)C1C(C2CCC(CC2(C=C1C)C)C)C(=O)C3=CC(NC3=O)(CC4=CC=C(C=C4)O)O	DZMMOKIPXHQOJN-KXVCVXEUSA-N	1.7385e+06	1.32244e+06	1.03054e+06	1.46577e+06	2.33185e+06	2.85278e+06	2.17739e+06	2.43396e+06	2.39001e+06	2.26669e+06	1.97137e+06	2.68132e+06	1.57283e+06	1.68832e+06	1.56039e+06
Com_5502_neg	(-)-Terpendole C	N	C32H41NO5	519.298	518.288	5.97879	[M-H]-	8.544	0.51	2	C18	Organoheterocyclic compounds	Naphthopyrans	-	-	-	-	-	-	-	CC(=CC1OC2C(C(O1)(C)C)OC3CCC4(C5(C(CCC4(C36C2O6)O)CC7=C5NC8=CC=CC=C78)C)C)C	WUOATFFODCBZBE-SCGIUCFSSA-N	97280.1	195267	85723.2	314522	128050	85223.3	354436	623843	369876	929963	607041	481892	552226	430735	453870
Com_5571_neg	Annomuricatin C	N	C27H38N6O7	558.28	557.274	1.22012	[M-H]-	6.765	0.51	2	C18	Organic acids and derivatives	Carboxylic acids and derivatives	Amino acids, peptides, and analogues	-	-	-	-	-	-	CC1C(=O)N2CCCC2C(=O)NCC(=O)NC(C(=O)NC(C(=O)NC(C(=O)N1)CO)C(C)C)CC3=CC=CC=C3	NTRKFALVAIXZGY-OYJIISJGSA-N	1.00616e+06	2.32836e+06	1.39894e+06	1.87534e+06	1.3429e+06	838239	1.37309e+06	1.53985e+06	1.37411e+06	1.91306e+06	2.0889e+06	1.38542e+06	1.38092e+06	1.46987e+06	1.33086e+06
Com_5630_neg	Kadsuphilin C	N	C31H32O11	580.194	579.188	0.92717	[M-H]-	5.796	0.58	2	C18	Phenylpropanoids and polyketides	Tannins	Hydrolyzable tannins	-	-	-	-	-	-	CC1C(C2=CC3=C(C(=C2C4=C(C(=C(C=C4C(C1(C)O)OC(=O)C5=CC=CC=C5)OC)OC)O)OC)OCO3)OC(=O)C	LKQFNNXKAINCSP-USSMJDFPSA-N	3.1001e+06	5.07204e+06	4.30969e+06	6.54886e+06	2.94088e+06	5.65943e+06	4.14172e+06	2.44635e+06	3.70532e+06	3.26075e+06	3.80127e+06	3.32398e+06	3.92771e+06	4.16941e+06	3.66676e+06
Com_5637_neg	Gnetifolin K	N	C27H34O14	582.195	581.188	1.05935	[M-H]-	5.431	0.64	2	C18	Phenylpropanoids and polyketides	Stilbenes	Stilbene glycosides	-	-	-	-	-	-	COC1=C(C=CC(=C1)C=CC2=CC(=CC(=C2)OC3C(C(C(C(O3)CO)O)O)O)O)OC4C(C(C(C(O4)CO)O)O)O	SKQIOEZYEYGYEH-KFPNGALKSA-N	9.87089e+06	5.04264e+06	4.74266e+06	6.80544e+06	5.7433e+06	4.3198e+06	6.96533e+06	5.94874e+06	9.352e+06	6.78178e+06	6.1414e+06	7.06422e+06	6.57729e+06	6.80477e+06	6.27401e+06
Com_4419_neg	Masuda's compound V	N	C12H16N4O7	328.102	327.093	4.23292	[M-H]-	1.364	0.51	2	C18	Organoheterocyclic compounds	Pteridines and derivatives	-	-	HMDB0004256	-	-	-	-	CC1=NC2=C(NC(=O)NC2=O)N(C1=O)CC(C(C(CO)O)O)O	QCYVUUAIJUUUPI-BBVRLYRLSA-N	7.00552e+06	9.50777e+06	1.33957e+07	7.07622e+06	7.63262e+06	7.60144e+06	3.77633e+06	3.73827e+06	4.93888e+06	3.14896e+06	3.91319e+06	4.90102e+06	4.98067e+06	5.37944e+06	5.09886e+06
Com_3023_neg	Macrophyllide	N	C10H10O5	210.053	209.045	0.17792	[M-H]-	5.625	0.81	2	C18	Organoheterocyclic compounds	Furopyrans	-	-	-	-	-	-	-	C1=C(C2C3C1OC4C3C(=O)OC2O4)CO	PWUSKWJIQRBVCM-XOWALHBOSA-N	1.51891e+08	4.49796e+07	9.04826e+07	8.52004e+07	1.44102e+08	1.31334e+08	3.67761e+07	3.48744e+07	3.87301e+07	2.94481e+07	3.45153e+07	4.67984e+07	5.83007e+07	5.96229e+07	5.16582e+07
Com_2664_neg	3-O-methyl-alpha-L-rhamnose	N	C7H14O5	178.084	177.077	0.4718	[M-H]-	1.464	0.60	2	C18	Organic oxygen compounds	Organooxygen compounds	Carbohydrates and carbohydrate conjugates	-	-	-	-	-	-	CC1C(C(C(C(O1)O)O)OC)O	OEKPKBBXXDGXNB-PAMBMQIZSA-N	8.31551e+06	1.15335e+07	9.08437e+06	8.98149e+06	7.51551e+06	8.77427e+06	7.05398e+06	8.74859e+06	9.30678e+06	6.8447e+06	8.95134e+06	8.35434e+06	6.81852e+06	7.13265e+06	6.9337e+06
Com_5464_neg	1,2-Di-O-(E)-caffeoyl-beta-D-glucopyranose	N	C24H24O12	504.127	503.12	0.89418	[M-H]-	5.541	0.72	2	C18	Phenylpropanoids and polyketides	Cinnamic acids and derivatives	Hydroxycinnamic acids and derivatives	-	-	-	-	-	-	C1=CC(=C(C=C1C=CC(=O)OC2C(C(C(OC2OC(=O)C=CC3=CC(=C(C=C3)O)O)CO)O)O)O)O	SBHXVBQFPRWFAC-UTTQFQDJSA-N	3.17491e+07	1.67907e+07	1.55625e+07	2.97053e+07	1.56691e+07	2.88006e+07	2.73371e+07	4.72337e+07	2.86308e+07	2.34281e+07	4.10536e+07	2.0776e+07	2.96345e+07	2.89044e+07	2.93985e+07
Com_4247_neg	(2E,4Z)-decadienoylcarnitine	N	C17H29NO4	311.21	310.202	0.09157	[M-H]-	6.305	0.54	2	C18	Lipids and lipid-like molecules	Fatty Acyls	Fatty acid esters	-	HMDB0240751	-	-	LMFA07070015	-	CCCCCC=CC=CC(=O)OC(CC(=O)[O-])C[N+](C)(C)C	URTBCBICNCMCPB-XAZJVICWSA-N	2.31003e+07	2.69743e+07	2.05978e+07	2.15634e+07	1.27155e+07	2.26034e+07	1.14346e+07	2.79109e+07	1.82674e+07	2.08627e+07	2.03938e+07	1.80262e+07	1.59167e+07	1.60603e+07	1.62598e+07
Com_4007_neg	Nobilonine	N	C17H27NO3	293.199	292.192	0.00557	[M-H]-	7.214	0.52	2	C18	Lipids and lipid-like molecules	Prenol lipids	Terpene lactones	-	-	-	-	-	-	[C@]12([C@H]([C@H]3[C@@H]([C@H](C1=O)OC3=O)C(C)C)CC[C@@H]2CN(C)C)C	MAEQVSBPCIMMJF-MYJMNDMHNA-N	2.4182e+06	2.17581e+06	2.1751e+06	3.04511e+06	2.586e+06	2.24578e+06	2.26969e+06	2.79884e+06	2.18765e+06	1.66103e+06	2.21689e+06	2.32348e+06	2.63294e+06	2.38369e+06	2.34325e+06
Com_3386_neg	3-Deoxyoctulosonic acid	N	C8H14O8	238.069	237.061	0.59785	[M-H]-	1.37	0.53	2	C18	Organic oxygen compounds	Organooxygen compounds	Carbohydrates and carbohydrate conjugates	-	HMDB0304125	C01187	map00540;map01100;map01250	-	-	C(C(C(C(C(CO)O)O)O)O)C(=O)C(=O)O	KYQCXUMVJGMDNG-SHUUEZRQSA-N	3.59934e+07	4.37693e+07	3.49782e+07	3.4225e+07	3.94769e+07	3.53477e+07	3.92679e+07	4.0493e+07	4.76455e+07	3.72527e+07	4.47731e+07	4.6828e+07	3.48959e+07	3.42185e+07	3.50695e+07
Com_2802_neg	8-Methylthiooctanaldoxime	N	C9H19NOS	189.119	188.112	0.58819	[M-H]-	6.084	0.55	2	C18	Organic nitrogen compounds	Organonitrogen compounds	Oximes	-	-	C17251	map00966;map01210	-	-	CSCCCCCCCC=NO	XKNUDVRSFJJTNT-CSKARUKUSA-N	1.10042e+06	1.11623e+06	1.89577e+06	3.1717e+06	5.49672e+06	1.41245e+06	1.21686e+06	618188	888279	1.5219e+06	1.75358e+06	1.48557e+06	2.00079e+06	2.15984e+06	1.93294e+06
Com_2796_neg	5-deoxy-5-amino-3-dehydroquinate	N	C7H11NO5	189.064	188.056	0.10838	[M-H]-	3.429	0.63	2	C18	Organic acids and derivatives	Carboxylic acids and derivatives	Amino acids, peptides, and analogues	-	-	-	-	-	-	C1C(C(C(=O)CC1(C(=O)O)O)O)N	WEKGHNWYEFXAQP-SYTVJDICSA-N	6.73095e+06	1.00425e+07	4.49895e+06	4.86349e+06	3.73643e+06	7.08924e+06	2.18674e+06	4.8073e+06	5.49663e+06	5.16688e+06	5.26848e+06	4.48572e+06	4.382e+06	5.30158e+06	5.36579e+06
Com_2717_neg	Chelidonic acid	N	C7H4O6	184.001	182.993	1.14029	[M-H]-	1.504	0.81	2	C18	Organoheterocyclic compounds	Pyrans	Pyranones and derivatives	"99-32-1"	HMDB0249899	C08476	-	-	-	C1=C(OC(=CC1=O)C(=O)O)C(=O)O	PBAYDYUZOSNJGU-UHFFFAOYSA-N	1.34786e+07	1.59396e+07	1.29861e+07	1.4711e+07	1.5161e+07	1.31608e+07	7.9926e+06	7.72614e+06	8.85286e+06	7.4068e+06	9.00087e+06	9.95628e+06	9.06517e+06	8.53491e+06	7.94269e+06
Com_2509_neg	2-Dehydro-3-deoxy-D-fuconate	N	C6H10O5	162.053	161.045	0.28179	[M-H]-	1.374	0.83	2	C18	Organic acids and derivatives	Keto acids and derivatives	Medium-chain keto acids and derivatives	-	-	C06159	-	-	-	CC(C(CC(=O)C(=O)O)O)O	FRIWJYNKZPJVRL-QWWZWVQMSA-N	5.66349e+07	5.41239e+07	5.58214e+07	5.00016e+07	6.40612e+07	5.95929e+07	3.51885e+07	3.65517e+07	4.20142e+07	4.69597e+07	3.91356e+07	4.72703e+07	5.10397e+07	5.74102e+07	4.0988e+07
Com_5506_neg	Centaurein	N	C24H26O13	522.137	521.133	6.54973	[M-H]-	5.43	0.69	2	C18	Phenylpropanoids and polyketides	Flavonoids	Flavonoid glycosides	"35595-03-0"	-	-	-	LMPK12112933	-	COC1=C(C=C(C=C1)C2=C(C(=O)C3=C(C(=C(C=C3O2)OC4C(C(C(C(O4)CO)O)O)O)OC)O)OC)O	GGMCFLXPZMBJMV-NPVWYNPDSA-N	6.7465e+06	1.49102e+07	5.39023e+06	1.02384e+07	1.17889e+07	1.13161e+07	1.10612e+07	1.05344e+07	1.75429e+07	1.59292e+07	1.12591e+07	1.02775e+07	1.27354e+07	1.06426e+07	1.24312e+07
Com_4825_neg	Dictamnoside N	N	C18H30O8	374.194	373.186	0.87344	[M-H]-	5.946	0.55	2	C18	Organic oxygen compounds	Organooxygen compounds	Carbohydrates and carbohydrate conjugates	-	-	-	-	-	-	CC1(CCC2C1C=CC(CC2(C)OC3C(C(C(C(O3)CO)O)O)O)O)O	WBBGHNOGIHYRBE-IYPLLWOFSA-N	1.24464e+08	1.39439e+08	1.16576e+08	1.11294e+08	1.04231e+08	1.16116e+08	9.28984e+07	1.22899e+08	1.23649e+08	1.0798e+08	1.1244e+08	1.12913e+08	1.02546e+08	1.05167e+08	1.01528e+08
Com_4501_neg	Idebenone	N	C19H30O5	338.209	337.202	1.15617	[M-H]-	6.988	0.57	2	C18	Lipids and lipid-like molecules	Prenol lipids	Quinone and hydroquinone lipids	"58186-27-9"	HMDB0253376	-	-	-	-	CC1=C(C(=O)C(=C(C1=O)OC)OC)CCCCCCCCCCO	JGPMMRGNQUBGND-UHFFFAOYSA-N	2.14689e+07	2.19457e+07	1.95929e+07	2.14891e+07	1.75351e+07	2.18062e+07	2.75915e+07	3.64316e+07	3.76987e+07	2.55518e+07	4.05545e+07	3.39025e+07	2.33607e+07	2.25984e+07	2.23639e+07
Com_2949_neg	7a-Epialexaflorine	N	C8H13NO5	203.079	202.072	0.30781	[M-H]-	1.444	0.64	2	C18	Organic acids and derivatives	Carboxylic acids and derivatives	Amino acids, peptides, and analogues	-	-	-	-	-	-	C1CN2C(C1O)C(C(C2C(=O)O)O)O	VTIRMWCDXGHHAD-PJEQPVAWSA-N	8.90078e+06	1.13713e+07	1.03183e+07	9.22349e+06	9.72709e+06	9.12578e+06	7.48256e+06	8.83938e+06	9.54262e+06	6.59708e+06	9.19068e+06	8.54997e+06	8.61657e+06	7.12097e+06	6.9456e+06
Com_3198_neg	Nifuradene	N	C8H8N4O4	224.055	223.046	6.09318	[M-H]-	5.477	0.57	2	C18	Organoheterocyclic compounds	Furans	Nitrofurans	-	-	C19272	-	-	-	C1CN(C(=O)N1)N=CC2=CC=C(O2)[N+](=O)[O-]	VSVAVMVWTLLTCH-BJMVGYQFSA-N	8.2347e+06	9.72659e+06	1.14171e+07	1.12195e+07	9.9547e+06	1.08432e+07	5.93801e+06	8.26998e+06	6.6445e+06	6.71652e+06	6.81756e+06	5.96681e+06	6.93161e+06	7.12137e+06	7.07541e+06
Com_4356_neg	(plusmn)alpha-CMBHC	N	C19H28O4	320.199	319.191	2.14268	[M-H]-	8.072	0.58	2	C18	Organoheterocyclic compounds	Benzopyrans	1-benzopyrans	"7083-09-2"	-	-	-	-	-	CC1=C(C2=C(CCC(O2)(C)CCCC(C)C(=O)O)C(=C1O)C)C	QWPNLVBAEZJBMI-UHFFFAOYSA-N	6.43244e+06	1.34205e+07	1.85335e+07	6.2939e+06	9.17375e+06	310512	171574	294133	2.53261e+07	1.8082e+06	1.93603e+07	1.32076e+07	1.25318e+07	1.32341e+07	1.16116e+07
Com_4571_neg	Val Leu Asp	N	C15H27N3O6	345.19	344.183	0.16021	[M-H]-	5.106	0.86	2	C18	Organic acids and derivatives	Peptidomimetics	Hybrid peptides	-	-	-	-	-	-	CC(C)CC(C(=O)NC(CC(=O)O)C(=O)O)NC(=O)C(C(C)C)N	AGXGCFSECFQMKB-NHCYSSNCSA-N	1.05016e+06	2.95233e+06	49493.4	950265	1.07105e+06	388716	1.01722e+07	1.18033e+07	1.29416e+07	1.13236e+07	1.05249e+07	1.16793e+07	5.03898e+06	5.1391e+06	5.13927e+06
Com_5641_neg	Tenuiphenone D	N	C38H66O4	586.496	585.487	3.63621	[M-H]-	10.32	0.86	2	C18	Organic oxygen compounds	Organooxygen compounds	Carbonyl compounds	-	-	-	-	-	-	CCCCCC=CCCCCCCCCCCCCCCCCCCCCCCCCC(=O)C1=C(C=C(C=C1O)O)O	QNIDYLJFDHXBDR-SREVYHEPSA-N	1.07558e+07	6.75869e+06	1.16852e+07	1.88609e+07	3.16919e+07	7.85858e+06	1.12824e+07	7.24565e+06	9.27997e+06	1.97184e+07	1.57916e+07	6.64303e+06	2.16583e+07	2.32022e+07	2.30044e+07
Com_4725_neg	Sulfometuron methyl	N	C15H16N4O5S	364.084	363.075	3.88059	[M-H]-	5.443	0.83	2	C18	Benzenoids	Benzene and substituted derivatives	Benzoic acids and derivatives	-	-	C10955	-	-	-	CC1=CC(=NC(=N1)NC(=O)NS(=O)(=O)C2=CC=CC=C2C(=O)OC)C	ZDXMLEQEMNLCQG-UHFFFAOYSA-N	2.76333e+08	2.4654e+08	3.13774e+08	2.76869e+08	2.69328e+08	2.91395e+08	2.9459e+08	3.57839e+08	3.5596e+08	3.18756e+08	3.00181e+08	2.98463e+08	2.78975e+08	2.73408e+08	2.75744e+08
Com_3128_neg	(3R)-3,11-dihydroxyundecanoic acid	N	C11H22O4	218.152	217.144	0.12891	[M-H]-	5.848	0.52	2	C18	Organic acids and derivatives	Hydroxy acids and derivatives	Medium-chain hydroxy acids and derivatives	-	-	-	-	-	86289862	C(CCCCO)CCCC(CC(=O)O)O	AJJSOJHMFKDGHU-SNVBAGLBSA-N	1.70625e+08	1.22612e+08	1.75515e+08	3.14225e+08	2.04009e+08	2.18374e+08	4.04744e+07	4.67419e+07	5.01444e+07	4.09648e+07	4.07471e+07	4.65979e+07	1.10625e+08	1.0931e+08	1.07526e+08
Com_5648_neg	Irumanolide II	N	C34H56O8	592.398	591.391	1.04864	[M-H]-	10.272	0.71	2	C18	Lipids and lipid-like molecules	Prenol lipids	Terpene lactones	-	-	-	-	-	-	CCC(=O)C(C)C(C(C)CC(C)C1C(C(C(C=CC(CCCC=C(C2C(=CCC(O2)(CC(=O)O1)O)C)C)O)C)O)C)O	OOJRNONYBXTOMZ-IFRZTFHKSA-N	8.85959e+07	1.7089e+07	6.84692e+07	9.97579e+07	2.19318e+08	8.66736e+07	6.50879e+07	7.13399e+07	8.59894e+07	6.08933e+07	7.15736e+07	3.23294e+07	1.71288e+08	1.67385e+08	2.10277e+08
Com_3974_neg	trans-Resorcylide	N	C16H18O5	290.115	289.108	0.3787	[M-H]-	6.276	0.58	2	C18	Phenylpropanoids and polyketides	Macrolides and analogues	-	-	-	-	-	-	-	CC1CCCC=CC(=O)CC2=C(C(=CC(=C2)O)O)C(=O)O1	SQDQKWGNEXFXDZ-RWCYGVJQSA-N	442273	824114	1.76688e+06	1.20234e+06	825017	853809	1.27365e+06	1.03105e+06	1.31441e+06	1.54072e+06	1.24363e+06	1.09125e+06	1.02559e+06	1.4586e+06	1.00444e+06
Com_3483_neg	Jioglutin D	N	C11H18O6	246.11	245.103	0.23403	[M-H]-	5.548	0.64	2	C18	Organoheterocyclic compounds	Oxanes	-	-	-	-	-	-	-	COC1CC2C(C(O1)OC)C3(C(C2O)O3)CO	BVYJKUKAFKCKMT-GYQMHZIISA-N	3.73846e+07	3.45081e+07	3.49335e+07	2.99316e+07	3.61775e+07	3.40536e+07	3.35188e+07	3.47875e+07	4.25704e+07	3.36816e+07	3.13445e+07	3.86777e+07	3.41838e+07	3.35717e+07	3.49183e+07
Com_3611_neg	Posoquenin	N	C11H14O7	258.074	257.067	0.1023	[M-H]-	5.299	0.52	2	C18	Lipids and lipid-like molecules	Prenol lipids	Terpene lactones	-	-	-	-	-	-	CC1(C2C(C(C1O)O)C(=COC2=O)C(=O)OC)O	QWQJCCRASRUSDH-UHFFFAOYSA-N	6.82479e+06	6.66617e+06	3.3682e+06	6.74808e+06	6.85706e+06	6.84587e+06	4.7029e+06	5.37042e+06	6.86823e+06	5.26534e+06	6.24311e+06	5.69346e+06	4.92743e+06	4.8194e+06	4.97121e+06
Com_3642_neg	Phorbazole D	N	C13H9ClN2O2	260.035	259.028	0.68106	[M-H]-	5.181	0.51	2	C18	Organoheterocyclic compounds	Azoles	Oxazoles	-	-	-	-	-	-	C1=CC(=CC=C1C2=CN=C(O2)C3=C(C=CN3)Cl)O	JQSMGNPPNLFIHR-UHFFFAOYSA-N	1.02679e+07	6.33168e+06	1.74514e+07	7.92897e+06	1.01959e+07	8.96104e+06	8.17606e+06	7.99575e+06	1.48832e+07	7.00256e+06	1.20066e+07	1.17793e+07	8.8975e+06	8.33423e+06	8.5881e+06
Com_3761_neg	Pentamethoxyacetophenone	N	C13H18O6	270.11	269.103	0.29763	[M-H]-	5.384	0.83	2	C18	Organic oxygen compounds	Organooxygen compounds	Carbonyl compounds	-	-	-	-	-	-	CC(=O)C1=C(C(=C(C(=C1OC)OC)OC)OC)OC	SHHSMFFJWZGNKR-UHFFFAOYSA-N	7.57101e+07	6.43916e+07	7.83604e+07	6.85227e+07	6.79233e+07	7.68517e+07	6.00927e+07	6.20111e+07	7.6156e+07	6.475e+07	6.57348e+07	7.27559e+07	6.4587e+07	6.49515e+07	6.52874e+07
Com_3808_neg	Xylomollin	N	C12H18O7	274.105	273.098	0.142	[M-H]-	5.506	0.57	2	C18	Organoheterocyclic compounds	Lactones	Delta valerolactones	-	-	-	-	-	-	CC1C2C(CC(=O)O1)C(C(OC2O)OC)C(=O)OC	IYOMTPNHJRSLSB-XAPYOQSDSA-N	1.37223e+07	1.13104e+07	2.88974e+07	1.24578e+07	2.42463e+07	2.07348e+07	1.29139e+07	1.25341e+07	1.71838e+07	1.79784e+07	1.98282e+07	2.03131e+07	1.21712e+07	1.2755e+07	1.79154e+07
Com_3972_neg	Osmundalin	N	C12H18O8	290.1	289.093	0.27473	[M-H]-	5.596	0.59	2	C18	Organic oxygen compounds	Organooxygen compounds	Carbohydrates and carbohydrate conjugates	-	HMDB0031304	-	-	-	-	CC1C(C=CC(=O)O1)OC2C(C(C(C(O2)CO)O)O)O	KZOPXYPPFZYEHT-UHFFFAOYSA-N	1.21929e+07	1.60407e+07	1.37211e+07	1.57707e+07	1.45047e+07	1.3424e+07	2.10138e+07	2.45755e+07	2.70264e+07	2.2668e+07	2.27047e+07	2.34649e+07	1.64713e+07	1.70465e+07	1.72782e+07
Com_3976_neg	Trimethoprim	N	C14H18N4O3	290.138	289.129	4.81384	[M-H]-	5.278	0.68	2	C18	Benzenoids	Phenol ethers	Anisoles	"738-70-5"	HMDB0014583	C01965	-	-	-	COC1=CC(=CC(=C1OC)OC)CC2=CN=C(N=C2N)N	IEDVJHCEMCRBQM-UHFFFAOYSA-N	8.47162e+06	6.39393e+06	7.64274e+06	7.03431e+06	6.85142e+06	6.69664e+06	5.98029e+06	5.48183e+06	7.7287e+06	5.89136e+06	6.31108e+06	6.4114e+06	6.67877e+06	6.40932e+06	6.43686e+06
Com_4093_neg	Cycloparvifloralone	N	C15H24O6	300.157	299.15	0.0511	[M-H]-	5.879	0.64	2	C18	Lipids and lipid-like molecules	Prenol lipids	Sesquiterpenoids	-	-	-	-	-	-	CC1CCC2(C13CC4(C(C2(COC(C3O)O4)C)(C)O)O)O	NMVDVMIPBSSDSI-TYFONEDASA-N	6.17307e+07	6.01489e+07	5.25288e+07	5.29348e+07	4.78926e+07	5.66837e+07	5.30977e+07	6.85584e+07	7.38214e+07	5.7579e+07	6.09599e+07	6.34438e+07	5.43004e+07	5.52396e+07	5.37819e+07
Com_4237_neg	3-O-Ethyllactarolide B	N	C17H26O5	310.178	309.171	0.27513	[M-H]-	6.072	0.51	2	C18	Lipids and lipid-like molecules	Prenol lipids	Terpene lactones	-	-	-	-	-	-	CCOC1(CC2=C(C(C3C1CC(C3)(C)C)O)C(=O)OC2O)C	IDDBBUFMGHTVDX-NGDHPXIKSA-N	3.69964e+06	4.63874e+06	3.7932e+06	2.61986e+06	4.06843e+06	6.30374e+06	5.32181e+06	4.97654e+06	6.7885e+06	2.80839e+06	4.83498e+06	6.08812e+06	3.94728e+06	3.31646e+06	2.25801e+06
Com_4346_neg	4'-O-Methylgallocatechin	N	C16H16O7	320.09	319.083	1.28913	[M-H]-	5.268	0.51	2	C18	Phenylpropanoids and polyketides	Flavonoids	Flavans	-	-	-	-	LMPK12020133	-	COC1=C(C=C(C=C1O)C2C(CC3=C(C=C(C=C3O2)O)O)O)O	ITDYPNOEEHONAH-DZGCQCFKSA-N	2.46694e+06	5.82457e+06	5.6228e+06	5.70133e+06	4.54767e+06	5.56625e+06	5.20675e+06	4.29185e+06	3.48072e+06	3.72304e+06	4.22943e+06	4.24641e+06	4.15294e+06	4.35099e+06	3.45451e+06
Com_4384_neg	Tetradecyl iodide	N	C14H29I	324.131	323.125	3.58001	[M-H]-	5.505	0.90	2	C18	Organohalogen compounds	Organoiodides	-	-	-	-	-	-	-	CCCCCCCCCCCCCCI	FHQCFGPKNSSISL-UHFFFAOYSA-N	1.0801e+07	6.64346e+06	9.17918e+06	7.76594e+06	8.27347e+06	8.8545e+06	6.53973e+06	6.49859e+06	8.79412e+06	6.08608e+06	5.95293e+06	7.05913e+06	7.55731e+06	7.74051e+06	7.27889e+06
Com_4723_neg	Aglatomin B	N	C22H34O4	362.246	361.242	9.64969	[M-H]-	7.236	0.55	2	C18	Organoheterocyclic compounds	Naphthopyrans	-	-	-	-	-	-	-	CC12CCC3C(C1CC(=O)OC2C=C)CCC4C3(CC(C(C4)O)OC)C	CEMIELPQKCGKKJ-COVGNLSFSA-N	595721	2.15357e+06	705369	1.19584e+06	505606	1.05489e+06	799135	616185	867601	1.0975e+06	733784	835750	724168	749161	816897
Com_5559_neg	Acrovestone	N	C32H42O8	554.288	553.285	8.02053	[M-H]-	7.551	0.57	2	C18	Benzenoids	Benzene and substituted derivatives	Diphenylmethanes	"24177-16-0"	-	C09916	-	-	-	CC(C)CC(C1=C(C(=C(C(=C1O)CC=C(C)C)O)C(=O)C)O)C2=C(C(=C(C(=C2O)CC=C(C)C)OC)C(=O)C)O	KLFWXYAHGSXKAW-UHFFFAOYSA-N	1.35537e+07	7.74472e+06	1.5064e+07	1.20172e+07	1.70831e+07	7.10382e+06	1.52846e+07	7.59473e+06	7.89574e+06	6.32987e+06	7.69631e+06	1.15192e+07	9.08757e+06	8.78734e+06	8.6552e+06
Com_5385_neg	Paraensidimerin G	N	C30H28N2O4	480.205	479.195	5.19349	[M-H]-	6.546	0.67	2	C18	Organoheterocyclic compounds	Quinolines and derivatives	Quinolones and derivatives	-	-	-	-	-	-	CC1(C2C3CC(C=C2C4=C(O1)C5=CC=CC=C5N(C4=O)C)(OC6=C3C(=O)N(C7=CC=CC=C76)C)C)C	GOMYFBXXKAFFLM-WEWKHQNJSA-N	1.75048e+07	2.57485e+07	1.79017e+07	2.02996e+07	1.40965e+07	1.70408e+07	1.85852e+07	2.32366e+07	1.63667e+07	2.83672e+07	2.22624e+07	1.74734e+07	1.79268e+07	1.77395e+07	1.74154e+07
Com_2222_neg	D-Proline	N	C5H9NO2	115.063	114.056	0.05739	[M-H]-	5.126	0.65	2	C18	Organic acids and derivatives	Carboxylic acids and derivatives	Amino acids, peptides, and analogues	"344-25-2"	HMDB0003411	C00763	map00330;map00470;map01100	-	-	C1CC(NC1)C(=O)O	ONIBWKKTOPOVIA-SCSAIBSYSA-N	9.78875e+06	8.97038e+06	9.48372e+06	9.5631e+06	1.09881e+07	1.00102e+07	9.83924e+06	1.13524e+07	1.36406e+07	1.04278e+07	1.13946e+07	8.30628e+06	7.27779e+06	9.61461e+06	9.61877e+06
Com_3910_neg	alpha-1,5-L-Arabinobiose	N	C10H18O9	282.095	281.088	0.50253	[M-H]-	1.377	0.85	2	C18	Organic oxygen compounds	Organooxygen compounds	Carbohydrates and carbohydrate conjugates	-	-	C20570	map02010	-	-	C(C1C(C(C(O1)OCC2C(C(C(O2)O)O)O)O)O)O	HANDMAIZTZRPTQ-PMOQGPMASA-N	1.4481e+07	1.47833e+07	1.46275e+07	1.23592e+07	1.62007e+07	1.33311e+07	9.93811e+06	1.07085e+07	1.41166e+07	9.42091e+06	1.21157e+07	1.66828e+07	1.24412e+07	1.16676e+07	1.15284e+07
Com_4659_neg	1alpha,5alpha-Dimercaptoandrostane-3alpha,17beta-diol	N	C19H32O2S2	356.184	355.176	1.61941	[M-H]-	6.479	0.58	2	C18	Lipids and lipid-like molecules	Steroids and steroid derivatives	Androstane steroids	-	-	C14960	-	-	-	CC12CCC3C(C1CCC2O)CCC4(C3(C(CC(C4)O)S)C)S	KIBKUPGGOWPDIJ-WEGHJKGXSA-N	9.21409e+06	2.20413e+07	2.62952e+07	2.73987e+07	1.41791e+07	2.95849e+07	2.07579e+07	3.21199e+07	2.48555e+07	2.01654e+07	2.1043e+07	3.18399e+07	2.23857e+07	2.34047e+07	2.74252e+07
Com_5505_neg	Alisol P	N	C30H48O7	520.34	519.332	0.42943	[M-H]-	7.753	0.63	2	C18	Lipids and lipid-like molecules	Prenol lipids	Sesterterpenoids	-	-	-	-	-	-	CC(CC(C(C(C)(C)O)O)O)C1=C2CC3C4C(C2(CC1)C)(CCC(C4(CC(=O)O3)C)C(C)(C)C(=O)O)C	KKXUNIAWSGXCIU-BFUVOVAVSA-N	2.77143e+07	2.48394e+07	2.36105e+07	2.75063e+07	3.94515e+07	2.49997e+07	2.27567e+07	2.94101e+07	2.67434e+07	1.17777e+07	2.92263e+07	2.89246e+07	4.85101e+07	4.72498e+07	4.85645e+07
Com_2418_neg	beta-L-Arabinopyranose	N	C5H10O5	150.053	149.045	0.38037	[M-H]-	1.356	0.92	2	C18	Organic oxygen compounds	Organooxygen compounds	Carbohydrates and carbohydrate conjugates	-	HMDB0000646	-	-	-	-	C1C(C(C(C(O1)O)O)O)O	SRBFZHDQGSBBOR-KLVWXMOXSA-N	1.53755e+08	1.97055e+08	1.43118e+08	1.42554e+08	1.68558e+08	1.45041e+08	1.0414e+08	1.21678e+08	1.37099e+08	9.33425e+07	1.14458e+08	1.31136e+08	1.18352e+08	1.18205e+08	1.24983e+08
Com_3668_neg	Ipurolic acid	N	C14H28O4	260.199	259.191	0.3048	[M-H]-	6.136	0.55	2	C18	Lipids and lipid-like molecules	Fatty Acyls	Fatty acids and conjugates	-	-	-	-	LMFA01050081	-	CCCC(CCCCCCCC(CC(=O)O)O)O	AVKYODWULTZQPQ-UHFFFAOYSA-N	1.49228e+07	1.22111e+07	1.48436e+07	1.33145e+07	1.13539e+07	1.44131e+07	8.02514e+06	1.60041e+07	1.64077e+07	1.38518e+07	1.33219e+07	1.5387e+07	1.36202e+07	1.39196e+07	1.33036e+07
Com_5059_neg	(9Z,12Z)-3-hydroxyhexadecadienoylcarnitine	N	C23H41NO5	411.298	410.291	0.79031	[M-H]-	9.133	0.54	2	C18	Lipids and lipid-like molecules	Fatty Acyls	Fatty acid esters	-	HMDB0240762	-	-	LMFA07070026	-	CCCC=CCC=CCCCCCC(CC(=O)OC(CC(=O)[O-])C[N+](C)(C)C)O	CPHHQDCIGLXPCO-NQLNTKRDSA-N	620251	614373	719391	1.05847e+06	843690	888059	981552	721101	635297	772239	849019	786384	872389	882953	691348
Com_5276_neg	Fruticoside B	N	C29H46O4	458.34	457.333	0.95158	[M-H]-	9.486	0.62	2	C18	Lipids and lipid-like molecules	Steroids and steroid derivatives	Bile acids, alcohols and derivatives	-	-	-	-	-	-	CC1C2CC=C3C4CCC(C4(CCC3C2(CC(C1O)O)C)C)C(CCC(=C)C(C)C)C(=O)O	AYCQAFSTPBCSLH-GDMQXADVSA-N	2.22025e+06	1.3759e+06	1.98652e+06	2.30867e+06	3.19003e+06	2.00729e+06	1.73936e+06	1.34944e+06	1.13053e+06	1.11112e+06	1.77134e+06	1.70623e+06	2.7938e+06	3.11001e+06	3.14329e+06
Com_3628_neg	Proacacipetalin	N	C11H17NO6	259.106	258.098	0.07504	[M-H]-	5.757	0.60	2	C18	Organic oxygen compounds	Organooxygen compounds	Carbohydrates and carbohydrate conjugates	-	-	C08338	-	-	-	CC(=C)C(C#N)OC1C(C(C(C(O1)CO)O)O)O	KVHIMSJVFJPBKJ-MPVQUNCYSA-N	4.41336e+07	6.70965e+07	5.78724e+07	4.65435e+07	4.44254e+07	4.84958e+07	2.9701e+07	3.87095e+07	4.07007e+07	3.6434e+07	3.98795e+07	4.43447e+07	3.79078e+07	3.87059e+07	4.47326e+07
Com_2438_neg	3-propylbenzene-1,2-diol	N	C9H12O2	152.084	151.076	0.18772	[M-H]-	6.045	0.68	2	C18	Benzenoids	Benzene and substituted derivatives	Phenylpropanes	"2896-63-1"	-	-	-	-	-	CCCC1=C(C(=CC=C1)O)O	GOZVFLWHGAXTPA-UHFFFAOYSA-N	4.81993e+06	5.29541e+06	5.11128e+06	4.66206e+06	4.07153e+06	4.57533e+06	3.1601e+06	2.56174e+06	4.20044e+06	4.22524e+06	3.58154e+06	3.928e+06	3.77697e+06	3.74801e+06	3.48489e+06
Com_5554_neg	Methylgrandifloroside	N	C26H32O13	552.184	551.177	0.81104	[M-H]-	5.319	0.86	2	C18	Lipids and lipid-like molecules	Prenol lipids	Terpene glycosides	-	-	-	-	-	-	COC1=C(C=CC(=C1)C=CC(=O)OCCC2C(C(OC=C2C(=O)O)OC3C(C(C(C(O3)CO)O)O)O)C=C)O	PLTGIFOLPHETSZ-GWYYIRIBSA-N	9.94808e+06	3.74512e+06	4.89962e+06	5.46407e+06	4.47912e+06	4.54471e+06	4.93095e+06	5.11707e+06	8.45944e+06	4.40813e+06	5.0758e+06	5.09819e+06	5.57274e+06	5.16555e+06	4.99661e+06
Com_4470_neg	3,5,6,7,2',3',4'-Heptahydroxyflavone	N	C15H10O9	334.032	333.025	0.76101	[M-H]-	5.448	0.59	2	C18	Phenylpropanoids and polyketides	Flavonoids	Flavones	-	-	-	-	LMPK12113049	-	C1=CC(=C(C(=C1C2=C(C(=O)C3=C(O2)C=C(C(=C3O)O)O)O)O)O)O	FEUQGYRGRIAWGR-UHFFFAOYSA-N	4.98639e+06	3.24705e+06	3.69658e+06	3.71578e+06	2.90232e+06	3.82559e+06	3.04492e+06	2.84522e+06	3.90558e+06	2.85711e+06	2.63094e+06	3.4593e+06	2.90303e+06	3.19013e+06	3.57532e+06
Com_3602_neg	Muurolane-4beta,5beta,10beta-triol	N	C15H28O3	256.204	255.196	0.21857	[M-H]-	7.085	0.72	2	C18	Lipids and lipid-like molecules	Prenol lipids	Sesquiterpenoids	-	-	-	-	-	-	CC(C)C1CCC(C2C1C(C(CC2)(C)O)O)(C)O	MOTZIEZYHAAEBY-SOAFEQHCSA-N	8.30182e+06	8.01905e+06	9.81323e+06	8.86849e+06	5.79527e+06	9.36271e+06	1.15566e+07	1.00194e+07	9.47338e+06	1.04334e+07	1.04008e+07	1.06683e+07	9.32825e+06	8.95282e+06	9.63347e+06
Com_2243_neg	3-Methylbenzaldehyde	N	C8H8O	120.058	119.05	0.55766	[M-H]-	5.609	0.84	2	C18	Benzenoids	Benzene and substituted derivatives	Benzoyl derivatives	-	HMDB0029637	C07209	map00622;map01100;map01120;map01220	-	-	CC1=CC(=CC=C1)C=O	OVWYEQOVUDKZNU-UHFFFAOYSA-N	4.91509e+07	4.79873e+07	4.53874e+07	4.21208e+07	3.63315e+07	5.00273e+07	9.21305e+07	9.69433e+07	9.02049e+07	8.12121e+07	8.47938e+07	9.34271e+07	7.81166e+07	8.0549e+07	7.5855e+07
Com_2720_neg	5-Hydroxyisourate	N	C5H4N4O4	184.023	183.016	0.86611	[M-H]-	1.872	0.57	2	C18	Organoheterocyclic compounds	Imidazopyrimidines	Purines and purine derivatives	-	HMDB0030097	C11821	map00230;map01100;map01120	-	-	C12=NC(=O)NC1(C(=O)NC(=O)N2)O	LTQYPAVLAYVKTK-UHFFFAOYSA-N	1.52241e+07	1.70494e+07	1.21005e+07	1.19628e+07	1.4265e+07	1.28715e+07	1.99029e+07	1.00384e+07	1.1356e+07	9.1081e+06	1.00304e+07	5.60669e+06	1.07247e+07	1.02189e+07	1.05238e+07
Com_3385_neg	7-Chloro-L-tryptophan	N	C11H11ClN2O2	238.051	237.044	2.06427	[M-H]-	5.079	0.57	2	C18	Organoheterocyclic compounds	Indoles and derivatives	Indolyl carboxylic acids and derivatives	-	-	C19687	map00404;map01100;map01110	-	-	C1=CC2=C(C(=C1)Cl)NC=C2CC(C(=O)O)N	DMQFGLHRDFQKNR-VIFPVBQESA-N	1.86053e+07	4.08881e+07	1.67539e+07	2.5074e+07	2.64684e+07	2.71536e+07	3.20115e+06	2.29131e+06	3.83117e+06	3.68312e+06	4.33293e+06	4.90931e+06	1.05269e+07	1.133e+07	1.09332e+07
Com_3636_neg	Caffeic acid 3'-sulfate	N	C9H8O7S	259.999	258.992	0.00738	[M-H]-	5.214	0.88	2	C18	Phenylpropanoids and polyketides	Cinnamic acids and derivatives	Hydroxycinnamic acids and derivatives	-	HMDB0041706	-	-	-	-	C1=CC(=C(C=C1C=CC(=O)O)OS(=O)(=O)O)O	VWQNTRNACRFUCQ-DUXPYHPUSA-N	4.41445e+07	4.41184e+07	9.16786e+07	4.0339e+07	3.44217e+07	4.27249e+07	3.45382e+08	3.51807e+08	3.80161e+08	3.50276e+08	3.55187e+08	4.008e+08	1.95386e+08	1.89471e+08	1.87072e+08
Com_3807_neg	2-Hydroxy-3,4,6-trimethoxydibenzofuran	N	C15H14O5	274.084	273.077	0.06561	[M-H]-	6.082	0.60	2	C18	Organoheterocyclic compounds	Benzofurans	Dibenzofurans	-	-	-	-	-	49831343	COC1=CC=CC2=C1OC3=C(C(=C(C=C23)O)OC)OC	VMJYVBZVTDTJCN-UHFFFAOYSA-N	4.4123e+07	3.59437e+07	7.1966e+07	6.25732e+07	4.82059e+07	4.80779e+07	4.60569e+07	6.81626e+07	5.38849e+07	5.00493e+07	5.58104e+07	4.35164e+07	4.67329e+07	4.72197e+07	4.66536e+07
Com_4393_neg	Xyl-GlcA	N	C11H18O11	326.085	325.078	0.22728	[M-H]-	1.365	0.71	2	C18	Organic oxygen compounds	Organooxygen compounds	Carbohydrates and carbohydrate conjugates	-	-	-	-	-	-	C1C(C(C(C(O1)OC2C(C(OC(C2O)O)C(=O)O)O)O)O)O	KHUHHRGROFQXMG-BFPSNERPSA-N	4.77399e+06	4.43268e+06	6.86176e+06	4.81106e+06	7.01329e+06	6.08043e+06	6.43165e+06	5.51261e+06	7.68311e+06	5.40245e+06	6.87796e+06	9.21834e+06	5.7206e+06	5.26144e+06	5.01838e+06
Com_4498_neg	15-Acetyl Deoxynivalenol	N	C17H22O7	338.137	337.133	9.85535	[M-H]-	5.876	0.65	2	C18	Lipids and lipid-like molecules	Prenol lipids	Sesquiterpenoids	-	-	-	-	LMPR0103180003	-	CC1=CC2C(C(C1=O)O)(C3(CC(C(C34CO4)O2)O)C)COC(=O)C	IDGRYIRJIFKTAN-HTJQZXIKSA-N	6.79772e+07	1.30778e+08	7.59876e+07	6.77757e+07	5.51245e+07	7.44088e+07	5.14387e+07	7.9933e+07	8.19844e+07	6.71662e+07	6.81056e+07	6.44782e+07	6.47772e+07	6.33585e+07	6.26253e+07
Com_4712_neg	5-cis-15(R)-Iloprost	N	C22H32O4	360.23	359.226	9.97888	[M-H]-	6.902	0.53	2	C18	Lipids and lipid-like molecules	Fatty Acyls	Eicosanoids	-	-	-	-	-	-	CC#CCC(C)C(C=CC1C(CC2C1CC(=CCCCC(=O)O)C2)O)O	HIFJCPQKFCZDDL-KESZHIOGSA-N	4.52321e+06	6.41904e+06	4.66493e+06	6.77748e+06	4.93132e+06	5.97753e+06	6.04073e+06	6.21439e+06	4.87425e+06	6.34319e+06	6.58197e+06	6.35929e+06	5.63968e+06	5.44371e+06	5.57551e+06
Com_4861_neg	4-hydroxybenzoic acid 4-(6-O-sulfo)glucopyranoside	N	C13H16O11S	380.041	379.037	8.22039	[M-H]-	5.21	0.76	2	C18	Organic oxygen compounds	Organooxygen compounds	Carbohydrates and carbohydrate conjugates	-	-	-	-	-	70698194	C1=CC(=CC=C1C(=O)O)OC2C(C(C(C(O2)COS(=O)(=O)O)O)O)O	BJNRLZLNIUCLKY-BZNQNGANSA-N	697254	1.00782e+06	1.0441e+06	627261	774846	1.0058e+06	1.05262e+06	840083	1.66857e+06	1.01148e+06	1.15028e+06	1.21854e+06	792205	854151	1.0153e+06
Com_5005_neg	Nitidanin	N	C21H24O8	404.147	403.14	0.27162	[M-H]-	5.703	0.51	2	C18	Organoheterocyclic compounds	Benzodioxanes	Phenylbenzodioxanes	-	-	-	-	-	-	COC1=CC(=CC2=C1OC(C(O2)C3=CC(=C(C(=C3)OC)O)OC)CO)C=CCO	AZTAGXIJLPKJOR-SRXMEYSWSA-N	3.58572e+07	2.26921e+07	2.73543e+07	2.76754e+07	2.48276e+07	2.96964e+07	2.19093e+07	1.95966e+07	2.0156e+07	1.72028e+07	1.94102e+07	2.10307e+07	2.28276e+07	2.25041e+07	2.27185e+07
Com_5338_neg	Methyl lucidenate A	N	C28H40O6	472.282	471.276	1.33728	[M-H]-	8.642	0.61	2	C18	Lipids and lipid-like molecules	Prenol lipids	Triterpenoids	-	-	-	-	-	-	CC(CCC(=O)OC)C1CC(=O)C2(C1(CC(=O)C3=C2C(CC4C3(CCC(=O)C4(C)C)C)O)C)C	AVSUQFFHBSVWRI-NZXXOGSYSA-N	1.80503e+06	1.27651e+06	2.19407e+06	8.05783e+06	8.85081e+06	1.36312e+06	1.70914e+06	435418	594340	491489	3.12159e+06	733727	5.55024e+06	4.71956e+06	4.66901e+06
Com_5467_neg	Euchretin K	N	C30H32O7	504.215	503.211	6.64634	[M-H]-	8.146	0.51	2	C18	Phenylpropanoids and polyketides	Isoflavonoids	Isoflavans	-	-	-	-	-	-	c1(c2c(c3c(c1CC=C(C)C)oc1c(c3=O)c3c(o1)c1c(c(c3)O)OC(CC1)(C)C)OC(CC2)(C)C)O	MTSZSTIZEBFMKJ-UHFFFAOYSA-N	941021	811160	1.00406e+06	1.04125e+06	961136	1.07616e+06	761556	789580	639131	599282	629123	797710	951151	949989	847054
Com_5693_neg	Lapathoside D	N	C30H34O15	634.19	633.183	1.34194	[M-H]-	5.427	0.81	2	C18	Phenylpropanoids and polyketides	Cinnamic acids and derivatives	Hydroxycinnamic acids and derivatives	-	-	-	-	-	-	C1=CC(=CC=C1C=CC(=O)OCC2C(C(C(O2)(CO)OC3C(C(C(C(O3)CO)O)O)O)OC(=O)C=CC4=CC=C(C=C4)O)O)O	BZSLWPMWZXMHEW-JSCCKXNGSA-N	9.1988e+06	3.22167e+06	9.68376e+06	1.12722e+07	9.7863e+06	1.78167e+07	1.64131e+07	1.82447e+07	8.45936e+06	8.95948e+06	8.68669e+06	1.85218e+07	1.33185e+07	1.26296e+07	1.23956e+07
Com_2439_neg	Dehydro-1,8-cineole	N	C10H16O	152.12	151.113	0.00536	[M-H]-	6.179	0.71	2	C18	Organoheterocyclic compounds	Pyrans	-	-	HMDB0036085	-	-	-	-	CC1(C2CCC(O1)(C=C2)C)C	LOOYOTLEOHYYOV-UHFFFAOYSA-N	6.52071e+06	7.85514e+06	5.30805e+06	5.20368e+06	4.87262e+06	5.31173e+06	6.18699e+06	7.30195e+06	7.57473e+06	6.12277e+06	6.83394e+06	6.82784e+06	5.69646e+06	6.08443e+06	5.90842e+06
Com_3537_neg	MONO(3-CARBOXYPROPYL) PHTHALATE	N	C12H12O6	252.063	251.056	0.49199	[M-H]-	5.624	0.53	2	C18	Benzenoids	Benzene and substituted derivatives	Benzoic acids and derivatives	"66851-46-5"	-	-	-	-	-	C1=CC=C(C(=C1)C(=O)O)C(=O)OCCCC(=O)O	IYTPMLIWBZMBSL-UHFFFAOYSA-N	1.81617e+07	2.59994e+07	2.48838e+07	2.02237e+07	1.861e+07	2.75397e+07	3.67905e+07	4.38754e+07	4.44638e+07	4.01851e+07	3.86766e+07	3.69005e+07	2.62236e+07	2.67367e+07	2.62925e+07
Com_4337_neg	Tomelukast	N	C16H22N4O3	318.169	317.161	4.21431	[M-H]-	5.681	0.54	2	C18	Organic oxygen compounds	Organooxygen compounds	Carbonyl compounds	-	-	-	-	-	-	CCCC1=C(C=CC(=C1O)C(=O)C)OCCCCC2=NNN=N2	MWYHLEQJTQJHSS-UHFFFAOYSA-N	3.78041e+07	3.71671e+07	3.38104e+07	3.15702e+07	3.01466e+07	4.44964e+07	2.53967e+07	3.0084e+07	3.4828e+07	2.87451e+07	2.96409e+07	3.04127e+07	2.93877e+07	3.02994e+07	2.97646e+07
Com_4601_neg	Syringopicrogenin B	N	C18H20O7	348.121	347.114	2.13096	[M-H]-	5.461	0.55	2	C18	Lipids and lipid-like molecules	Prenol lipids	Monoterpenoids	-	-	-	-	-	-	CC1C2C(CC1=O)C(=COC2O)C(=O)OCCC3=CC(=C(C=C3)O)O	OZOQWWVKNPUDDG-GXXYDHEUSA-N	6.4904e+06	6.79162e+06	6.2203e+06	8.20144e+06	7.18235e+06	7.67728e+06	3.95669e+06	4.24689e+06	5.789e+06	3.69902e+06	4.28598e+06	4.41462e+06	5.28964e+06	4.63668e+06	5.12619e+06
Com_4613_neg	Gibberellin A82	N	C19H26O6	350.173	349.163	6.13781	[M-H]-	6.344	0.63	2	C18	Lipids and lipid-like molecules	Prenol lipids	Diterpenoids	-	-	-	-	-	-	CC12C(CCC3(C1C(C45C3CCC(C4)C(C5)CO)C(=O)O)OC2=O)O	UNOALJORZQRLGV-BFZXAUSBSA-N	7.89414e+06	7.26151e+06	8.77484e+06	8.07853e+06	7.63553e+06	8.96974e+06	7.26404e+06	6.79379e+06	6.75986e+06	6.88175e+06	6.37473e+06	7.56887e+06	7.34644e+06	6.62185e+06	7.03978e+06
Com_5217_neg	Paxisterol	N	C28H42O4	442.308	441.301	0.44242	[M-H]-	9.814	0.61	2	C18	Lipids and lipid-like molecules	Steroids and steroid derivatives	Vitamin D and derivatives	-	-	-	-	-	-	CC(C)C(=C)CCC1(C2CC3C4C2(CCC5C46C(O6)CC7C5(CCC(C7)O)C)C(O3)O1)C	WUKYEOQJBJKFPH-FWHSHOASSA-N	663839	564576	1.15094e+06	1.3088e+06	1.81583e+06	653565	1.0995e+06	554510	474865	818603	1.41253e+06	630286	2.04493e+06	2.27701e+06	1.99744e+06
Com_5393_neg	LysoPE(0:0/18:0)	N	C23H48NO7P	481.317	480.31	0.74871	[M-H]-	9.843	0.63	2	C18	Lipids and lipid-like molecules	Glycerophospholipids	Glycerophosphoethanolamines	-	HMDB0011129	-	-	LMGP02050038	-	CCCCCCCCCCCCCCCCCC(=O)OC(CO)COP(=O)(O)OCCN	KIHAGWUUUHJRMS-JOCHJYFZSA-N	306008	164885	157018	1.09883e+06	709992	27737.7	724306	824307	500547	1.53318e+06	1.53334e+06	319207	1.37582e+06	1.2172e+06	1.26039e+06
Com_3144_neg	(-)-threo-Iso(homo)2-citrate	N	C8H12O7	220.058	219.051	0.70649	[M-H]-	2	0.64	2	C18	Organic acids and derivatives	Carboxylic acids and derivatives	Tricarboxylic acids and derivatives	-	-	C16597	map00680;map01100;map01120;map01210;map01240	-	-	C(CC(C(C(=O)O)O)C(=O)O)CC(=O)O	KVEBLTAWTCBJNF-UJURSFKZSA-N	1.67632e+07	3.40822e+07	4.12281e+07	1.84091e+07	1.82015e+07	4.04447e+07	1.30378e+07	1.53337e+07	2.18972e+07	1.85569e+07	2.20502e+07	1.06628e+07	6.32589e+06	8.9824e+06	6.99161e+06
Com_4704_neg	Rosmarinic acid (racemate)	N	C18H16O8	360.085	359.077	0.14005	[M-H]-	5.373	0.66	2	C18	Phenylpropanoids and polyketides	Cinnamic acids and derivatives	Hydroxycinnamic acids and derivatives	-	-	-	-	-	-	C1=CC(=C(C=C1CC(C(=O)O)OC(=O)C=CC2=CC(=C(C=C2)O)O)O)O	DOUMFZQKYFQNTF-ZZXKWVIFSA-N	1.25337e+07	3.28524e+06	6.68709e+06	9.33263e+06	1.49849e+07	9.94515e+06	1.588e+07	1.70277e+07	2.07706e+07	2.0496e+07	1.72134e+07	1.82109e+07	1.13694e+07	1.15025e+07	1.16111e+07
Com_2335_neg	Crocusatin E	N	C9H14O	138.104	137.097	0.08356	[M-H]-	5.726	0.64	2	C18	Organic oxygen compounds	Organooxygen compounds	Carbonyl compounds	-	HMDB0040338	-	-	-	-	CC1=CC(CC(=O)C1)(C)C	LKOKKQDYMZUSCG-UHFFFAOYSA-N	6.61047e+06	7.14492e+06	6.11527e+06	5.94557e+06	5.31016e+06	8.31937e+06	5.36837e+06	6.27933e+06	6.82229e+06	5.21345e+06	5.00924e+06	5.67935e+06	5.3167e+06	5.25722e+06	5.8071e+06
Com_3126_neg	7-Oxo-14-nor-4-isocedren-15-al	N	C14H18O2	218.131	217.122	5.8651	[M-H]-	5.741	0.61	2	C18	Organic oxygen compounds	Organooxygen compounds	Carbonyl compounds	-	-	-	-	-	-	CC1(C2CCC(=O)C23CC1CC=C3C=O)C	SOUXNFJQFCDMMF-PUYPPJJSSA-N	7.65416e+06	9.35991e+06	7.31673e+06	6.68355e+06	6.45137e+06	7.74052e+06	5.74742e+06	6.64338e+06	7.31699e+06	5.9874e+06	5.93117e+06	6.71435e+06	5.5779e+06	6.62013e+06	6.42491e+06
Com_3183_neg	Sulcatin	N	C14H22O2	222.162	221.155	0.37394	[M-H]-	6.66	0.50	2	C18	Organic oxygen compounds	Organooxygen compounds	Alcohols and polyols	-	-	-	-	-	-	CC1(CC2C(C1)C3(CC=C3C(C2O)O)C)C	TUPBJUPCUBTDSL-FOESWLAZSA-N	5.84369e+06	3.9058e+06	1.03184e+07	7.59528e+06	5.89662e+06	4.42225e+06	8.3165e+06	5.28964e+06	9.96061e+06	3.59213e+06	5.68788e+06	6.98908e+06	5.71173e+06	5.83407e+06	5.87354e+06
Com_3896_neg	Mairetolide E	N	C16H24O4	280.167	279.16	0.79238	[M-H]-	6.457	0.57	2	C18	Lipids and lipid-like molecules	Prenol lipids	Terpene lactones	-	-	-	-	-	-	CC1CCC(C2(C1(CC3=C(C(=O)OC3C2)C)C)O)OC	WKJOBZRFGNWUTE-XZAAPUEASA-N	1.84991e+06	1.72222e+06	1.99677e+06	2.29988e+06	1.61377e+06	1.41798e+06	1.76724e+06	2.09433e+06	2.12911e+06	2.00747e+06	2.19491e+06	2.68748e+06	1.93017e+06	2.61838e+06	2.29752e+06
Com_4437_neg	Schizonepetoside B	N	C16H26O7	330.168	329.161	0.02413	[M-H]-	5.821	0.51	2	C18	Organoheterocyclic compounds	Pyranodioxins	-	-	-	C17635	-	-	-	CC1CCC(C(=O)C1)C2(COC3C(O2)C(C(C(O3)CO)O)O)C	ZJJQMILJDZZZHQ-UHFFFAOYSA-N	1.09835e+07	2.17913e+07	1.81155e+07	1.16061e+07	1.60273e+07	1.96665e+07	1.52657e+07	1.77277e+07	2.12581e+07	1.80966e+07	1.84243e+07	1.78059e+07	1.83255e+07	1.80613e+07	1.54976e+07
Com_4473_neg	Pallasiin	N	C16H14O8	334.069	333.062	0.26226	[M-H]-	5.307	0.77	2	C18	Phenylpropanoids and polyketides	Flavonoids	Flavans	-	-	-	-	-	-	COC1=C(C=C(C=C1O)C2C(C(=O)C3=C(C=C(C=C3O2)O)O)O)O	NKPORGOKKIBGPG-GJZGRUSLSA-N	1.77464e+07	4.47289e+07	3.25874e+07	2.68162e+07	2.09833e+07	2.83034e+07	1.26969e+07	1.35542e+07	1.24032e+07	1.65782e+07	1.21154e+07	1.51475e+07	1.79892e+07	1.89552e+07	1.79697e+07
Com_4598_neg	aflatoxin B1 dialdehyde	N	C16H12O9	348.048	347.041	0.33208	[M-H]-	5.43	0.53	2	C18	Phenylpropanoids and polyketides	Coumarins and derivatives	Furanocoumarins	-	-	-	-	-	-	COC1=C2C3=C(C(=O)OC3)C(=O)OC2=C(C(=C1)O)C(C=O)C(C=O)O	MTRNKJQPSSVUEH-UHFFFAOYSA-N	1.3591e+07	5.73689e+06	7.79947e+06	8.98699e+06	9.36487e+06	7.3779e+06	8.24236e+06	3.98248e+06	6.8065e+06	4.88467e+06	6.30965e+06	5.31167e+06	7.58264e+06	5.21418e+06	7.88915e+06
Com_4599_neg	Dryopteric acid	N	C17H16O8	348.085	347.077	0.37678	[M-H]-	5.273	0.77	2	C18	Phenylpropanoids and polyketides	Flavonoids	Flavans	-	-	-	-	LMPK12020078	-	C1=CC(=C(C=C1C2C(C(C3=C(C=C(C=C3O2)O)O)CC(=O)O)O)O)O	SBSHGFDVQPIUCS-SZQIBGDISA-N	1.02479e+07	1.43417e+07	1.13945e+07	1.10372e+07	1.03603e+07	1.2925e+07	1.05242e+07	9.04561e+06	8.54337e+06	9.66489e+06	9.34775e+06	1.03889e+07	7.80852e+06	1.00196e+07	7.59804e+06
Com_4707_neg	9,10-Dihydro-8-hydroxy-10-methyl-8H-pyrano[2,3-h]epicatechin	N	C19H20O7	360.121	359.114	1.33173	[M-H]-	5.881	0.52	2	C18	Phenylpropanoids and polyketides	Flavonoids	Flavans	-	-	-	-	LMPK12020087	-	CC1CC(OC2=C1C3=C(CC(C(O3)C4=CC(=C(C=C4)O)O)O)C(=C2)O)O	KLFQXCVGEVYPOF-FMSUVHIHSA-N	7.43225e+06	6.31187e+06	5.28373e+06	4.77639e+06	4.76913e+06	5.2204e+06	5.0627e+06	3.78557e+06	5.5739e+06	3.7599e+06	4.1197e+06	4.78022e+06	4.64227e+06	5.18366e+06	4.1243e+06
Com_4711_neg	Methyl 8,16,16,17-bisoxide-acritoconfertoate	N	C21H28O5	360.194	359.189	8.13992	[M-H]-	6.819	0.58	2	C18	Organoheterocyclic compounds	Dioxepanes	1,3-dioxepanes	-	-	-	-	-	-	CC1(CCCC2(C1C(=O)CC34C2C5C3OC(O4)C(=CC(=O)OC)C5)C)C	FEYZLWQQBSLKES-XECOYUJOSA-N	8.31739e+06	9.84208e+06	9.44105e+06	8.88027e+06	7.82542e+06	8.65865e+06	5.64597e+06	5.42878e+06	4.29342e+06	5.84871e+06	5.5844e+06	5.50457e+06	6.22441e+06	6.11345e+06	6.03092e+06
Com_4908_neg	(8S,8'S)-(+)-8-Hydroxy-oxomatairesinol	N	C20H20O8	388.116	387.109	0.9882	[M-H]-	5.613	0.64	2	C18	Lignans, neolignans and related compounds	Furanoid lignans	Tetrahydrofuran lignans	-	-	-	-	-	-	COC1=C(C=CC(=C1)CC2(C(COC2=O)C(=O)C3=CC(=C(C=C3)O)OC)O)O	GNCVOJWWQQUYKO-XCLFUZPHSA-N	1.37774e+07	1.32781e+07	1.57137e+07	1.14623e+07	9.05891e+06	1.27956e+07	8.05567e+06	8.17238e+06	9.43974e+06	8.373e+06	9.22243e+06	1.34446e+07	9.84081e+06	9.74339e+06	9.66137e+06
Com_5221_neg	Cedashnine	N	C24H28O8	444.178	443.174	7.19666	[M-H]-	8.325	0.54	2	C18	Organoheterocyclic compounds	Oxepanes	-	-	-	-	-	-	-	CC1(C2CC(=O)CC34C(C2(C=CC(=O)O1)C)CCC(C3=O)(C(O4)C5=CC(=O)OC5O)C)C	MSSXDTAEWFZRTE-HOIZRSIZSA-N	3.93815e+06	1.58888e+06	3.02717e+06	2.48503e+06	3.48702e+06	2.15015e+06	2.34813e+06	1.58789e+06	1.71256e+06	1.18436e+06	2.22525e+06	2.11514e+06	1.64146e+06	1.01432e+06	1.87759e+06
Com_5425_neg	beta-D-Glucosyl crocetin	N	C26H34O9	490.22	489.213	0.08355	[M-H]-	6.045	0.54	2	C18	Lipids and lipid-like molecules	Prenol lipids	Diterpenoids	-	-	C19867	map00999;map01100;map01110	-	-	CC(=CC=CC=C(C)C=CC=C(C)C(=O)OC1C(C(C(C(O1)CO)O)O)O)C=CC=C(C)C(=O)O	ZVGODNZUEWDIPM-YXRLTKITSA-N	2.13891e+06	2.13446e+06	4.8682e+06	1.63321e+06	2.35237e+06	2.17637e+06	2.67862e+06	2.57318e+06	2.29925e+06	2.20571e+06	3.7431e+06	1.81872e+06	1.96174e+06	2.30264e+06	2.45075e+06
Com_5482_neg	Kadlongilactone E	N	C31H40O6	508.282	507.274	2.25206	[M-H]-	8.66	0.85	2	C18	Organoheterocyclic compounds	Naphthopyrans	-	-	-	-	-	-	-	CC1C2C(CC3=C1C(CC4(C3CC5(C4CCC6C(=C5)C=CC(=O)OC6(C)C)O)C)OC)C=C(C(=O)O2)C	CFDFOUVGATVVRB-ZOLPLMAJSA-N	2.77648e+06	4.24007e+06	3.60448e+06	5.01183e+06	3.77241e+06	4.98906e+06	4.67594e+06	5.83535e+06	4.61933e+06	1.0914e+07	6.2344e+06	5.54752e+06	3.63394e+06	3.60539e+06	3.40263e+06
Com_5528_neg	Dryopteroside	N	C23H34O14	534.195	533.187	0.92814	[M-H]-	5.712	0.52	2	C18	Organic oxygen compounds	Organooxygen compounds	Carbohydrates and carbohydrate conjugates	-	-	-	-	-	-	CCCC(=O)C1=C(C(=C(C(=C1O)C2C(C(C(C(O2)CO)O)O)O)O)C)OC3C(C(C(C(O3)CO)O)O)O	TWUICSRNIRLCQO-YCXHVMDPSA-N	5.51228e+06	9.09105e+06	6.26122e+06	5.21819e+06	5.43417e+06	4.44972e+06	5.93462e+06	5.11439e+06	6.135e+06	5.03991e+06	5.61334e+06	5.92184e+06	5.21485e+06	5.835e+06	5.6172e+06
Com_5609_neg	Fisetinidol-(4alpha->8)-6-C-methylcatechin	N	C31H28O11	576.163	575.152	7.54339	[M-H]-	5.332	0.56	2	C18	Phenylpropanoids and polyketides	Flavonoids	Biflavonoids and polyflavonoids	-	-	-	-	-	-	CC1=C(C2=C(C(=C1O)C3C(C(OC4=C3C=CC(=C4)O)C5=CC(=C(C=C5)O)O)O)OC(C(C2)O)C6=CC(=C(C=C6)O)O)O	IZNXKUAZOWJYDK-HMWXKSIBSA-N	2.32729e+07	8.0467e+06	9.40763e+06	3.21095e+07	1.38189e+07	2.55444e+07	3.84529e+07	2.13173e+07	2.45876e+07	1.60353e+07	4.33983e+07	2.09088e+07	2.62078e+07	2.5589e+07	2.37391e+07
Com_5643_neg	Manniflavanone	N	C30H22O13	590.106	589.099	0.99298	[M-H]-	5.284	0.54	2	C18	Phenylpropanoids and polyketides	Flavonoids	Biflavonoids and polyflavonoids	-	-	C09763	-	LMPK12040007	-	C1=CC(=C(C=C1C2C(C(=O)C3=C(C=C(C=C3O2)O)O)C4=C5C(=C(C=C4O)O)C(=O)C(C(O5)C6=CC(=C(C=C6)O)O)O)O)O	UKRJEVDCOVVSAB-BENTYHEHSA-N	1.16783e+07	7.21712e+06	1.45577e+07	1.16446e+07	1.14418e+07	1.26372e+07	9.03325e+06	7.74748e+06	5.86613e+06	6.22066e+06	7.53228e+06	6.61646e+06	8.84875e+06	8.84459e+06	8.19119e+06
Com_5825_neg	Robinetinidol-(4alpha->8)-catechin-(6->4alpha)-robinetinidol	N	C45H38O18	866.206	865.2	1.52322	[M-H]-	4.633	0.93	2	C18	Phenylpropanoids and polyketides	Flavonoids	Biflavonoids and polyflavonoids	-	-	C10239	-	LMPK12030015	-	C1C(C(OC2=C(C(=C(C(=C21)O)C3C(C(OC4=C3C=CC(=C4)O)C5=CC(=C(C(=C5)O)O)O)O)O)C6C(C(OC7=C6C=CC(=C7)O)C8=CC(=C(C(=C8)O)O)O)O)C9=CC(=C(C=C9)O)O)O	QZNRDKYJASOYMZ-BLBVDZAISA-N	8.74563e+06	5.26578e+07	3.07354e+07	1.93296e+07	1.58057e+07	2.7071e+07	8.79472e+06	4.90136e+06	3.26535e+06	7.2323e+06	3.8808e+06	5.49528e+06	1.06222e+07	1.10618e+07	1.06209e+07
Com_5270_neg	Neotrilobine	N	C27H26N2O5	458.184	457.173	7.56323	[M-H]-	6.073	0.63	2	C18	Organoheterocyclic compounds	Isoquinolines and derivatives	Benzylisoquinolines	-	-	-	-	-	-	CN1CCC2=CC(=C3C(=C2C1CC4=CC=C(C=C4)O)OC5=C(O3)C=C6CCNC(=O)C6=C5)OC	YOBFMHSMJZZTDC-FQEVSTJZSA-N	5.88198e+06	8.85886e+06	3.84932e+06	5.39589e+06	4.49602e+06	4.39206e+06	8.11821e+06	1.20372e+07	1.19357e+07	1.15044e+07	9.83718e+06	1.04022e+07	7.08328e+06	7.40488e+06	7.69382e+06
Com_5029_neg	Amlodipine	N	C20H25ClN2O5	408.145	407.135	6.42575	[M-H]-	5.281	0.69	2	C18	Organoheterocyclic compounds	Pyridines and derivatives	Hydropyridines	"88150-42-9"	HMDB0005018	C06825	-	-	-	CCOC(=O)C1=C(NC(=C(C1C2=CC=CC=C2Cl)C(=O)OC)C)COCCN	HTIQEAQVCYTUBX-UHFFFAOYSA-N	1.06239e+07	1.32473e+07	1.28702e+07	1.0007e+07	9.03227e+06	9.7414e+06	6.02594e+06	6.49971e+06	8.85571e+06	6.48102e+06	6.32313e+06	7.88662e+06	9.35977e+06	8.38612e+06	8.35353e+06
Com_4715_neg	Fosphenytoin	N	C16H15N2O6P	362.067	361.056	8.31896	[M-H]-	5.245	0.57	2	C18	Benzenoids	Benzene and substituted derivatives	Diphenylmethanes	"93390-81-9"	HMDB0015417	C07840	-	-	-	C1=CC=C(C=C1)C2(C(=O)N(C(=O)N2)COP(=O)(O)O)C3=CC=CC=C3	XWLUWCNOOVRFPX-UHFFFAOYSA-N	2.01999e+07	1.9448e+07	1.09643e+07	1.68579e+07	1.64478e+07	2.09563e+07	1.80281e+07	1.61578e+07	1.58102e+07	1.04526e+07	1.77895e+07	1.26914e+07	1.73024e+07	1.63889e+07	1.6228e+07
Com_5645_neg	Robinetinidol-(4alpha->8)-dihydrorobinetin	N	C30H24O13	592.122	591.115	0.97611	[M-H]-	5.155	0.87	2	C18	Phenylpropanoids and polyketides	Flavonoids	Biflavonoids and polyflavonoids	-	-	-	-	-	-	C1=CC2=C(C=C1O)OC(C(C2C3=C(C=CC4=C3OC(C(C4=O)O)C5=CC(=C(C(=C5)O)O)O)O)O)C6=CC(=C(C(=C6)O)O)O	SCTXZDULLAOYFG-JAIMTWQKSA-N	2.56253e+07	6.11295e+07	5.22661e+07	4.4638e+07	3.2674e+07	5.11666e+07	3.22755e+07	2.43614e+07	1.77338e+07	2.68578e+07	1.93991e+07	2.35413e+07	3.17959e+07	3.04155e+07	2.41772e+07
Com_5006_neg	Glu Ala Trp	N	C19H24N4O6	404.17	403.162	1.48549	[M-H]-	5.517	0.52	2	C18	Organic acids and derivatives	Carboxylic acids and derivatives	Amino acids, peptides, and analogues	-	-	-	-	-	-	CC(C(=O)NC(CC1=CNC2=CC=CC=C21)C(=O)O)NC(=O)C(CCC(=O)O)N	RSUVOPBMWMTVDI-XEGUGMAKSA-N	3.32551e+06	4.64449e+06	3.53658e+06	3.40136e+06	3.67006e+06	3.89108e+06	5.63455e+06	7.47233e+06	7.43788e+06	8.14078e+06	6.81911e+06	7.60225e+06	4.54559e+06	4.19824e+06	4.52771e+06
Com_5104_neg	(-)-Sphingofungin E	N	C21H39NO7	417.273	416.265	0.12652	[M-H]-	6.176	0.54	2	C18	Lipids and lipid-like molecules	Fatty Acyls	Fatty acids and conjugates	-	-	-	-	LMSP01080065	-	CCCCCCC(=O)CCCCCCC=CC(C(C(C(CO)(C(=O)O)N)O)O)O	UKUPHONHODZPDA-RPQNWQSJSA-N	9.25925e+06	1.44831e+07	3.85256e+07	8.80203e+06	6.82573e+06	1.54191e+07	8.43653e+06	1.27448e+07	1.23981e+07	1.03856e+07	1.12261e+07	1.11978e+07	1.32065e+07	1.28605e+07	1.24882e+07
Com_3032_neg	Panepoxydone	N	C11H14O4	210.089	209.082	0.64097	[M-H]-	6.24	0.64	2	C18	Organic oxygen compounds	Organooxygen compounds	Carbonyl compounds	-	-	-	-	-	-	CC(=CC(C1=CC(C2C(C1=O)O2)O)O)C	MBXKEYXHJAZKBP-DEKFOEGESA-N	6.9918e+06	9.38656e+06	6.83007e+06	6.89927e+06	6.34296e+06	5.50811e+06	4.28491e+06	4.92707e+06	3.94862e+06	4.61118e+06	5.55376e+06	4.71221e+06	4.26164e+06	4.8156e+06	4.36405e+06
Com_3231_neg	Porphobilinogen	N	C10H14N2O4	226.095	225.088	0.04504	[M-H]-	4.977	0.58	2	C18	Organic nitrogen compounds	Organonitrogen compounds	Amines	"487-90-1"	HMDB0000245	C00931	map00860;map01100;map01110;map01120;map01240	-	-	C1=C(C(=C(N1)CN)CC(=O)O)CCC(=O)O	QSHWIQZFGQKFMA-UHFFFAOYSA-N	4.50062e+08	3.43049e+08	2.25453e+08	3.49799e+08	4.2825e+08	4.68426e+08	3.08434e+08	4.06449e+08	4.99073e+08	4.63965e+08	3.73528e+08	4.26176e+08	3.15737e+08	2.67937e+08	2.81114e+08
Com_4425_neg	Steryl sulfate	N	C17H28O4S	328.171	327.164	0.38952	[M-H]-	7.997	0.71	2	C18	Lipids and lipid-like molecules	Steroids and steroid derivatives	Sulfated steroids	-	-	C02195	-	-	-	C1CC2CCC3C4CCC(CC4CCC3C2C1)OS(=O)(=O)O	ULRQJNITUNNDBO-UHFFFAOYSA-N	6.03169e+07	3.9181e+07	6.0048e+07	6.21032e+07	6.52981e+07	4.23869e+07	7.47897e+07	5.30471e+07	4.94014e+07	3.64772e+07	4.03492e+07	6.18129e+07	5.31365e+07	5.75209e+07	4.17271e+07
Com_4905_neg	3-methoxy Prostaglandin F1alpha	N	C21H38O6	386.267	385.259	0.48175	[M-H]-	7.07	0.56	2	C18	Lipids and lipid-like molecules	Fatty Acyls	Eicosanoids	"54432-43-8"	-	-	-	-	-	CCCCCC(C=CC1C(CC(C1CCCCC(CC(=O)O)OC)O)O)O	UBKBNBIEPZZFBF-XZFPMTPLSA-N	4.24759e+07	2.38433e+07	2.39857e+07	4.91744e+07	2.78714e+07	3.14179e+07	9.73636e+07	1.11143e+08	9.93666e+07	1.07321e+08	5.65114e+07	1.12187e+08	7.99607e+07	8.21256e+07	6.73796e+07
Com_5174_neg	Lupulone C	N	C26H38O5	430.272	429.268	8.86957	[M-H]-	6.614	0.54	2	C18	Organoheterocyclic compounds	Benzofurans	-	-	-	-	-	-	-	CC(C)CC(=O)C1=C2C(=C(C(C1=O)(CC=C(C)C)CC=C(C)C)O)CC(O2)C(C)(C)O	LFIUJFSCSONDPE-UHFFFAOYSA-N	1.36254e+06	1.09865e+06	1.01308e+06	1.83153e+06	1.31385e+06	1.61699e+06	1.06239e+06	1.50042e+06	1.18001e+06	1.2623e+06	1.73589e+06	1.73008e+06	1.18476e+06	1.13083e+06	1.1916e+06
[truncated: 1,112 more rows]
